# Supplementary material for: Nerve growth factor receptor (Ngfr) induces neurogenic plasticity by suppressing reactive astroglial Lcn2/Slc22a17 signaling in Alzheimer’s disease
Source: NPJ Regen Med. 2023 Jul 10;8:33. doi: 10.1038/s41536-023-00311-5 (PMC10333226; doi:10.1038/s41536-023-00311-5)
Supplement: Supplementary file 1 — Supplementary Table 1 [file 41536_2023_311_MOESM1_ESM.xlsx]

## Sheet: Supplementary Table 1
Table S1: Materials
	Materials
	Antibodies
	Primary Antibodies	Company	Catalog Number	Dilution	Species
	4G8 (anti-β-amyloid)	Biolegend	800701	1:2000	Mouse
	Aldoc	Abcam	ab87122	1:200	Rabbit
	AT8	ThermoFisher	MN1020	1:500	Mouse
	BDNF	Alomone labs	ANT-010	1:200	Rabbit
	Beta-III-tubulin	R&D	MAB1195	1:250	Mouse
	BrdU	BIO-RAD	MCA2060	1:250	Rat
	Dcx	Abcam	ab207175	1:250	Rabbit
	Gfap	Invitrogen	A-21282	1:500	Mouse
	Gfap	Abcam	ab7260	1:1000	Rabbit
	Gfap	ThermoFisher	OPA1-06100	1:200	Rabbit
	Hopx	Santa Cruz	sc-398703	1:200	Mouse
	Iba1	Wako	019-19741	1:500	Rabbit
	Lcn2	R&D system	AF1857	1:300	Goat
	Lcn2	ThermoFisher	MA5-41651	1:200	Mouse
	Map2	Sigma	M4403-.2ML	1:1000	Mouse
	mCherry	Abcam	ab205402	1:1000	Chicken
	Mcm7	Santa Cruz	sc-9966	1:200	Mouse
	NeuN	Abcam	ab177487	1:500	Rabbit
	Ngf	Sigma-Aldrich	AB1526	1:500	Rabbit
	Ngfr	Origene	TA328682	1:200	Rabbit
	Olig2	Mybiosource	MBS502172	1:1000	Rabbit
	proBdnf	Alomone labs	ANT-006	1:200	Rabbit
	pTau-S199	Invitrogen	44-734G	1:250	Rabbit
	S100β	Dako	z0311	1:500	Rabbit
	Slc22A17	Sigma-Aldrich	SAB3500306	1:400	Rabbit
	Secondary Antibodies
	Goat anti-chicken IgY,Alexa 488	Thermo Fischer Scientific	A11039	1:500	Goat
	Goat anti-chicken IgY, Alexa 555	Thermo Fischer Scientific	A21437	1:500	Goat
	Goat anti-chicken IgY, Alexa 647	Thermo Fischer Scientific	A21449	1:500	Goat
	Goat anti-mouse IgG1, Alexa 488	Thermo Fischer Scientific	A21121	1:500	Goat
	Goat anti-mouse IgG1, Alexa 555	Thermo Fischer Scientific	A21127	1:500	Goat
	Goat anti-mouse IgG1, Alexa 647	Thermo Fischer Scientific	A21240	1:500	Goat
	Goat anti-mouse IgG2b, Alexa 488	Thermo Fischer Scientific	A21141	1:500	Goat
	Goat anti-mouse IgG2b, Alexa 555	Thermo Fischer Scientific	A21147	1:500	Goat
	Goat anti-mouse IgG2b, Alexa 647	Thermo Fischer Scientific	A21242	1:500	Goat
	Goat anti-rabbit IgG, Alexa 488	Thermo Fischer Scientific	A21428	1:500	Goat
	Goat anti-rabbit IgG, Alexa 555	Thermo Fischer Scientific	A21428	1:500	Goat
	Goat anti-rabbit IgG, Alexa 647	Thermo Fischer Scientific	A21245	1:500	Goat
	Goat anti-rat IgG, Alexa 488	Thermo Fischer Scientific	A11006	1:500	Goat
	Goat anti-rat IgG, Alexa 555	Thermo Fischer Scientific	A21434	1:500	Goat
	Goat anti-rat IgG, Alexa 647	Thermo Fischer Scientific	A21247	1:500	Goat
	Donkey anti-goat, Alexa 488	Thermo Fischer Scientific	A11055	1:500	Donkey
	Donkey anti-goat, Alexa 555	Thermo Fischer Scientific	A21432	1:500	Donkey
	Chemicals, Peptides, and Recombinant Proteins
	Reagent or resource	Source	Catalog Number
	AgeI	New England Biolabs	R3552
	AccIII	New England Biolabs	R0540
	BamHI	New England Biolabs	R0136
	5-Bromo-20-deoxyuridine (BrdU)	Sigma-Aldrich	B5002
	Accutase	Thermo Fisher Scientific	A11105‐01
	Astrocyte growth supplement (AGS)	ScienCell Research Laboratory	1852
	Astrocyte medium (AM)	ScienCell Research Laboratory	1801
	Aqua-Poly/Mount	Polysciences Europe GmbH	18606-20
	B27 supplement	Thermo Fisher Scientific	17504044
	Basic fibroblast growth factor (FGF)	Preprotech	AF-100-18B
	BDNF	Preprotech	450-02
	DAPI	Invitrogen	D21490
	DMEM	Thermo Fisher Scientific	31331-028
	Donkey Serum	Millipore	S30-100ML
	DreamTaq Green DNA Polymerase	Life Technologies	EP0713
	Epidermal growth factor (EGF)	Peprotech	AF-100-15
	Fetal bovine serum (FBS)	ScienCell Research Laboratory	0010
	GlutaMAX supplement	Thermo Fisher Scientific	35050061
	Goat serum	Thermo Fisher Scientific	16210-072
	HCl	Reagecon	3001700
	Laminin	Sigma-Aldrich (Roche)	11 243 217 001
	Lipocalin-2	R&D system	1757-LC
	Neurobasal medium	Thermo Fisher Scientific	21103049
	Neurobasal plus medium	Thermo Fisher Scientific	A3582901
	Penicillin/Streptomycin solution (Pen/Strep)	ScienCell Research Laboratory	503
	Poly-D-lysine (PDL)	Sigma-Aldrich	P7280
	Polyethylenimine (PEI)	Sigma-Aldrich	408727
	Proteinase K Solution	Life Technologies	AM2546
	Q5 High-Fidelity DNA Polymerase	New England Biolabs	M0491L
	Sodium citrate dihydrate	Merck	S4641
	Tween 20	Sigma	P2287-500ML
	Biohybrid hydrogel material
	Reagent or resource	Source	Identifier
	Heparin	ZetaScience GmbH	M.W. 14.730 g/mol
	StarPEG	ZetaScience GmbH	M.W. 15.800 g/mol
	Commercial Assays
	Reagent or resource	Source	Catalog Number
	DNeasy Blood and Tissue Kit	Qiagen	69506
	GeneJET Gel Extraction Kit	Life Technologies	K0692
	GeneJET PCR Purification Kit	Life Technologies	K0702
	GeneJET Plasmid Miniprep Kit	Life Technologies	K0503
	pGEM(R)-T Easy Vector System I	Promega	A1360
	QIAGEN Plasmid Maxi Kit (25)	Qiagen	12163
	Deposited Data
	Deposited Data	Source	GEO number
	Single cell Sequencing data	This paper	GSE189626
	Experimental Models: cell lines
	Cell line	Source	Catalog Number
	Primary human astrocytes (pHA)	ScienCell Research Laboratory	1800
	Lv16-p6NST90-hUb-mNGFR-T2A-mCherry human astrocytes	This paper	N/A
	Lv13-p6NST90-hUb-mCherry human astrocytes	This paper	N/A
	Mouse neural stem/progenitor cells (mNSPCs)	Mashkaryan, et. al. 2020	N/A
	Lv16-p6NST90-hUb-mNGFR-T2A-mCherry mouse NSPCs	This paper	N/A
	Lv13-p6NST90-hUb-mCherry mouse NSPCs	This paper	N/A
	HEK293T cells	ATCC	CRL-3216
	Experimental Models: animal model
	Animal model	Source	Catalog Number
	B6.Cg-Tg(APP695)3DboTG(PSEN1dE)	The Jackson Laboratory	41848-JAX
	Oligonucleotide
	Gene Name	Oligo Sequence
	Control morpholino	CCTCTTACCTCAGTTACAATTTATA
	Slc22A17 morpholino	GGCAGTCCGTTATAGTCCCAGTCCT
	Lv13-mCherry_AgeI_F	aaaaaaACCGGTCGCCACCatggtgagcaagggcgaggaggataac
	Lv13-mCherry_AccIII_R	aaaaaaTCCGGActacttgtacagctcgtccatgccgc
	Lv16-T2A-BamHI-F	AAAAAAggatccGGCAGTGGAGAGGGCAGAGG
	Lv16-mCherry-AccIII-R	AAAAAAtccggaCTActtgtacagctcgtccatgccg
	Lv16-NGFR-AgeI-F	AAAAAAaccggtGCCACCatgaggagggcaggtgctgc
	Lv16-NGFR-BamHI-R	AAAAAAggatcccacaggggacgtggcagtgg
	Recombinant DNA
	Name	Source
	p6NST90	Ho, et. al. 2012, Stirnnagel, et. al. 2010
	pCD/NL-BH	Mochizuki et al., 1998
	pczVSV-Gwt	Pietschmann et al., 1999
	p6NST90-hUb-mNGFR-T2A-mCherry-Lv16	This paper
	p6NST90-hUb-mCherry-Lv13	This paper
	Software and Algorithms
	Software and Algorithms	Source	Identifier
	Prism	Graphpad	V8 https://www.graphpad.com/
	Fiji/ImageJ	Fiji	http://fiji.sc
	Arivis (Vision 4D)	Arivis	V4
	ZEN Blue	Carl Zeiss AG	V3
	R	The R Project	V3.5
	Seurat	Satija Lab	V3.1
