# Supplementary material for: Nerve growth factor receptor (Ngfr) induces neurogenic plasticity by suppressing reactive astroglial Lcn2/Slc22a17 signaling in Alzheimer’s disease
Source: NPJ Regen Med. 2023 Jul 10;8:33. doi: 10.1038/s41536-023-00311-5 (PMC10333226; doi:10.1038/s41536-023-00311-5)
Supplement: Supplementary file 2 — Supplementary Table 2 [file 41536_2023_311_MOESM2_ESM.xlsx]

## Sheet: Supplementary Table 2
Table S2: Case demographics and neuropathological details
Arbitrary Case ID	CERAD SCORE	First Neuropathological Diagnosis	BRAAK STAGE	NIA REAGAN CRITERIA	MI Vascular Amyloid	NP Frontal	NPT Frontal	NTA Frontal
1	0	Alzheimer disease, limbic type or Tangle-only dementia (TOD)	VI (Neocortical INCLUDING BA4 or BA17 or both	Not Eligible	None	0	NPT3+	NT2+ [3-6 NT]
2	0	Tangle-only dementia: Encephalopathy, degenerative consistent with Alzheimer disease, limbic type	V (Neocortical EXCEPT BA4 & BA17)	Not Eligible	None	0	NPT1+	NT1+ [1-2 NT]
3	0	Encephalopathy of hypoxic-ischemic type, acute	II (Transentorhinal 3 or 4+)	Not Eligible	None	0	None	None
4	0	Tangle-only dementia (TOD)	V (Neocortical EXCEPT BA4 & BA17)	Not Eligible	CAA1, dyshoric, focal	1+ [1-5 Plaques]	None	None
5	B	Alzheimer changes	VI (Neocortical INCLUDING BA4 or BA17 or both	Not Eligible	CAA2	1+ [1-5 Plaques]	NPT1+	NT1+ [1-2 NT]
6	B	Alzheimer disease, probable	V (Neocortical EXCEPT BA4 & BA17)	NIAR Intermediate	None	1+ [1-5 Plaques]	NPT1+	NT1+ [1-2 NT]
7	B	Alzheimer disease	V (Neocortical EXCEPT BA4 & BA17)	NIAR Intermediate	None	2+ [6-10 Plaques]	NPT1+	NT1+ [1-2 NT]
8	C	Encephalopathy, degenerative, severe, consistent with Alzheimer disease (AD)	VI (Neocortical INCLUDING BA4 or BA17 or both	NIAR High	CAA2	4+ [>20 Plaques]	NPT3+	NT4+ [>15 NT]
9	C	Alzheimer disease	VI (Neocortical INCLUDING BA4 or BA17 or both	NIAR High	CAA2	4+ [>20 Plaques]	NPT2+	NT4+ [>15 NT]
10	C	Alzheimer disease	VI (Neocortical INCLUDING BA4 or BA17 or both	NIAR High	CAA3	4+ [>20 Plaques]	NPT3+	NT4+ [>15 NT]
CERAD Score: Consortium to Establish a Registry for Alzheimer's Disease, neuritic plaque score; NTA: neurofibrillary tangles; NP: Neuritic plaques; NPT: Neuropil Threads;
