# Supplementary material for: Nerve growth factor receptor (Ngfr) induces neurogenic plasticity by suppressing reactive astroglial Lcn2/Slc22a17 signaling in Alzheimer’s disease
Source: NPJ Regen Med. 2023 Jul 10;8:33. doi: 10.1038/s41536-023-00311-5 (PMC10333226; doi:10.1038/s41536-023-00311-5)
Supplement: Supplementary file 5 — Supplementary Data 1 [file 41536_2023_311_MOESM5_ESM.xlsx]

## Sheet: trt_0_vs_ctl_0
	p_val	avg_logFC	pct.1	pct.2	p_val_adj
Hspa1a	2.06048e-44	0.663788	0.387	0.24	3.96025e-40
Hilpda	9.33314e-64	0.599238	0.588	0.414	1.79383e-59
S100a4	2.28912e-98	0.579509	0.496	0.248	4.3997e-94
Rnh1	4.1004e-109	0.540125	0.925	0.866	7.88096e-105
Slpi	1.06925e-21	0.516768	0.344	0.242	2.05509e-17
Ddit4	1.10979e-48	0.494402	0.519	0.366	2.13301e-44
Esd	1.3847e-100	0.49161	0.935	0.89	2.66139e-96
S100a6	2.90968e-99	0.490823	0.914	0.828	5.59241e-95
Il7r	6.96958e-82	0.485501	0.628	0.407	1.33955e-77
Plin2	5.02727e-170	0.479525	0.986	0.961	9.66241e-166
Tmsb10	2.32932e-70	0.467621	0.993	0.99	4.47695e-66
Ifit2	5.83831e-52	0.462679	0.875	0.792	1.12212e-47
Hspa1b	9.66293e-27	0.456311	0.227	0.128	1.85721e-22
Isg20	6.60657e-67	0.439985	0.863	0.788	1.26978e-62
Wfdc17	2.21041e-18	0.434499	0.646	0.6	4.24842e-14
Hmox1	2.3398e-60	0.433982	0.704	0.572	4.4971e-56
Anxa2	4.56659e-75	0.424905	0.845	0.745	8.77698e-71
Sat1	8.62042e-100	0.423563	0.991	0.986	1.65685e-95
Lgals3	2.63502e-127	0.41889	0.998	0.997	5.06451e-123
Dhfr	2.16555e-22	0.408001	0.136	0.063	4.16218e-18
S100a10	4.56046e-49	0.403955	0.6	0.466	8.7652e-45
Ifit3b	7.20837e-54	0.395663	0.745	0.608	1.38545e-49
Slfn4	1.19446e-87	0.39396	0.957	0.887	2.29575e-83
Gpr137b	8.79925e-76	0.38036	0.589	0.385	1.69122e-71
Rhov	1.72792e-77	0.379943	0.378	0.174	3.32106e-73
Chil3	1.04231e-12	0.374852	0.375	0.311	2.00333e-08
Phf11b	1.42557e-73	0.368432	0.943	0.908	2.73994e-69
Cycs	2.18774e-30	0.358655	0.878	0.84	4.20484e-26
Plk2	5.26797e-28	0.355964	0.446	0.328	1.0125e-23
Ccl2	3.59529e-16	0.345805	0.782	0.751	6.91015e-12
Oasl1	6.23949e-32	0.340896	0.808	0.739	1.19923e-27
Phf11d	6.7032e-74	0.325637	0.92	0.864	1.28835e-69
Ctsk	5.4569e-42	0.320814	0.223	0.095	1.04882e-37
Fabp3	1.50946e-28	0.319878	0.256	0.148	2.90118e-24
Mcfd2	3.14265e-25	0.319297	0.503	0.411	6.04017e-21
Jun	4.32722e-24	0.317208	0.888	0.869	8.31691e-20
Gpnmb	4.68331e-29	0.316466	0.677	0.577	9.00133e-25
Irf7	9.88749e-83	0.313569	1	0.997	1.90038e-78
Ier5	5.62698e-57	0.308486	0.943	0.918	1.08151e-52
Crip1	1.82908e-16	0.307655	0.718	0.671	3.51549e-12
Cstb	1.1187e-64	0.307177	0.993	0.993	2.15014e-60
Isg15	6.19809e-43	0.302261	0.996	0.991	1.19127e-38
Ifi205	4.16526e-31	0.300645	0.791	0.709	8.00563e-27
Neat1	9.8661e-31	0.299459	0.757	0.679	1.89626e-26
Phf11a	1.23893e-40	0.297972	0.721	0.624	2.38122e-36
Prdx1	9.91343e-36	0.296729	0.957	0.954	1.90536e-31
Ms4a4c	2.31286e-85	0.296692	0.99	0.992	4.44532e-81
Hsp90aa1	2.44493e-16	0.295175	0.892	0.887	4.69916e-12
S100a11	7.42848e-32	0.290824	0.816	0.757	1.42775e-27
Ifit3	5.30044e-39	0.289884	0.949	0.913	1.01875e-34
Dusp4	4.36346e-45	0.289538	0.403	0.242	8.38656e-41
Bhlhe40	2.20505e-41	0.288648	0.746	0.624	4.2381e-37
Txn1	1.69789e-52	0.288123	0.983	0.965	3.26335e-48
Msrb1	1.31872e-35	0.287961	0.939	0.937	2.53457e-31
Lilr4b	6.22468e-52	0.287517	0.853	0.774	1.19638e-47
Lilrb4a	8.28342e-49	0.286023	0.922	0.885	1.59207e-44
Slfn2	5.95808e-59	0.285869	0.98	0.965	1.14514e-54
Cd300a	1.68302e-51	0.285512	0.783	0.685	3.23476e-47
Anxa4	5.1701e-49	0.285094	0.864	0.798	9.93693e-45
Vim	3.86582e-46	0.279908	0.968	0.957	7.43011e-42
Basp1	3.46279e-34	0.279402	0.898	0.871	6.65547e-30
F10	1.82641e-20	0.277614	0.605	0.517	3.51037e-16
Mndal	9.60688e-41	0.271922	0.942	0.916	1.84644e-36
Pla2g7	7.52765e-37	0.270566	0.889	0.868	1.44681e-32
Ddit3	4.78022e-40	0.270326	0.753	0.649	9.18758e-36
Anxa1	1.44957e-35	0.270282	0.546	0.42	2.78607e-31
Prdx6	2.86883e-32	0.267872	0.919	0.872	5.51389e-28
Bnip3	5.95741e-32	0.266236	0.671	0.581	1.14501e-27
Tspo	1.32954e-28	0.265489	0.974	0.966	2.55537e-24
Slamf7	9.32713e-58	0.265321	0.961	0.931	1.79267e-53
Gm13822	1.12262e-40	0.26234	0.44	0.292	2.15767e-36
AY036118	6.72369e-47	0.262107	0.89	0.819	1.29229e-42
Plau	3.04371e-33	0.260917	0.373	0.239	5.85002e-29
Hspa5	1.96282e-36	0.26071	0.949	0.938	3.77254e-32
Ubc	3.24302e-83	0.258575	0.997	0.994	6.23309e-79
Gm42418	2.06016e-25	0.25785	0.999	0.999	3.95963e-21
Ifi27l2a	1.54353e-38	0.255195	0.983	0.983	2.96667e-34
Higd1a	6.96383e-38	0.253564	0.781	0.709	1.33845e-33
Atf3	1.89607e-40	0.250815	0.965	0.935	3.64424e-36
Dnajc7	9.57007e-23	0.250246	0.611	0.517	1.83937e-18
Rpl36a	1.6592e-56	-0.25268	0.849	0.923	3.18898e-52
Pde4b	1.56941e-54	-0.256962	0.375	0.566	3.01641e-50
Ptpn18	6.00367e-49	-0.257735	0.745	0.842	1.1539e-44
Ccl5	6.94226e-13	-0.259594	0.843	0.909	1.3343e-08
H2-Aa	7.17292e-11	-0.260139	0.626	0.696	1.37863e-06
Rps25	5.8616e-101	-0.260223	0.979	0.988	1.1266e-96
Rps18	3.13286e-76	-0.26211	0.971	0.986	6.02136e-72
Rps12	8.77574e-108	-0.264135	0.995	0.998	1.6867e-103
Rps8	1.57873e-82	-0.265121	0.988	0.997	3.03432e-78
Pf4	3.29038e-45	-0.267514	0.075	0.192	6.32411e-41
mt-Atp6	8.04073e-58	-0.268019	0.947	0.981	1.54543e-53
mt-Co3	7.84114e-64	-0.26893	0.957	0.979	1.50707e-59
Lpcat2	4.48033e-60	-0.272548	0.441	0.624	8.6112e-56
Cx3cr1	4.93141e-32	-0.273172	0.333	0.467	9.47817e-28
Hexb	8.09252e-47	-0.274152	0.725	0.822	1.55538e-42
Rpl5	3.64678e-71	-0.277751	0.931	0.965	7.00911e-67
Trem2	9.48834e-45	-0.284078	0.672	0.802	1.82366e-40
Cxcl2	2.36397e-24	-0.287799	0.3	0.423	4.54356e-20
H2-Eb1	2.18836e-13	-0.289837	0.534	0.618	4.20603e-09
Fosb	3.11169e-56	-0.290471	0.637	0.808	5.98066e-52
Tmem176b	4.21632e-55	-0.298346	0.144	0.303	8.10378e-51
Rps20	1.26404e-124	-0.298639	0.991	0.999	2.42948e-120
Rps9	5.09163e-110	-0.301896	0.987	0.993	9.78611e-106
Rplp1	5.14806e-120	-0.301922	0.994	0.998	9.89457e-116
Rps15	7.83215e-120	-0.30709	0.977	0.992	1.50534e-115
mt-Nd4	3.00224e-66	-0.312422	0.713	0.847	5.77031e-62
Ccl6	1.13442e-34	-0.316174	0.282	0.415	2.18036e-30
Rpl10a	2.95258e-71	-0.316554	0.891	0.943	5.67485e-67
Csf1r	3.55663e-87	-0.317349	0.841	0.919	6.83585e-83
Bcl2a1b	9.09629e-69	-0.319806	0.84	0.938	1.74831e-64
mt-Nd2	1.31268e-57	-0.321599	0.613	0.752	2.52297e-53
Selenop	1.80129e-54	-0.32697	0.309	0.48	3.46208e-50
Il1b	5.85678e-65	-0.334161	0.83	0.935	1.12567e-60
Trf	1.80204e-60	-0.342578	0.401	0.574	3.46352e-56
Rpl12	4.61259e-95	-0.361298	0.92	0.967	8.8654e-91
Saa3	6.56434e-27	-0.371046	0.103	0.2	1.26167e-22
Rpl3	3.83856e-92	-0.372205	0.878	0.928	7.37771e-88
C1qb	1.1211e-86	-0.395101	0.809	0.946	2.15475e-82
Thbs1	2.69835e-63	-0.407031	0.737	0.856	5.18623e-59
mt-Nd1	5.09718e-83	-0.408477	0.658	0.817	9.79679e-79
C1qc	3.55104e-91	-0.441559	0.719	0.887	6.82509e-87
mt-Cytb	1.09772e-107	-0.460137	0.762	0.897	2.10981e-103
Gatm	1.12545e-75	-0.477848	0.439	0.641	2.16311e-71
Arg1	1.45255e-74	-0.501146	0.217	0.426	2.7918e-70
Apoe	8.95654e-147	-0.551234	0.997	1	1.72145e-142
C1qa	6.6801e-130	-0.573307	0.731	0.924	1.28392e-125

## Sheet: trt_1_vs_ctl_1
	p_val	avg_logFC	pct.1	pct.2	p_val_adj
Lgals3	4.87378e-186	0.598283	0.988	0.967	9.3674e-182
Ddit4	1.30848e-65	0.434611	0.471	0.271	2.5149e-61
Ly6c2	1.69846e-27	0.421086	0.933	0.903	3.26444e-23
Hspa1a	1.87666e-13	0.42024	0.403	0.32	3.60695e-09
Spp1	2.17591e-15	0.371851	0.622	0.539	4.18209e-11
Hspa5	5.40496e-75	0.368476	0.971	0.948	1.03883e-70
Capg	1.11375e-55	0.352033	0.855	0.767	2.14063e-51
Ifrd1	4.45077e-71	0.35019	0.942	0.911	8.55438e-67
Hspa1b	5.59936e-13	0.346231	0.294	0.218	1.0762e-08
Ccl2	0.00153282	0.341358	0.479	0.461	1
Vim	5.36774e-50	0.339604	0.908	0.857	1.03168e-45
Ccl7	0.000946842	0.337879	0.318	0.287	1
S100a6	2.01246e-25	0.312637	0.622	0.526	3.86795e-21
AA467197	9.93549e-24	0.312386	0.662	0.578	1.9096e-19
Slfn4	2.56556e-32	0.310464	0.685	0.586	4.93101e-28
Pla2g7	3.53385e-39	0.309326	0.906	0.89	6.79205e-35
Hilpda	2.45179e-33	0.307432	0.409	0.269	4.71233e-29
Gpnmb	1.91575e-13	0.304692	0.57	0.49	3.68207e-09
H2-Q7	2.14435e-62	0.297922	0.986	0.976	4.12143e-58
Vegfa	3.97208e-40	0.294865	0.823	0.73	7.63433e-36
Cstb	3.25313e-66	0.292256	0.984	0.97	6.25251e-62
Il1rn	6.31017e-30	0.286604	0.533	0.403	1.21281e-25
Mt1	0.15245	0.28069	0.782	0.814	1
Rgs1	2.44911e-44	0.278695	0.987	0.984	4.70719e-40
Id3	2.03003e-22	0.278575	0.37	0.259	3.90171e-18
Tpi1	2.52419e-34	0.273287	0.951	0.934	4.85149e-30
Hsp90b1	9.83276e-46	0.27144	0.926	0.899	1.88986e-41
Hsp90aa1	1.94657e-25	0.269148	0.938	0.915	3.74132e-21
Calm1	6.58741e-54	0.265541	0.996	0.994	1.2661e-49
Aldoa	2.71773e-45	0.2654	0.977	0.954	5.22349e-41
Id2	9.68482e-15	0.264843	0.818	0.797	1.86142e-10
Slamf7	1.90169e-44	0.264674	0.856	0.769	3.65506e-40
Nfkbia	9.34028e-06	0.261225	0.719	0.715	0.17952
Lilr4b	6.18092e-52	0.258048	0.743	0.596	1.18797e-47
Gm42418	4.83442e-22	0.257564	1	0.998	9.29176e-18
Gla	2.83333e-56	0.256797	0.699	0.538	5.44567e-52
Slc7a11	2.79319e-32	0.255997	0.402	0.264	5.36851e-28
Itgax	1.94445e-38	0.253476	0.497	0.351	3.73723e-34
Napsa	1.98594e-51	0.252305	0.671	0.495	3.81698e-47
Bhlhe40	5.27121e-32	0.250425	0.621	0.493	1.01313e-27
Calr	2.38197e-28	0.250043	0.872	0.825	4.57814e-24
Mef2c	2.45547e-58	-0.258488	0.588	0.74	4.71941e-54
Ccl12	4.62004e-24	-0.258613	0.512	0.634	8.87972e-20
Rps9	5.90382e-177	-0.259284	0.998	1	1.13471e-172
mt-Co3	5.43359e-91	-0.260112	0.995	0.999	1.04434e-86
Tmem176a	3.19959e-39	-0.267403	0.301	0.462	6.14961e-35
Rpl10a	1.40368e-140	-0.269831	0.992	0.998	2.69788e-136
2410006H16Rik	5.44177e-57	-0.273413	0.832	0.917	1.04591e-52
Selenop	2.60812e-69	-0.280287	0.879	0.964	5.0128e-65
Tmem176b	7.08679e-42	-0.291588	0.42	0.59	1.36208e-37
mt-Cytb	1.33502e-89	-0.292413	0.979	0.996	2.56591e-85
Cx3cr1	6.60001e-108	-0.381636	0.845	0.939	1.26852e-103
Saa3	9.61244e-35	-0.549762	0.139	0.271	1.84751e-30

## Sheet: trt_2_vs_ctl_2
	p_val	avg_logFC	pct.1	pct.2	p_val_adj
Apoe	1.8737e-80	-0.841078	0.995	1	3.60125e-76
Rps9	1.72317e-51	-0.267979	0.991	0.996	3.31194e-47
Hspa5	1.44789e-36	0.390479	0.972	0.965	2.78284e-32
Igf1	2.86451e-31	-0.539509	0.045	0.229	5.50559e-27
Cst7	6.05975e-28	-0.598409	0.636	0.761	1.16468e-23
Crlf2	7.22372e-22	-0.254088	0.587	0.735	1.3884e-17
Malat1	5.09654e-19	0.254404	0.999	1	9.79554e-15
Zfand5	3.70421e-18	0.284411	0.912	0.872	7.11949e-14
AW112010	1.61132e-16	-0.282351	0.642	0.762	3.09695e-12
Lilrb4a	2.26385e-16	0.304799	0.766	0.696	4.35112e-12
Cd74	3.96306e-15	-0.327282	0.745	0.837	7.617e-11
Iigp1	7.08099e-14	-0.318641	0.34	0.493	1.36097e-09
Tmem176b	9.55535e-14	-0.28216	0.592	0.701	1.83654e-09
Hmox1	2.41699e-12	0.251504	0.64	0.523	4.64545e-08
Ifrd1	6.92424e-12	0.311251	0.828	0.79	1.33084e-07
Gm42418	3.63181e-11	0.261281	1	1	6.98034e-07
Lilr4b	6.97255e-11	0.319452	0.583	0.489	1.34012e-06
Tnf	1.9606e-10	0.297215	0.75	0.659	3.76827e-06
Gadd45b	3.7639e-10	0.326756	0.722	0.653	7.23421e-06
Plk2	2.78149e-08	0.260585	0.332	0.237	0.000534603
Il1b	5.37297e-08	-0.296548	0.583	0.693	0.00103269
Gdf15	3.15404e-07	0.531699	0.293	0.214	0.00606207
Cxcl13	1.02374e-05	-0.267944	0.14	0.211	0.196764
Hspa1a	1.29482e-05	0.455023	0.36	0.284	0.248865
Ccl12	3.24452e-05	-0.30903	0.798	0.838	0.623597
Lgals3	4.171e-05	0.266478	0.766	0.733	0.801666
Hsp90aa1	0.000656844	0.312558	0.871	0.872	1
Hspa1b	0.0440801	0.295549	0.172	0.145	1

## Sheet: trt_3_vs_ctl_3
	p_val	avg_logFC	pct.1	pct.2	p_val_adj
mt-Co2	1.81292e-29	-0.301807	0.991	0.997	3.48443e-25
mt-Cytb	6.8414e-29	-0.359391	0.97	0.991	1.31492e-24
mt-Co3	1.62385e-26	-0.31419	0.991	0.999	3.12103e-22
mt-Atp6	1.48912e-22	-0.287745	0.995	0.999	2.8621e-18
Marcks	1.09248e-20	-0.253837	0.946	0.968	2.09975e-16
C1qa	1.69595e-20	-0.546801	0.78	0.92	3.25962e-16
Cebpb	2.99722e-19	0.273567	0.995	0.983	5.76066e-15
mt-Nd1	3.66203e-19	-0.285825	0.931	0.982	7.03842e-15
Vim	1.48808e-18	0.288624	0.993	0.989	2.86009e-14
Lmna	1.81385e-16	0.271684	0.578	0.383	3.48621e-12
Pdpn	1.08607e-14	0.313426	0.379	0.213	2.08742e-10
Pla2g7	1.47479e-14	0.254728	0.965	0.941	2.83455e-10
Ddit4	2.66594e-14	0.375098	0.52	0.334	5.12393e-10
S100a4	3.28181e-14	0.394697	0.47	0.297	6.30763e-10
S100a6	1.23065e-13	0.329787	0.908	0.818	2.3653e-09
C1qb	1.67849e-13	-0.334224	0.88	0.963	3.22607e-09
Vegfa	5.42563e-13	0.271199	0.888	0.821	1.04281e-08
C1qc	1.18638e-12	-0.341787	0.816	0.903	2.28022e-08
Dusp4	1.96511e-12	0.265255	0.499	0.336	3.77693e-08
Clec4d	9.7735e-12	0.282092	0.657	0.543	1.87847e-07
Il7r	3.00126e-11	0.287231	0.557	0.399	5.76842e-07
Hilpda	1.42013e-10	0.439281	0.52	0.371	2.72949e-06
Spp1	1.75964e-10	0.555942	0.914	0.878	3.38203e-06
Selenop	2.49969e-09	-0.257174	0.742	0.795	4.8044e-05
Cx3cr1	6.79125e-09	-0.262321	0.408	0.541	0.000130528
Tiparp	3.18198e-08	0.255588	0.729	0.625	0.000611577
Inhba	4.33685e-08	0.46624	0.171	0.08	0.000833542
Slpi	1.47931e-06	0.256495	0.49	0.376	0.0284323
Fbxo32	2.92073e-06	0.274206	0.587	0.497	0.0561364
Il1rn	7.1137e-06	0.271751	0.383	0.286	0.136725
Hspa1a	5.84056e-05	0.34643	0.216	0.141	1
Ifit3	7.97045e-05	-0.264746	0.565	0.641	1
AW112010	0.00501313	-0.251328	0.742	0.772	1
Gdf15	0.0307043	0.264064	0.459	0.409	1
Ccl7	0.218444	0.287696	0.379	0.353	1

## Sheet: trt_4_vs_ctl_4
	p_val	avg_logFC	pct.1	pct.2	p_val_adj
B2m	3.73759e-65	0.256521	1	1	7.18366e-61
Lgals3	9.71402e-60	0.742258	0.987	0.949	1.86704e-55
Rps9	3.85928e-52	-0.275856	0.996	1	7.41753e-48
mt-Cytb	4.30035e-32	-0.382984	0.973	0.996	8.26527e-28
Itgax	9.12938e-28	0.387273	0.756	0.521	1.75467e-23
Tmem176b	9.74041e-28	-0.454785	0.687	0.865	1.87211e-23
Cx3cr1	3.01527e-25	-0.32458	0.917	0.971	5.79536e-21
Napsa	3.84591e-25	0.393701	0.76	0.508	7.39184e-21
mt-Co3	4.98074e-25	-0.287607	0.99	1	9.57298e-21
Tmem176a	3.35788e-24	-0.417908	0.515	0.758	6.45384e-20
Apoe	1.39705e-23	-0.263917	1	1	2.68513e-19
mt-Co2	2.34683e-22	-0.252851	0.994	1	4.51061e-18
Rgs1	1.30658e-21	0.389209	0.979	0.966	2.51125e-17
H2-Q7	2.38155e-20	0.292105	0.992	0.981	4.57734e-16
Slamf7	5.00792e-19	0.317351	0.917	0.828	9.62523e-15
Ccl12	6.35468e-19	-0.573551	0.479	0.695	1.22137e-14
Sat1	1.87249e-18	0.272281	0.998	0.997	3.59893e-14
Lilr4b	3.17739e-18	0.333263	0.7	0.531	6.10694e-14
mt-Atp6	3.90744e-18	-0.252066	0.988	1	7.51009e-14
mt-Nd1	2.49249e-17	-0.297259	0.96	0.985	4.79057e-13
Ms4a7	4.19316e-17	0.285109	0.99	0.986	8.05925e-13
Fcrls	1.44386e-15	-0.373648	0.394	0.6	2.7751e-11
Sgk1	1.78541e-15	0.341984	0.862	0.731	3.43156e-11
mt-Nd4	3.78232e-15	-0.254391	0.94	0.971	7.26961e-11
Clec12a	4.34432e-15	-0.273066	0.663	0.788	8.34978e-11
Plin2	4.49231e-15	0.302945	0.979	0.94	8.63422e-11
Plau	5.6853e-15	0.340029	0.454	0.27	1.09271e-10
Gatm	1.79934e-14	-0.29451	0.783	0.87	3.45834e-10
Ddit4	1.97684e-14	0.37625	0.35	0.182	3.7995e-10
Lgals3bp	9.31667e-14	0.262746	0.988	0.982	1.79066e-09
Maf	1.29649e-13	-0.283224	0.487	0.644	2.49185e-09
Ifrd1	1.39512e-13	0.28652	0.954	0.897	2.68142e-09
Pdia6	1.53017e-13	0.292203	0.823	0.696	2.94098e-09
Traf1	4.79878e-13	0.280403	0.448	0.269	9.22325e-09
Malt1	6.66217e-13	0.287037	0.698	0.537	1.28047e-08
Acp5	1.56417e-12	0.283441	0.8	0.664	3.00633e-08
Cks2	2.28692e-11	0.342439	0.498	0.333	4.39546e-07
Hsp90b1	5.24741e-11	0.269672	0.948	0.924	1.00855e-06
Timp2	9.30838e-11	0.25825	0.885	0.837	1.78907e-06
Hspa5	9.97625e-11	0.301426	0.973	0.972	1.91743e-06
Slfn4	6.16902e-10	0.370657	0.621	0.483	1.18569e-05
Ifi30	2.27144e-09	0.256146	0.981	0.969	4.3657e-05
Cd63	3.00318e-09	0.420582	0.723	0.646	5.77212e-05
Id3	2.76294e-08	0.401942	0.354	0.228	0.000531038
Vim	4.42651e-08	0.341007	0.781	0.726	0.000850775
Thbs1	1.05262e-06	-0.262071	0.7	0.783	0.0202314
Tnfsf9	3.23619e-06	0.264272	0.373	0.259	0.0621996
Hsp90aa1	3.76179e-05	0.359738	0.956	0.944	0.723015
Nfkbia	6.09695e-05	0.308995	0.775	0.754	1
Hmox1	9.53913e-05	0.32519	0.475	0.391	1
Hspa1b	9.81669e-05	0.332882	0.423	0.324	1
Ly6c2	0.000222444	0.282895	0.942	0.918	1
Hspa1a	0.000690383	0.392304	0.498	0.424	1
Pla2g7	0.00221667	0.258225	0.663	0.626	1
Cxcl2	0.00767636	0.351392	0.346	0.279	1
Mt1	0.11778	0.267701	0.727	0.732	1
Ccl5	0.24394	0.485719	0.71	0.74	1

## Sheet: trt_5_vs_ctl_5
	p_val	avg_logFC	pct.1	pct.2	p_val_adj
Ddit4	6.13016e-10	0.693168	0.197	0.086	1.17822e-05
Rgs1	2.73795e-06	0.614617	0.681	0.62	0.0526235
Acod1	2.87018e-14	0.586661	0.266	0.111	5.51648e-10
Cxcl2	0.0144451	0.586508	0.157	0.119	1
Dusp1	2.90995e-05	0.58546	0.472	0.398	0.559292
Cebpb	1.34373e-10	0.576577	0.813	0.748	2.58264e-06
Atf3	9.51449e-08	0.567777	0.569	0.47	0.00182868
Cxcl10	0.000908248	0.55391	0.378	0.302	1
Ier3	1.22141e-06	0.535716	0.543	0.465	0.0234755
Slfn4	5.41859e-12	0.523645	0.653	0.535	1.04145e-07
AW011738	0.00050491	0.522716	0.418	0.353	1
Mxd1	4.08294e-08	0.518813	0.294	0.181	0.000784741
Isg15	3.74067e-08	0.515811	0.782	0.757	0.000718958
Vegfa	2.17017e-08	0.515083	0.291	0.175	0.000417106
Ly6c2	1.28805e-07	0.506075	0.712	0.646	0.00247562
Lgals3	4.74916e-15	0.497073	0.8	0.735	9.12789e-11
Ppp1r15a	4.19148e-07	0.496719	0.466	0.361	0.00805603
S100a6	7.05615e-07	0.494026	0.432	0.345	0.0135619
Ccl4	0.802987	0.487778	0.507	0.553	1
Ifrd1	1.95307e-06	0.473849	0.444	0.349	0.037538
Il1b	0.0018672	0.472229	0.506	0.461	1
Nfkbia	0.00016981	0.467903	0.535	0.469	1
Hspa1a	0.0222686	0.459597	0.449	0.419	1
Hsp90aa1	0.000412419	0.454543	0.635	0.621	1
Fosl2	1.74751e-07	0.450834	0.238	0.137	0.00335872
Malt1	5.53988e-05	0.44224	0.322	0.243	1
Il7r	1.19747e-05	0.441052	0.179	0.102	0.230153
Spag9	0.000239929	0.43629	0.449	0.383	1
H2-Q7	2.18278e-14	0.431744	0.838	0.803	4.19531e-10
Bhlhe40	2.60777e-07	0.429606	0.313	0.202	0.00501214
Furin	0.000294049	0.426716	0.381	0.31	1
Mdm2	0.000465408	0.425906	0.287	0.212	1
Hes1	0.0185669	0.424835	0.303	0.264	1
Cd14	1.95961e-05	0.416732	0.469	0.399	0.376638
Ccrl2	8.3118e-07	0.414275	0.531	0.423	0.0159753
Hilpda	4.81969e-05	0.413414	0.143	0.077	0.926345
Lilr4b	1.75571e-09	0.411963	0.488	0.338	3.37447e-05
Hspa5	2.20187e-08	0.406525	0.743	0.71	0.000423199
Hspa1b	0.0194092	0.406178	0.379	0.352	1
Plk2	3.07702e-07	0.396469	0.226	0.125	0.00591403
Hist1h1e	0.003447	0.394232	0.221	0.167	1
Capg	2.32934e-09	0.392951	0.6	0.532	4.47699e-05
Slc38a2	3.35167e-06	0.37763	0.485	0.381	0.0644191
Sqstm1	6.52416e-05	0.376947	0.487	0.41	1
Hist1h2bc	0.000645969	0.376215	0.16	0.104	1
Lilrb4a	8.95974e-10	0.366515	0.641	0.519	1.72206e-05
Plin2	1.25726e-05	0.366291	0.721	0.69	0.241646
Pnrc1	1.12731e-05	0.363615	0.626	0.562	0.21667
Dusp2	0.000923849	0.362966	0.215	0.151	1
Mcl1	4.88587e-08	0.362338	0.831	0.795	0.000939064
Btg1	3.75565e-08	0.360844	0.787	0.726	0.000721836
H2-Q6	1.104e-06	0.359213	0.644	0.573	0.0212188
Cks2	0.000114572	0.3563	0.122	0.066	1
Junb	1.63506e-05	0.355535	0.818	0.811	0.314258
Dusp4	3.00009e-08	0.34977	0.101	0.03	0.000576617
Pgam1	0.000146906	0.348789	0.532	0.504	1
Spp1	0.192785	0.347928	0.401	0.394	1
Aldoa	1.02672e-07	0.345454	0.726	0.704	0.00197336
Arl5c	0.00084992	0.345408	0.288	0.228	1
Plac8	0.0024929	0.343009	0.332	0.275	1
Ccl3	0.242994	0.342427	0.437	0.43	1
Ier5	0.000108426	0.337333	0.669	0.632	1
Cox17	9.5855e-07	0.33385	0.549	0.464	0.0184233
Traf1	5.41052e-06	0.329372	0.201	0.116	0.10399
S100a11	0.00597718	0.32791	0.44	0.414	1
Chd2	0.00122912	0.324386	0.378	0.321	1
Ly6i	0.00403751	0.323779	0.2	0.148	1
Tgm2	1.09745e-08	0.323542	0.397	0.267	0.000210931
H3f3b	7.42383e-10	0.322608	0.957	0.954	1.42686e-05
Btg2	1.0296e-05	0.322418	0.643	0.581	0.197889
Tmsb10	0.00499359	0.320293	0.743	0.755	1
Pim1	0.000720321	0.319734	0.547	0.491	1
Sgk1	0.00282733	0.318479	0.479	0.422	1
Tnfaip2	5.40818e-05	0.314999	0.36	0.275	1
Ddit3	0.00504153	0.314271	0.368	0.315	1
Mpp7	0.00221106	0.313728	0.184	0.131	1
Gadd45g	0.182423	0.312534	0.19	0.167	1
Cstb	2.00739e-06	0.312528	0.69	0.673	0.038582
Isg20	0.0341357	0.311121	0.247	0.213	1
S100a4	8.20889e-06	0.309936	0.107	0.047	0.157775
Gla	0.000999434	0.309316	0.347	0.286	1
Irf1	0.018691	0.302744	0.435	0.399	1
Ptgs2	0.125592	0.301787	0.201	0.178	1
Hist1h2be	0.00923269	0.301018	0.104	0.067	1
F10	2.70031e-05	0.300115	0.125	0.062	0.518999
Slamf7	0.000121232	0.299004	0.568	0.507	1
Gm17056	2.09721e-05	0.298757	0.131	0.065	0.403083
Csrnp1	7.24275e-05	0.298027	0.228	0.151	1
Tnf	0.00398835	0.295352	0.326	0.268	1
Klf10	0.000549973	0.295084	0.259	0.19	1
Vmp1	0.00225159	0.29336	0.506	0.447	1
Gadd45b	1.68711e-05	0.2931	0.493	0.391	0.324262
Lars2	0.0136418	0.29187	0.522	0.484	1
Gdf15	0.167768	0.291331	0.112	0.09	1
Ifi205	4.21209e-05	0.288706	0.179	0.108	0.809563
Litaf	0.00187051	0.28771	0.54	0.503	1
AY036118	5.03466e-09	0.285576	0.832	0.775	9.67662e-05
N4bp1	4.48784e-06	0.284547	0.462	0.364	0.0862564
Lmnb1	0.000171509	0.283413	0.238	0.166	1
Pkm	1.11434e-06	0.28295	0.724	0.702	0.0214176
Rab20	0.00176247	0.282485	0.293	0.237	1
Tpi1	0.000561631	0.281624	0.649	0.637	1
Resf1	0.0149291	0.280566	0.54	0.504	1
Gm47283	0.00122005	0.280346	0.325	0.265	1
Fos	0.00207892	0.279833	0.687	0.662	1
Hist1h1c	0.0170438	0.279585	0.15	0.111	1
Gna13	0.000186774	0.277375	0.574	0.522	1
Dnaja1	0.052703	0.275312	0.554	0.558	1
Txn1	0.00968406	0.273708	0.596	0.601	1
Dennd4a	0.025324	0.272193	0.274	0.228	1
Ubc	3.77984e-07	0.271228	0.868	0.853	0.00726484
Anxa1	3.02772e-07	0.271104	0.251	0.148	0.00581927
Rlf	0.010186	0.270889	0.263	0.217	1
Malat1	1.96855e-08	0.270352	0.971	0.98	0.000378356
Tnfaip3	0.0224802	0.270016	0.251	0.205	1
Brd2	0.166672	0.269982	0.549	0.563	1
Dnajb1	0.0103087	0.269942	0.225	0.174	1
Itga5	0.01018	0.269526	0.231	0.186	1
Ldha	0.0025487	0.268769	0.626	0.631	1
Rnf19b	0.0011401	0.268755	0.321	0.26	1
Neat1	0.00362517	0.267961	0.644	0.608	1
Mif	0.000200165	0.267549	0.697	0.689	1
Pdia6	0.0232155	0.267312	0.396	0.375	1
C5ar1	0.00328912	0.265645	0.293	0.236	1
Ifit1bl1	3.50241e-06	0.264189	0.174	0.093	0.0673163
Socs3	0.0259654	0.263005	0.325	0.287	1
Vim	7.10742e-05	0.262284	0.603	0.58	1
Zc3h12a	4.22132e-05	0.261998	0.249	0.166	0.811337
Ccl2	0.0810509	0.261027	0.359	0.322	1
Clec4e	0.010619	0.260696	0.115	0.075	1
AA467197	0.0195189	0.258812	0.412	0.379	1
Bcl2a1d	0.000349494	0.257682	0.218	0.15	1
Mapk6	0.000138763	0.256131	0.207	0.136	1
Card19	0.00439975	0.255181	0.318	0.267	1
Cd86	0.000554439	0.254143	0.512	0.451	1
Plekho2	0.00959305	0.25385	0.349	0.299	1
Gbp2	0.0016205	0.252613	0.297	0.232	1
Gpr137b	0.00123662	0.251645	0.172	0.117	1
Tmx4	0.893754	0.251542	0.266	0.279	1
Rps13	7.80357e-06	-0.250866	0.721	0.79	0.149985
Rps11	7.96786e-09	-0.251965	0.803	0.848	0.000153142
Ppcdc	9.78191e-06	-0.252297	0.315	0.429	0.188008
Rgs10	6.69617e-08	-0.255829	0.503	0.624	0.001287
Trf	2.83525e-13	-0.257694	0.454	0.646	5.44934e-09
Ckb	6.3237e-09	-0.258241	0.226	0.368	0.000121542
Nrp1	4.62251e-10	-0.258891	0.254	0.408	8.88447e-06
Rpl10	2.35576e-08	-0.259815	0.746	0.823	0.000452777
Rps10	2.17421e-07	-0.259826	0.756	0.846	0.00417883
Lyz2	5.59316e-10	-0.260976	0.871	0.929	1.075e-05
mt-Co2	2.3349e-13	-0.263365	0.918	0.974	4.48768e-09
Nrgn	7.61192e-13	-0.267908	0.024	0.124	1.46301e-08
Rps7	1.21965e-06	-0.270779	0.721	0.792	0.0234418
mt-Atp6	9.92147e-15	-0.274053	0.922	0.982	1.90691e-10
Cd81	8.75283e-07	-0.281414	0.219	0.336	0.0168229
mt-Nd1	4.77887e-14	-0.285871	0.819	0.934	9.18499e-10
Zbtb20	1.1932e-05	-0.287527	0.196	0.292	0.229332
Ptpn18	3.6916e-10	-0.291262	0.512	0.644	7.09525e-06
Rps4x	1.78759e-09	-0.291915	0.701	0.803	3.43575e-05
Fgd2	6.06286e-09	-0.299545	0.247	0.394	0.000116528
Rps15	7.30986e-15	-0.301906	0.788	0.844	1.40495e-10
mt-Co3	1.30318e-15	-0.302604	0.928	0.989	2.50472e-11
mt-Cytb	1.96408e-17	-0.304505	0.851	0.964	3.77497e-13
C1qa	2.70698e-12	-0.312867	0.819	0.929	5.20281e-08
Tmem176a	1.40422e-10	-0.317374	0.125	0.26	2.69891e-06
Ehd4	3.6199e-12	-0.320532	0.362	0.532	6.95744e-08
Pf4	2.4355e-10	-0.323141	0.16	0.301	4.68102e-06
Gatm	3.86064e-09	-0.324112	0.426	0.585	7.42015e-05
Serinc3	5.30992e-13	-0.325967	0.575	0.745	1.02057e-08
Rpl3	1.21153e-12	-0.326173	0.671	0.782	2.32857e-08
Rps9	1.01068e-09	-0.34328	0.79	0.848	1.94253e-05
Maf	1.32142e-13	-0.344519	0.468	0.656	2.53976e-09
Ppfia4	8.91463e-15	-0.354946	0.384	0.573	1.71339e-10
Cx3cr1	3.77903e-13	-0.373815	0.518	0.679	7.26329e-09
Rpl12	6.4767e-13	-0.391077	0.716	0.78	1.24482e-08
Rpl10a	1.51013e-15	-0.401146	0.66	0.788	2.90247e-11
Fcrls	3.71124e-13	-0.406976	0.407	0.592	7.13301e-09
Tmem176b	1.31316e-12	-0.441666	0.203	0.368	2.52389e-08
Apoe	1.39916e-28	-0.453151	0.979	0.999	2.68918e-24
Selenop	5.21298e-19	-0.494736	0.385	0.592	1.00193e-14
Saa3	0.000122207	-0.638068	0.087	0.15	1

## Sheet: trt_6_vs_ctl_6
	p_val	avg_logFC	pct.1	pct.2	p_val_adj
Dcaf17	3.53742e-05	1.28535	0.222	0.146	0.679891
Ppp1r15a	2.54512e-17	0.89227	0.645	0.468	4.89172e-13
Pcf11	2.27249e-19	0.798093	0.579	0.38	4.36773e-15
Gm47283	1.33569e-24	0.79325	0.791	0.564	2.5672e-20
Luzp1	6.097e-18	0.762565	0.544	0.355	1.17184e-13
Mafk	5.05304e-18	0.726199	0.45	0.247	9.71194e-14
Rlf	6.35486e-16	0.703755	0.495	0.319	1.2214e-11
Ankrd11	7.4545e-15	0.675358	0.653	0.503	1.43275e-10
Plk2	1.54887e-15	0.674519	0.458	0.271	2.97694e-11
Taf1d	1.12062e-14	0.672378	0.556	0.39	2.15384e-10
Prrc2c	5.70252e-15	0.669485	0.692	0.569	1.09602e-10
Cryab	9.22939e-09	0.667935	0.639	0.535	0.000177389
Prdm2	4.47851e-16	0.663059	0.423	0.241	8.6077e-12
Arf2	4.58931e-06	0.653691	0.255	0.166	0.0882065
Hspa5	1.23765e-17	0.646142	0.782	0.644	2.37876e-13
Snhg8	5.83246e-10	0.634471	0.581	0.455	1.121e-05
Enc1	8.77173e-12	0.628968	0.366	0.213	1.68593e-07
Vcan	1.11681e-14	0.627581	0.378	0.198	2.14652e-10
Utp3	8.23705e-12	0.60913	0.548	0.408	1.58316e-07
Ets1	1.93921e-09	0.590891	0.316	0.189	3.72715e-05
Ormdl3	1.52084e-13	0.58641	0.444	0.281	2.92305e-09
Rnf4	7.10139e-14	0.584638	0.511	0.341	1.36489e-09
Celf5	4.4971e-10	0.584248	0.296	0.161	8.64342e-06
Mcm7	6.55062e-16	0.58239	0.411	0.224	1.25903e-11
Khdc4	1.47759e-15	0.577648	0.493	0.3	2.83993e-11
Rab26os	6.21183e-13	0.571166	0.421	0.252	1.19391e-08
Adrm1	1.29179e-13	0.568252	0.536	0.384	2.48282e-09
Mdm2	8.18515e-15	0.567387	0.665	0.501	1.57319e-10
Oser1	8.16762e-15	0.565455	0.458	0.269	1.56982e-10
Arhgap35	1.52815e-13	0.558944	0.394	0.223	2.9371e-09
Espn	4.1173e-10	0.555794	0.207	0.09	7.91345e-06
Gnl3	5.95099e-14	0.555607	0.614	0.45	1.14378e-09
Sbno1	1.82879e-11	0.551764	0.495	0.345	3.51493e-07
Vps37b	1.13884e-11	0.54926	0.429	0.272	2.18885e-07
Llph	6.07004e-15	0.540935	0.647	0.487	1.16666e-10
Trp53rkb	2.29469e-11	0.54026	0.38	0.227	4.4104e-07
Strn4	1.03102e-08	0.53986	0.327	0.21	0.000198163
Cxcl1	1.51924e-05	0.536931	0.244	0.152	0.291998
Ccnt1	2.31573e-11	0.534674	0.52	0.371	4.45084e-07
Pa2g4	1.15293e-14	0.532927	0.589	0.422	2.21593e-10
Mafg	3.86721e-12	0.531825	0.585	0.432	7.43278e-08
Micall1	1.43126e-10	0.529904	0.29	0.155	2.75088e-06
Crip2	1.49185e-10	0.527093	0.663	0.546	2.86734e-06
Dab2ip	7.40201e-07	0.521897	0.347	0.247	0.0142267
Taf7	2.25425e-08	0.514894	0.396	0.278	0.000433267
Nectin1	4.15746e-13	0.513135	0.207	0.074	7.99063e-09
Golga4	1.13117e-11	0.510689	0.425	0.274	2.1741e-07
Tnrc6a	6.47412e-10	0.510435	0.548	0.416	1.24433e-05
Snhg1	1.84132e-11	0.509143	0.587	0.44	3.53902e-07
Ubc	1.59182e-11	0.507339	0.873	0.811	3.05947e-07
Prpf4b	2.38596e-11	0.505717	0.637	0.529	4.58582e-07
Wnt9a	1.51674e-08	0.50302	0.175	0.076	0.000291516
Tssc4	2.26594e-10	0.500687	0.402	0.26	4.35513e-06
Ercc5	2.50371e-11	0.500526	0.419	0.265	4.81213e-07
Atf4	1.97234e-14	0.498206	0.715	0.575	3.79083e-10
Insyn2a	1.20016e-09	0.496653	0.24	0.118	2.3067e-05
Ccn1	2.80372e-06	0.496512	0.444	0.342	0.0538875
Kcmf1	2.38891e-10	0.49349	0.55	0.409	4.59148e-06
Luc7l	4.16443e-11	0.493144	0.519	0.378	8.00404e-07
Ier5	1.74354e-07	0.492747	0.556	0.454	0.00335109
Dnajc9	5.08907e-11	0.492215	0.442	0.284	9.78119e-07
Mpp7	1.94198e-08	0.489149	0.331	0.213	0.000373249
Klhl21	1.83355e-13	0.489065	0.349	0.18	3.52408e-09
Trp53	5.77278e-14	0.486384	0.579	0.402	1.10953e-09
Gm8251	1.10273e-08	0.483962	0.201	0.094	0.000211944
Ythdc1	3.10178e-11	0.483758	0.602	0.468	5.96163e-07
Wdr61	4.94184e-07	0.483675	0.431	0.336	0.00949821
Tardbp	5.24071e-12	0.483418	0.559	0.408	1.00726e-07
Brd2	0.000102105	0.481483	0.511	0.455	1
Ube2s	2.21732e-07	0.480352	0.534	0.436	0.00426168
Slc39a10	2.3326e-11	0.478874	0.45	0.292	4.48325e-07
Nr1d1	5.01049e-06	0.475567	0.392	0.297	0.0963016
Ulk1	1.19247e-09	0.475254	0.261	0.138	2.29193e-05
Mllt11	2.94476e-07	0.473503	0.351	0.238	0.00565983
Hnrnpu	3.1281e-10	0.472379	0.727	0.638	6.0122e-06
Rap2a	2.05499e-08	0.471875	0.499	0.383	0.000394969
Mapre1	3.82784e-10	0.470074	0.645	0.541	7.35711e-06
Pofut2	1.38675e-05	0.469297	0.298	0.208	0.266533
Msh6	5.96342e-09	0.46808	0.287	0.163	0.000114617
Rest	3.56765e-13	0.467615	0.534	0.36	6.85703e-09
Scand1	5.15085e-10	0.463184	0.713	0.634	9.89993e-06
Rsrp1	5.73629e-12	0.462037	0.756	0.641	1.10252e-07
Ier5l	8.00363e-07	0.461267	0.365	0.255	0.015383
2900097C17Rik	1.15211e-07	0.460784	0.515	0.404	0.00221436
Pard6g	4.31347e-09	0.459787	0.265	0.143	8.29049e-05
Rc3h1	1.28515e-08	0.459234	0.39	0.269	0.000247005
Mob1b	2.13023e-10	0.458441	0.47	0.324	4.09431e-06
Ctsf	6.82704e-07	0.457085	0.32	0.215	0.0131216
Lrrc75b	5.69997e-12	0.455919	0.156	0.047	1.09553e-07
Rbbp6	1.07815e-06	0.455435	0.519	0.423	0.020722
Bfsp2	7.58406e-07	0.453115	0.177	0.089	0.0145766
Dhx9	2.35917e-05	0.451788	0.357	0.272	0.453433
Zbtb43	6.91335e-11	0.450912	0.353	0.203	1.32875e-06
Nrbp1	6.04753e-09	0.450861	0.441	0.319	0.000116233
Zfp451	2.95887e-06	0.449894	0.327	0.232	0.0568696
Hnrnpa0	3.64027e-07	0.448597	0.52	0.426	0.0069966
Phlda3	5.08992e-12	0.447141	0.649	0.49	9.78283e-08
Fip1l1	1.11717e-09	0.446153	0.47	0.337	2.14721e-05
Hbp1	2.98611e-07	0.444784	0.433	0.327	0.0057393
Susd6	3.46772e-08	0.444182	0.466	0.355	0.000666495
Matn4	6.28216e-12	0.441272	0.177	0.058	1.20743e-07
Gm21887	6.6819e-06	0.440898	0.238	0.146	0.128426
Txnrd1	9.33634e-16	0.4395	0.692	0.49	1.79444e-11
Zfc3h1	2.35325e-06	0.439367	0.38	0.285	0.0452294
Dnajb1	4.43828e-09	0.438352	0.431	0.295	8.53038e-05
Gtpbp4	1.31121e-08	0.43669	0.458	0.34	0.000252015
Psmd3	3.6045e-12	0.436324	0.474	0.313	6.92785e-08
Eif4a3	1.84954e-07	0.435899	0.351	0.246	0.00355482
Tut7	2.58599e-08	0.435286	0.442	0.323	0.000497028
U2af1	4.78796e-08	0.435096	0.608	0.513	0.000920246
Cdc34	1.20996e-09	0.434373	0.47	0.327	2.32555e-05
Glrx5	2.36552e-09	0.434285	0.48	0.354	4.54653e-05
Tra2a	1.56073e-11	0.433546	0.641	0.503	2.99971e-07
Blcap	1.29705e-10	0.433071	0.431	0.272	2.49293e-06
U2af2	4.44392e-08	0.432955	0.452	0.341	0.000854122
Nup50	3.37384e-08	0.432296	0.38	0.267	0.000648453
Nop56	8.98868e-09	0.432193	0.448	0.318	0.000172762
Srrm2	3.31749e-11	0.431082	0.754	0.687	6.37621e-07
Tmtc3	7.32718e-09	0.430723	0.257	0.138	0.000140828
Traf3	3.38261e-07	0.430416	0.318	0.205	0.00650138
Oip5os1	1.40512e-10	0.430135	0.513	0.373	2.70064e-06
Gadd45b	0.061144	0.429767	0.454	0.425	1
H2afj	1.95114e-13	0.428565	0.739	0.586	3.7501e-09
Cdk13	6.18061e-06	0.428493	0.327	0.229	0.118791
Tob1	5.41204e-08	0.427594	0.405	0.29	0.00104019
Fnbp4	1.17817e-05	0.425575	0.326	0.231	0.226445
Tm4sf1	0.304397	0.424992	0.195	0.177	1
Pwwp2a	4.16793e-07	0.424299	0.269	0.169	0.00801076
Golgb1	1.18229e-10	0.424249	0.489	0.341	2.27235e-06
Bloc1s4	9.46628e-11	0.42391	0.404	0.247	1.81942e-06
Nxt1	0.0011157	0.423768	0.255	0.194	1
Prpf38b	2.27054e-06	0.422818	0.503	0.407	0.0436398
Efnb2	8.50254e-06	0.42256	0.211	0.127	0.163419
Taf6	0.388523	0.422378	0.127	0.113	1
Ptbp1	6.03499e-06	0.422101	0.437	0.354	0.115992
NGFRmCherry	1.1657e-24	0.421026	0.131	0.001	2.24047e-20
Fbl	3.70614e-07	0.419935	0.47	0.355	0.0071232
Pdcd6	2.50537e-07	0.418829	0.513	0.417	0.00481531
Snhg9	6.94212e-07	0.418354	0.259	0.155	0.0133428
Psmb3	1.55021e-06	0.417678	0.657	0.587	0.029795
Kti12	4.14114e-05	0.416862	0.277	0.194	0.795927
Heca	2.75011e-10	0.416103	0.308	0.169	5.28572e-06
Zkscan14	5.59967e-05	0.415499	0.125	0.065	1
Rad54l2	1.28623e-06	0.41247	0.197	0.108	0.0247214
Pcdh17	3.68678e-05	0.411804	0.259	0.175	0.7086
Ttc28	0.000393424	0.411195	0.29	0.224	1
Sf3b4	2.51508e-08	0.41058	0.365	0.24	0.000483399
Prpf39	1.72431e-06	0.410061	0.405	0.303	0.0331413
Fubp1	1.43327e-06	0.408132	0.571	0.485	0.0275474
Eif3a	2.30676e-09	0.407079	0.663	0.549	4.43359e-05
Zfand5	0.000100005	0.405561	0.517	0.458	1
Epm2aip1	6.02315e-08	0.404981	0.361	0.242	0.00115765
Pnn	3.79735e-08	0.404428	0.534	0.431	0.000729851
Nufip2	1.52503e-08	0.404146	0.442	0.323	0.000293111
Amer2	0.000893294	0.403659	0.255	0.195	1
Plxna1	8.49949e-07	0.402409	0.255	0.153	0.016336
Phlda1	1.23401e-08	0.4018	0.493	0.357	0.000237177
Slc35e4	2.60682e-05	0.401739	0.298	0.212	0.501031
Serpine1	9.22579e-07	0.401434	0.16	0.076	0.017732
Phf3	3.13173e-05	0.400953	0.409	0.332	0.601919
Gtse1	1.30654e-07	0.399564	0.324	0.204	0.00251117
Ppig	3.23377e-05	0.399526	0.505	0.435	0.621531
Cers4	1.74048e-07	0.399443	0.306	0.193	0.0033452
Larp4	2.06786e-07	0.398395	0.452	0.335	0.00397443
Smad7	6.44659e-07	0.39701	0.386	0.285	0.0123903
Tmem120a	6.61652e-08	0.39684	0.343	0.222	0.0012717
Arid4a	9.24986e-07	0.395516	0.433	0.331	0.0177782
Rabggtb	4.01882e-09	0.394623	0.493	0.352	7.72417e-05
Tsc22d2	0.00208047	0.394439	0.306	0.247	1
Ccs	5.05157e-06	0.394136	0.423	0.326	0.0970912
Sox11	0.000126972	0.391633	0.115	0.058	1
Phb2	0.000145788	0.390368	0.458	0.389	1
Pom121	1.3343e-07	0.389556	0.396	0.274	0.00256453
Map4k4	3.02418e-07	0.389386	0.487	0.388	0.00581248
Whamm	2.07777e-10	0.388694	0.361	0.213	3.99347e-06
Cdkn1a	2.28632e-12	0.386197	0.766	0.61	4.39431e-08
Tsr3	5.50761e-07	0.385584	0.372	0.257	0.0105856
C1qtnf12	5.5084e-07	0.385419	0.177	0.09	0.0105871
Naa16	1.59826e-06	0.385146	0.265	0.163	0.0307185
Rora	4.61424e-08	0.384322	0.464	0.338	0.000886857
Ppan	8.90738e-07	0.384122	0.31	0.2	0.01712
Usp19	5.96401e-08	0.382994	0.419	0.295	0.00114628
Imp3	2.60934e-06	0.382708	0.495	0.387	0.0501514
Atp6v1h	6.46392e-07	0.382678	0.441	0.336	0.0124237
Rnd3	0.000171458	0.381897	0.236	0.161	1
Map1lc3b	5.31576e-09	0.381501	0.713	0.624	0.000102169
Yy1	1.4317e-09	0.381101	0.528	0.402	2.75173e-05
Cnot7	2.45542e-07	0.381082	0.38	0.266	0.00471932
Atg14	1.06817e-09	0.380762	0.267	0.139	2.05302e-05
Gpatch8	1.46658e-08	0.380749	0.444	0.322	0.000281876
Jmjd6	9.80615e-08	0.379709	0.351	0.229	0.00188474
Rrs1	2.04203e-05	0.379371	0.357	0.27	0.392478
Setd2	1.03423e-06	0.378905	0.386	0.28	0.0198778
Npm3	3.33838e-06	0.377273	0.39	0.286	0.0641638
Ranbp2	6.19478e-06	0.376907	0.396	0.309	0.119064
Oaz1	0.000259886	0.376662	0.772	0.715	1
Rbl2	0.000568342	0.375776	0.224	0.158	1
Dnttip2	4.5724e-06	0.37556	0.392	0.299	0.0878815
Pakap#2	4.21071e-06	0.37458	0.273	0.175	0.0809299
Srp9	2.92482e-08	0.374271	0.61	0.498	0.00056215
Zfp644	1.01768e-07	0.374067	0.478	0.365	0.00195598
Mier1	1.19014e-06	0.373506	0.499	0.406	0.0228744
Mettl6	6.10547e-07	0.373015	0.261	0.158	0.0117347
Fam216a	8.21549e-06	0.372043	0.39	0.29	0.157902
Mybl1	8.98227e-09	0.370899	0.296	0.169	0.000172639
Nktr	3.5816e-08	0.37047	0.583	0.479	0.000688383
Srsf2	4.50215e-07	0.370099	0.612	0.52	0.00865312
Hnrnpr	0.000163714	0.37007	0.45	0.376	1
Zfp365	8.43635e-07	0.369447	0.316	0.204	0.0162147
Ilrun	4.1695e-05	0.369052	0.366	0.286	0.801379
Trib1	0.0262602	0.368649	0.355	0.317	1
Fbxo30	9.10033e-05	0.368543	0.253	0.175	1
Shoc2	2.73598e-06	0.368289	0.253	0.161	0.0525856
Eif4h	1.25321e-08	0.366268	0.567	0.46	0.000240868
Pgrmc2	6.76763e-07	0.365592	0.429	0.317	0.0130074
Snrpa	1.0366e-07	0.365556	0.495	0.374	0.00199234
Map3k20	5.48091e-10	0.365546	0.287	0.153	1.05343e-05
Alkbh5	0.00390575	0.365545	0.324	0.276	1
Gm26917	1.22345e-07	0.36547	0.54	0.422	0.00235146
Supt5	0.000398621	0.364903	0.337	0.274	1
Tulp4	1.38671e-07	0.364265	0.538	0.425	0.00266525
Rnf113a2	4.03877e-06	0.364029	0.269	0.171	0.0776251
N4bp2l2	5.34514e-05	0.363169	0.456	0.383	1
Elf1	0.101631	0.362864	0.251	0.232	1
Acer3	0.000211183	0.362388	0.331	0.26	1
Atp6v1b2	3.77987e-05	0.362282	0.462	0.388	0.726492
Phf21a	0.00491336	0.360837	0.267	0.218	1
Chd1	2.34629e-05	0.360822	0.302	0.217	0.450958
Tubb6	4.40135e-06	0.360624	0.283	0.19	0.084594
Tnks2	5.24244e-07	0.360248	0.437	0.328	0.010076
Jun	1.12708e-06	0.359709	0.643	0.561	0.0216624
Vgll4	4.32411e-05	0.359173	0.372	0.297	0.831094
Fkbp10	0.00493996	0.357558	0.162	0.114	1
Btg1	6.84328e-08	0.357339	0.624	0.516	0.00131528
Tgoln1	8.28238e-06	0.357274	0.441	0.35	0.159187
Jag2	1.32289e-06	0.35593	0.136	0.06	0.0254259
Cdk2ap2	9.33123e-07	0.355524	0.347	0.243	0.0179346
Zfas1	0.000261443	0.35499	0.489	0.426	1
Fosl1	5.44253e-07	0.354944	0.39	0.265	0.0104605
Mbd1	1.75696e-05	0.354396	0.216	0.136	0.337687
Nrd1	3.94692e-07	0.353342	0.421	0.307	0.00758597
Hnrnpa1	0.000878228	0.353332	0.52	0.461	1
Casp3	3.67181e-06	0.352974	0.335	0.234	0.0705722
Fbxl12	8.21554e-06	0.35283	0.279	0.186	0.157903
Ankrd17	0.000482155	0.351505	0.366	0.298	1
Prss56	5.11207e-08	0.351221	0.123	0.043	0.00098254
Brd1	0.000100469	0.350709	0.324	0.25	1
Arhgap21	3.45208e-08	0.3501	0.355	0.228	0.000663489
Snhg12	2.37167e-08	0.349825	0.556	0.442	0.000455835
Trp53inp1	7.15736e-07	0.349478	0.45	0.332	0.0137564
Brix1	0.00030817	0.349396	0.337	0.267	1
Zmat3	0.00116631	0.349288	0.257	0.198	1
Dancr	3.5312e-08	0.349066	0.454	0.317	0.000678696
2310057M21Rik	2.56946e-08	0.348141	0.244	0.129	0.000493851
Arl8a	1.10251e-06	0.347802	0.595	0.507	0.0211903
Nrip1	0.00258164	0.346759	0.359	0.314	1
Ube2g2	1.9968e-06	0.34656	0.251	0.157	0.0383786
Snhg20	9.23033e-12	0.345905	0.596	0.413	1.77407e-07
Adgrb1	8.93451e-06	0.345411	0.277	0.18	0.171721
Nectin4	0.00812318	0.345284	0.125	0.082	1
Kmt2e	8.57303e-06	0.344949	0.439	0.351	0.164774
Esd	4.8526e-08	0.344931	0.694	0.621	0.00093267
Tgfb2	0.00184766	0.344927	0.211	0.151	1
0610012G03Rik	0.000313576	0.343949	0.462	0.404	1
Mfsd11	7.30661e-05	0.34382	0.228	0.153	1
Hnrnpm	1.42158e-05	0.343756	0.489	0.413	0.273228
Poldip3	0.00870531	0.343331	0.341	0.3	1
Uspl1	1.52014e-05	0.342742	0.199	0.117	0.292172
Fbxo33	0.000480266	0.341049	0.238	0.174	1
Cir1	0.000423645	0.340691	0.322	0.251	1
D16Ertd472e	0.00105581	0.340571	0.175	0.119	1
Hes5	0.261029	0.34001	0.103	0.085	1
Slf2	6.57524e-05	0.339995	0.405	0.324	1
Acadvl	0.00223485	0.33995	0.314	0.256	1
Ube3a	6.0376e-06	0.339841	0.47	0.379	0.116043
Sertad1	0.00207227	0.339504	0.281	0.227	1
Mfsd14a	4.34874e-07	0.339227	0.405	0.292	0.00835827
Psma5	0.000439505	0.338009	0.503	0.454	1
Rxrb	4.3379e-05	0.33663	0.316	0.233	0.833744
Ewsr1	0.000530374	0.335572	0.493	0.436	1
Snhg10	7.21105e-09	0.335397	0.304	0.171	0.000138596
Eif4ebp2	0.00112211	0.335069	0.316	0.256	1
Rock2	2.54727e-05	0.334886	0.419	0.331	0.489586
Gdf15	3.54774e-07	0.334695	0.413	0.286	0.00681875
B230219D22Rik	4.90333e-07	0.334038	0.497	0.397	0.0094242
Eaf1	2.86644e-07	0.33366	0.273	0.163	0.0055093
Tmbim1	2.9947e-05	0.333637	0.38	0.303	0.575581
Ccser2	0.00141583	0.333371	0.341	0.283	1
Haus3	7.58014e-07	0.333356	0.246	0.144	0.014569
Ppp2r5d	1.04515e-05	0.333138	0.3	0.204	0.200878
Bin1	0.00392428	0.3329	0.378	0.324	1
Ddx18	0.000252237	0.332845	0.376	0.299	1
Plpbp	1.49325e-06	0.332753	0.32	0.214	0.0287003
Cks2	0.00173218	0.332246	0.177	0.122	1
Tmem11	2.28517e-06	0.331649	0.402	0.292	0.0439209
Srsf5	3.82927e-06	0.331178	0.612	0.544	0.0735985
Sec11c	0.00233019	0.3311	0.372	0.318	1
Gm17501	5.03242e-05	0.330967	0.24	0.155	0.967231
Trmt10c	1.05004e-05	0.330244	0.316	0.215	0.201817
Stk11	1.11857e-05	0.329768	0.314	0.222	0.214988
Naa20	5.92767e-05	0.32969	0.413	0.341	1
Agpat4	0.000141138	0.329366	0.234	0.157	1
Rrp36	7.07457e-06	0.328604	0.353	0.256	0.135973
Rictor	1.94585e-05	0.32825	0.251	0.162	0.373993
Zfp706	1.9758e-06	0.327994	0.542	0.45	0.0379749
Ube2i	2.52531e-06	0.327862	0.558	0.477	0.0485365
Smc3	0.00503507	0.326364	0.39	0.345	1
Rtl8a	0.028532	0.326294	0.23	0.195	1
Zranb1	0.00250091	0.326292	0.339	0.28	1
Sf3b5	0.000125073	0.326255	0.546	0.484	1
Ss18l2	0.000139656	0.325541	0.374	0.295	1
Hnrnpc	8.89066e-05	0.325175	0.635	0.589	1
Ddi2	0.000895527	0.325021	0.296	0.232	1
Map2k3	3.98677e-05	0.324857	0.238	0.162	0.766258
Ddx21	2.19975e-05	0.324275	0.46	0.359	0.422792
Slmap	2.95402e-07	0.324186	0.236	0.134	0.00567763
Atxn2l	0.000232665	0.323395	0.349	0.272	1
Zfand2a	2.33393e-06	0.323175	0.263	0.167	0.0448581
Nfic	0.0728322	0.322559	0.335	0.316	1
Ppp4r3a	0.000180972	0.322077	0.296	0.223	1
Rsl1d1	4.36181e-07	0.321943	0.499	0.39	0.00838339
Msl1	0.000392897	0.321916	0.363	0.295	1
Pcgf3	1.39277e-07	0.321885	0.273	0.162	0.00267691
Anp32b	3.2103e-05	0.321507	0.546	0.473	0.617019
D8Ertd738e	9.14029e-06	0.321066	0.674	0.591	0.175676
Fam181b	0.00019992	0.320936	0.32	0.24	1
Mcl1	3.79308e-09	0.32086	0.762	0.658	7.2903e-05
Med4	5.58464e-05	0.320135	0.277	0.198	1
Ddit4l	5.20153e-09	0.319714	0.567	0.407	9.99734e-05
Pam	3.61321e-06	0.319103	0.326	0.223	0.0694458
Nup62	0.00206054	0.318796	0.236	0.175	1
N4bp1	0.000113523	0.318726	0.407	0.34	1
Psmc3	4.50797e-05	0.318491	0.52	0.452	0.866433
Arid4b	0.000920892	0.317903	0.322	0.265	1
Rheb	8.71631e-05	0.317837	0.596	0.54	1
Gem	7.88107e-06	0.317454	0.168	0.089	0.151474
Suco	0.000677935	0.316998	0.222	0.158	1
Rtl8b	0.00103697	0.316802	0.23	0.167	1
Cbfb	3.19668e-06	0.316723	0.347	0.242	0.0614402
Gar1	3.84517e-06	0.316162	0.333	0.229	0.0739043
Ppm1b	0.0679243	0.315943	0.224	0.19	1
Ckap2	4.84683e-10	0.315571	0.259	0.125	9.31561e-06
Epc1	0.000155357	0.31554	0.341	0.261	1
Zfp87	1.81715e-05	0.315345	0.193	0.114	0.349256
Eya3	0.00313239	0.315255	0.166	0.115	1
Topors	0.000458598	0.315032	0.29	0.222	1
Fbxo34	0.000370028	0.31428	0.271	0.202	1
Kpna4	0.000318537	0.314131	0.376	0.314	1
Bod1l	0.000273275	0.31342	0.411	0.343	1
Rap2b	2.23906e-06	0.313197	0.421	0.318	0.0430347
Rab23	0.000191945	0.312966	0.189	0.119	1
Gab1	1.2236e-05	0.312898	0.269	0.176	0.235175
Papola	0.000115861	0.312754	0.411	0.335	1
Tet3	0.000456928	0.312731	0.234	0.169	1
Usp47	3.74273e-05	0.311543	0.296	0.21	0.719353
Hs2st1	2.86875e-05	0.311496	0.283	0.2	0.551374
Amotl1	5.01924e-06	0.311028	0.363	0.257	0.0964697
Uck1	2.47204e-08	0.310924	0.248	0.129	0.000475125
Rbm39	9.80621e-06	0.310864	0.715	0.662	0.188475
Cdkn2aip	4.35118e-05	0.310636	0.205	0.128	0.836296
Nol9	3.80393e-08	0.310366	0.214	0.106	0.000731115
Zfp871	0.0050695	0.310154	0.341	0.293	1
Dcaf7	4.78187e-05	0.309518	0.316	0.231	0.919075
Zfp385a	0.0165087	0.309357	0.292	0.25	1
Irs2	8.15004e-06	0.308873	0.265	0.174	0.156644
Amd1	3.31438e-06	0.308461	0.316	0.217	0.0637023
Arih2	0.000239423	0.308204	0.322	0.243	1
Cnbd2	1.59175e-08	0.307822	0.193	0.089	0.000305934
Pycr2	2.88487e-07	0.307386	0.419	0.294	0.00554472
Lars2	7.68452e-05	0.307296	0.439	0.357	1
Rdh10	4.56765e-06	0.306716	0.236	0.143	0.0877902
Dnajb4	0.00288336	0.306374	0.277	0.219	1
Phf20l1	0.000107413	0.30632	0.415	0.336	1
Slc39a6	9.32606e-05	0.306268	0.267	0.188	1
Vcpip1	0.000191924	0.306218	0.298	0.228	1
Arl6ip5	0.0124051	0.305994	0.386	0.351	1
Cwc25	0.00106097	0.305921	0.244	0.181	1
Ccdc117	4.67901e-06	0.305586	0.222	0.132	0.0899306
Zbtb38	0.00191508	0.304811	0.259	0.205	1
2810403D21Rik	0.00458736	0.30428	0.214	0.158	1
Ppp4r2	0.000307116	0.304259	0.39	0.321	1
Psmd1	0.000535511	0.30394	0.394	0.333	1
Tor1b	3.78352e-05	0.303628	0.327	0.241	0.727193
Cops8	6.75145e-06	0.30292	0.355	0.257	0.129763
Snrpg	0.000112382	0.302735	0.655	0.593	1
Tfb2m	2.40278e-05	0.302645	0.253	0.166	0.461813
Ddx39	0.000674059	0.302558	0.304	0.237	1
Rnf181	6.3534e-07	0.302544	0.376	0.264	0.0122112
Purb	0.000105736	0.302424	0.485	0.406	1
Arid5b	0.00176564	0.301823	0.483	0.43	1
Aebp2	1.34981e-05	0.301542	0.306	0.218	0.259434
Dad1	0.0122098	0.301263	0.563	0.539	1
Slc35d1	5.1075e-05	0.300754	0.234	0.152	0.981661
Psmd14	0.000205177	0.300284	0.419	0.345	1
Apaf1	4.67357e-06	0.300213	0.255	0.161	0.0898261
Appbp2	0.0324124	0.298904	0.246	0.208	1
Iffo2	0.000516043	0.298105	0.177	0.115	1
Yrdc	1.82854e-06	0.297988	0.353	0.248	0.0351446
Nup98	0.068282	0.297871	0.24	0.21	1
Nfyb	0.000183112	0.297587	0.361	0.283	1
Fam168b	4.96446e-05	0.297441	0.378	0.292	0.95417
Kmt2b	0.000761265	0.297412	0.253	0.186	1
Sf3b1	0.000550495	0.2974	0.552	0.485	1
Gsk3b	0.00282865	0.297307	0.45	0.39	1
Ubb	0.337727	0.296992	0.895	0.891	1
Lrp6	0.0409873	0.296805	0.222	0.189	1
Zbtb5	2.61134e-05	0.296609	0.173	0.099	0.5019
Rbmxl1	7.96549e-05	0.296345	0.341	0.257	1
Ago2	0.00539015	0.296231	0.331	0.279	1
Hspb8	0.00387873	0.29579	0.259	0.204	1
Erh	0.00808631	0.294834	0.37	0.324	1
Akap1	7.1614e-06	0.294742	0.183	0.1	0.137642
Jpt1	0.00105125	0.294677	0.46	0.407	1
Ruvbl1	0.0049852	0.294594	0.263	0.212	1
Bag3	0.00011378	0.294407	0.232	0.157	1
Stam	0.000491311	0.293634	0.222	0.157	1
Thrap3	0.000519868	0.293536	0.431	0.369	1
Plat	0.0326187	0.293428	0.265	0.222	1
Aqr	0.000840153	0.293068	0.271	0.207	1
Sf3b3	0.000233169	0.293007	0.343	0.259	1
Hipk1	0.00354776	0.292948	0.3	0.246	1
Med31	0.00201167	0.292936	0.345	0.281	1
Plxdc2	0.00210612	0.292839	0.277	0.212	1
Usp36	0.0385524	0.292639	0.205	0.171	1
Ywhab	8.78018e-07	0.292454	0.589	0.484	0.0168755
Zfp207	0.000405557	0.292429	0.4	0.33	1
Clp1	0.00130855	0.291634	0.16	0.103	1
Mark3	3.27225e-05	0.291262	0.363	0.278	0.628927
Nol8	0.00151936	0.290963	0.304	0.241	1
Tpp2	0.000573362	0.290951	0.279	0.212	1
Lpin1	0.000150573	0.290782	0.296	0.213	1
Dot1l	0.000266336	0.290303	0.24	0.17	1
Luc7l3	2.9798e-07	0.290164	0.54	0.433	0.00572717
Ppp2r2a	0.00229674	0.290162	0.404	0.346	1
Sox4	0.000105089	0.289303	0.359	0.272	1
Agap1	1.08842e-05	0.289206	0.226	0.138	0.209194
Pxmp4	0.019133	0.288847	0.101	0.067	1
Gm2000	0.0215551	0.28859	0.162	0.124	1
Ccdc86	0.0026417	0.288519	0.343	0.289	1
Gigyf2	0.011433	0.288267	0.277	0.228	1
Peak1	0.00253364	0.287894	0.281	0.224	1
Uba2	0.0189991	0.287832	0.265	0.222	1
Knop1	2.28333e-05	0.28755	0.386	0.298	0.438855
Arl4a	0.00937429	0.287149	0.187	0.138	1
Bbc3	3.16784e-06	0.287002	0.3	0.194	0.0608859
Crebzf	0.000119309	0.286876	0.248	0.171	1
Scaf4	7.17797e-05	0.286565	0.251	0.17	1
Timm17a	0.000238312	0.286243	0.466	0.401	1
Brd4	0.00972711	0.285921	0.359	0.317	1
Cbll1	0.000166482	0.28587	0.279	0.199	1
Morf4l2	7.79846e-05	0.285531	0.431	0.35	1
Tcerg1	0.00170529	0.28552	0.3	0.238	1
Ilf2	0.00286882	0.285277	0.425	0.373	1
Srsf11	0.000598998	0.285024	0.579	0.527	1
Zfp36l1	0.00117502	0.28501	0.6	0.539	1
Ddx55	0.000169475	0.284347	0.15	0.086	1
Vps26b	0.00842061	0.284094	0.135	0.093	1
Cct8	0.0053084	0.28396	0.472	0.431	1
Usp32	0.00018773	0.283768	0.152	0.09	1
Gle1	3.97382e-05	0.283751	0.273	0.188	0.763769
Esf1	7.20763e-08	0.283279	0.491	0.361	0.00138531
Tnfrsf12a	9.86576e-11	0.283069	0.614	0.439	1.8962e-06
Ddx24	8.29193e-05	0.282865	0.641	0.584	1
Wdr43	0.0245533	0.282395	0.331	0.295	1
Sfswap	1.1189e-05	0.282338	0.351	0.251	0.215053
Agfg1	1.73647e-05	0.281876	0.316	0.223	0.333749
Cfl2	5.91244e-05	0.281674	0.446	0.362	1
Gm16286	0.000732266	0.281633	0.316	0.253	1
Ice1	3.68442e-05	0.281031	0.279	0.188	0.708146
Sesn2	9.507e-05	0.279893	0.366	0.279	1
Kctd10	5.63296e-06	0.279732	0.236	0.144	0.108266
Gtf3a	0.000226588	0.279392	0.267	0.194	1
Kmt2a	0.0272891	0.279264	0.394	0.361	1
Fem1c	8.56284e-05	0.278198	0.246	0.17	1
Ampd2	0.00366665	0.277863	0.23	0.174	1
Gm42418	2.45752e-05	0.277792	0.994	0.986	0.472335
Klf9	0.292004	0.27712	0.281	0.271	1
Srsf4	6.76939e-05	0.276675	0.294	0.213	1
Rprm	2.90104e-05	0.276617	0.376	0.272	0.557581
Rnaseh2c	0.0164442	0.276543	0.246	0.205	1
Pmm1	0.000148529	0.275981	0.462	0.38	1
Ranbp6	0.000508185	0.275797	0.16	0.099	1
Tbpl1	0.0079066	0.274987	0.185	0.139	1
Fnip1	0.0151756	0.27496	0.359	0.321	1
Glis3	0.000219409	0.274849	0.146	0.085	1
Cpeb4	0.00972885	0.274849	0.29	0.246	1
Ppm1d	2.37259e-05	0.274772	0.222	0.138	0.456012
Ppp1r37	0.00445499	0.27467	0.199	0.147	1
Zcrb1	0.00471899	0.274347	0.456	0.418	1
Uggt1	7.43452e-05	0.274221	0.23	0.152	1
Hmgcr	0.000354133	0.274203	0.277	0.204	1
Npepps	1.08403e-05	0.273998	0.429	0.333	0.208351
Scarb2	0.00102453	0.273911	0.446	0.397	1
Hira	5.77042e-05	0.273737	0.16	0.09	1
Limch1	0.000338699	0.273225	0.331	0.25	1
Cdv3	7.73629e-05	0.273127	0.526	0.452	1
Ubr3	0.00102449	0.272486	0.234	0.172	1
Chst3	1.45378e-07	0.272417	0.105	0.034	0.00279416
Eif5b	0.000268768	0.27235	0.487	0.422	1
Frs2	1.9712e-05	0.272346	0.205	0.123	0.378865
Txnl4a	0.000348921	0.271958	0.38	0.308	1
Fam129b	0.00382359	0.271653	0.191	0.138	1
Agtpbp1	0.000631724	0.271581	0.195	0.129	1
Ythdf1	1.81989e-05	0.271309	0.361	0.261	0.349782
Hnrnpa3	4.57494e-05	0.271305	0.608	0.541	0.879303
Gtf3c4	0.000409708	0.271197	0.197	0.131	1
Mphosph10	0.00701795	0.270891	0.269	0.224	1
Pcbp1	0.000143801	0.27063	0.583	0.537	1
Rcc2	0.000443459	0.270525	0.298	0.226	1
Maea	0.00052708	0.270293	0.337	0.265	1
Rbm33	0.00141754	0.270044	0.302	0.237	1
Slc25a17	9.70575e-05	0.269944	0.281	0.199	1
Snhg4	0.000275859	0.269868	0.333	0.251	1
Ddit3	1.7823e-05	0.269805	0.558	0.463	0.342559
Unc5b	6.00805e-05	0.269731	0.125	0.063	1
Fbxw7	0.000656587	0.269654	0.275	0.203	1
Gps1	0.00919943	0.269421	0.327	0.284	1
Sfpq	2.41861e-05	0.268109	0.505	0.42	0.464856
Ssna1	5.59943e-05	0.268106	0.439	0.351	1
Chmp1b	0.000217647	0.267932	0.214	0.142	1
Zfp281	0.0016048	0.267859	0.257	0.194	1
Serpinc1	0.000287093	0.267702	0.103	0.052	1
Wrap53	0.000316806	0.267617	0.123	0.067	1
Tec	0.000394231	0.267485	0.162	0.103	1
Tob2	0.018841	0.267477	0.312	0.271	1
Dusp11	0.000284956	0.26743	0.435	0.36	1
Tubb4b	0.000252336	0.267358	0.637	0.569	1
Zc3h18	0.00165612	0.267256	0.242	0.181	1
Reps1	0.00317191	0.266778	0.158	0.108	1
Trim11	0.00123563	0.266684	0.203	0.141	1
Paxbp1	9.75088e-05	0.266556	0.331	0.245	1
Tax1bp1	3.67985e-05	0.266547	0.581	0.525	0.707267
Rbm25	2.65396e-05	0.266307	0.542	0.456	0.510092
Vasn	0.00340463	0.266214	0.172	0.12	1
Xrn2	0.00310204	0.266032	0.37	0.322	1
Usf3	0.0281271	0.265865	0.152	0.115	1
Eed	0.000900978	0.26558	0.392	0.338	1
Tab2	0.0269144	0.265388	0.378	0.347	1
Rasl11a	0.000290627	0.265282	0.267	0.19	1
Hnrnph1	0.000165911	0.265263	0.524	0.46	1
Sidt2	0.000318369	0.265162	0.287	0.208	1
Rbm38	0.00318892	0.265141	0.175	0.123	1
Cav2	0.000741055	0.265044	0.335	0.262	1
Serbp1	6.3609e-06	0.26484	0.678	0.593	0.122257
Snrpd1	1.30044e-05	0.264347	0.616	0.539	0.249945
Snhg5	9.33073e-05	0.2643	0.228	0.15	1
Fam8a1	0.00114921	0.264201	0.288	0.219	1
Rexo1	0.0637174	0.263728	0.23	0.203	1
Snu13	0.00395056	0.263715	0.567	0.531	1
Stard7	0.00323215	0.263505	0.285	0.231	1
Zc3h3	1.38473e-05	0.263323	0.203	0.118	0.266146
Zmiz1	0.0172421	0.263318	0.384	0.343	1
Gmps	0.000416558	0.263305	0.287	0.213	1
Tmem127	0.00362212	0.263034	0.271	0.215	1
Cactin	7.4526e-05	0.262911	0.154	0.087	1
Zfp664	0.000472596	0.262486	0.25	0.179	1
Spsb1	0.000927316	0.262322	0.244	0.179	1
Eif4e	0.000535843	0.26229	0.429	0.365	1
Arf4	9.05102e-05	0.262058	0.585	0.523	1
Rab5a	0.00023893	0.261623	0.442	0.378	1
Sept1	3.71767e-06	0.261577	0.189	0.103	0.0714536
Nus1	0.00251742	0.261396	0.337	0.283	1
Zyg11b	0.00153637	0.261205	0.253	0.19	1
Slc30a5	0.0284762	0.260398	0.234	0.195	1
Dnajc1	0.0306047	0.260215	0.283	0.247	1
Ppp6r3	0.0619894	0.260204	0.275	0.238	1
Tlcd2	0.000167553	0.260085	0.146	0.082	1
Zfp131	0.000131508	0.259852	0.363	0.279	1
Mga	0.000335455	0.259732	0.326	0.251	1
Uhmk1	0.0195766	0.259643	0.205	0.165	1
Crtc2	0.0118895	0.259521	0.183	0.141	1
Wipi2	0.00346028	0.259491	0.287	0.229	1
Terf2ip	0.0535375	0.259087	0.173	0.142	1
Slc39a14	0.000266569	0.258881	0.3	0.222	1
Psmd7	6.49506e-05	0.258537	0.538	0.458	1
Snrpb	8.26949e-05	0.258497	0.575	0.508	1
Cdk12	0.000324079	0.258463	0.396	0.316	1
Selenos	0.000968805	0.258454	0.522	0.487	1
Rsf1	0.0817345	0.258298	0.269	0.245	1
Cebpg	0.0036087	0.25819	0.368	0.318	1
Supt6	0.0314968	0.258184	0.275	0.238	1
Prkar2a	0.001056	0.258106	0.246	0.181	1
Pprc1	0.00540182	0.258082	0.131	0.086	1
Cab39	0.00190064	0.257672	0.326	0.271	1
Mad2l1bp	4.15744e-06	0.257564	0.138	0.065	0.0799061
Ankrd13c	0.000897892	0.257548	0.273	0.204	1
Ttc14	3.2987e-05	0.257516	0.573	0.482	0.63401
Eif1b	0.0698306	0.257516	0.561	0.556	1
Cd9	0.00301439	0.257222	0.643	0.611	1
Herc2	0.0111673	0.257084	0.257	0.207	1
Phf8	0.000161197	0.257006	0.135	0.075	1
Slc19a2	0.000215732	0.256778	0.242	0.165	1
Rpl22l1	0.000980391	0.256393	0.678	0.629	1
Cstf2t	0.00489821	0.256388	0.232	0.176	1
Bicdl1	0.00062058	0.256254	0.117	0.065	1
Arhgap11a	2.64236e-07	0.256219	0.158	0.071	0.00507861
Scaf8	0.000370983	0.256136	0.203	0.134	1
Ttc9c	2.93785e-06	0.255746	0.248	0.152	0.0564654
Ube2f	0.00100819	0.255719	0.359	0.293	1
Ep300	0.0106997	0.255583	0.287	0.241	1
Ak6	2.77793e-05	0.255359	0.335	0.238	0.533918
Utp18	0.000300234	0.255256	0.257	0.186	1
Eloa	0.000327558	0.255189	0.209	0.144	1
Wdr53	0.000485508	0.255156	0.22	0.152	1
D430042O09Rik	0.00261516	0.255117	0.181	0.128	1
Sdf2	0.00302043	0.255089	0.382	0.324	1
Lcor	0.00296771	0.255074	0.142	0.094	1
Mlec	0.00148345	0.25473	0.361	0.3	1
Selenok	4.4036e-05	0.254681	0.71	0.645	0.846372
Emc6	0.000733626	0.254582	0.468	0.403	1
Pabpn1	5.8419e-06	0.254234	0.6	0.51	0.112281
Dgkh	0.0208812	0.254179	0.119	0.084	1
Egfr	0.000136265	0.254153	0.224	0.146	1
Apc	0.00304893	0.254063	0.394	0.332	1
Spty2d1	0.0523061	0.253865	0.267	0.237	1
2900093K20Rik	0.000123854	0.253832	0.203	0.128	1
Mob2	0.000951842	0.253766	0.201	0.139	1
Rtca	0.0137816	0.2535	0.296	0.246	1
Ptk2	0.000753479	0.253404	0.232	0.16	1
Ddx27	0.00881583	0.253212	0.269	0.221	1
Bdp1	0.000607008	0.253165	0.263	0.191	1
Zfp334	3.36182e-05	0.25296	0.158	0.086	0.646142
Ccnt2	0.000201114	0.252952	0.37	0.292	1
Tut4	0.00232063	0.252808	0.365	0.313	1
Polr1c	0.0737244	0.252748	0.263	0.238	1
Pygo2	0.00186383	0.252406	0.232	0.169	1
Fxr2	0.00342679	0.252221	0.22	0.166	1
Zfp703	0.00799187	0.251907	0.335	0.285	1
Son	1.51321e-07	0.251514	0.819	0.745	0.00290839
Dhx15	0.00059281	0.251501	0.366	0.295	1
Kin	2.8347e-05	0.251336	0.306	0.215	0.54483
Gtf3c1	0.00425667	0.251217	0.205	0.151	1
Bmt2	0.0115991	0.251127	0.251	0.205	1
Gpat4	0.0107508	0.250702	0.207	0.161	1
Rfx7	0.00141728	0.2507	0.22	0.155	1
Hif1a	0.00740562	0.250572	0.398	0.36	1
Btbd10	3.84489e-06	0.25036	0.25	0.152	0.0738987
Pfn1	4.54244e-05	-0.250114	0.519	0.608	0.873056
Cyfip1	4.79345e-06	-0.250414	0.211	0.33	0.0921301
Klf2	0.000187062	-0.251406	0.051	0.109	1
H2-Eb1	0.0115828	-0.251578	0.123	0.176	1
Psph	0.000507162	-0.251668	0.136	0.213	1
Stat2	0.000760749	-0.252063	0.23	0.318	1
Ctsl	8.95296e-06	-0.252254	0.431	0.553	0.172076
Sdhc	1.01754e-06	-0.253405	0.185	0.309	0.0195571
Rbm3	8.03855e-07	-0.253648	0.326	0.46	0.0154501
Pigp	6.03551e-05	-0.253678	0.117	0.202	1
Rpl21	2.96326e-10	-0.254315	0.817	0.872	5.69538e-06
Pfkm	8.57385e-06	-0.254634	0.08	0.166	0.164789
Sptssa	1.31666e-06	-0.254757	0.136	0.246	0.0253062
Efemp1	0.000116405	-0.2548	0.051	0.112	1
H2afv	9.70328e-07	-0.254991	0.201	0.322	0.0186497
Iigp1	4.08749e-12	-0.255019	0.209	0.403	7.85617e-08
Cox7a2l	1.8639e-05	-0.25507	0.306	0.416	0.358242
Tpi1	3.85205e-05	-0.255326	0.347	0.456	0.740363
Ctsh	0.000103302	-0.255985	0.209	0.303	1
Cyba	0.000173873	-0.25644	0.378	0.479	1
Ndufc2	1.45774e-05	-0.256485	0.517	0.63	0.280178
Timp2	6.93914e-05	-0.256844	0.357	0.464	1
Itgb5	1.89632e-06	-0.257356	0.201	0.318	0.0364472
Pbx1	8.53897e-05	-0.257758	0.115	0.198	1
Os9	5.88042e-06	-0.258191	0.152	0.255	0.113022
Tmem119	1.12931e-07	-0.258488	0.055	0.15	0.00217054
Selenop	1.16837e-08	-0.258579	0.214	0.354	0.00022456
Map1b	2.34801e-05	-0.258948	0.053	0.123	0.451287
Ifi27	9.78625e-07	-0.259581	0.327	0.468	0.0188092
Nrxn2	1.41126e-07	-0.260648	0.096	0.207	0.00271244
C3	0.000102065	-0.260795	0.086	0.161	1
Nrbp2	0.00039605	-0.261028	0.068	0.128	1
Uqcr10	0.000470172	-0.261316	0.485	0.584	1
Zbtb20	5.44852e-06	-0.261734	0.507	0.638	0.104721
Oxct1	4.9518e-05	-0.261925	0.181	0.28	0.951735
Slc25a18	1.086e-06	-0.261994	0.068	0.158	0.020873
H2-D1	1.41065e-05	-0.262628	0.743	0.779	0.271128
Efhd2	6.34429e-05	-0.262945	0.287	0.387	1
Ndufb8	6.0195e-05	-0.262972	0.404	0.517	1
Cebpd	0.00142645	-0.26301	0.542	0.612	1
Mrpl17	5.99315e-08	-0.263047	0.172	0.309	0.00115188
C3ar1	2.01335e-05	-0.263131	0.133	0.226	0.386966
Ncam1	0.000543211	-0.263775	0.22	0.302	1
Ifnar2	1.5052e-06	-0.26489	0.199	0.318	0.0289299
Gm3764	7.26649e-05	-0.265054	0.181	0.279	1
Ifi47	4.99533e-06	-0.265214	0.127	0.229	0.0960102
Tubb2a	0.00010905	-0.265852	0.353	0.46	1
Ldhb	0.000529185	-0.266286	0.427	0.527	1
Lgi4	1.26754e-05	-0.266811	0.055	0.128	0.243621
Ifit3b	2.30133e-05	-0.266918	0.267	0.385	0.442316
Rpl11	1.76098e-08	-0.267397	0.758	0.829	0.00033846
Rpl29	2.42121e-08	-0.268063	0.686	0.773	0.000465356
Fcgr1	0.000189139	-0.268754	0.156	0.238	1
Pea15a	1.26513e-05	-0.26908	0.335	0.46	0.243157
Gbp7	4.22638e-07	-0.270738	0.281	0.425	0.00812311
Tapbp	0.000172048	-0.271484	0.288	0.394	1
Zfp36	0.0157019	-0.271715	0.32	0.365	1
Map2	3.02741e-06	-0.271955	0.138	0.245	0.0581868
Ndufv3	2.48484e-06	-0.272571	0.209	0.327	0.0477586
Nenf	3.37429e-07	-0.273492	0.168	0.294	0.00648538
AW047730	0.000118532	-0.274018	0.084	0.156	1
Tuba1a	3.11748e-05	-0.274037	0.439	0.544	0.599179
Atp5g3	1.61546e-06	-0.275028	0.347	0.482	0.0310492
Ckb	9.50678e-10	-0.276068	0.591	0.736	1.8272e-05
Rarres2	0.000210009	-0.277634	0.138	0.224	1
Nrxn1	1.55454e-05	-0.277778	0.281	0.393	0.298783
Sptbn1	0.000134453	-0.277971	0.22	0.318	1
Ndufa7	2.90948e-05	-0.278485	0.513	0.621	0.559201
Gstm5	9.14186e-06	-0.278561	0.207	0.326	0.175706
Lamtor4	1.06325e-07	-0.279106	0.216	0.359	0.00204357
Psip1	0.000896547	-0.280081	0.172	0.245	1
Pfdn5	5.59377e-06	-0.280141	0.437	0.54	0.107512
Olfml3	9.41589e-05	-0.281022	0.119	0.198	1
Gapdh	6.22616e-08	-0.281475	0.684	0.781	0.00119667
mt-Co2	3.51777e-09	-0.281596	0.977	0.978	6.76114e-05
Bcan	3.80687e-06	-0.282236	0.082	0.174	0.073168
Hmgn2	2.59416e-08	-0.282812	0.148	0.281	0.000498597
Ndufs6	3.94592e-07	-0.283022	0.277	0.417	0.00758406
Selenom	2.83149e-06	-0.284026	0.136	0.245	0.0544212
Tmem256	2.31226e-06	-0.284423	0.224	0.35	0.0444416
Unc93b1	0.000234325	-0.285245	0.193	0.27	1
Ptms	1.34565e-06	-0.286647	0.275	0.397	0.0258634
H2-Ab1	0.000323293	-0.287076	0.15	0.232	1
Churc1	1.39683e-05	-0.287189	0.166	0.265	0.268471
Bex2	8.42599e-06	-0.287224	0.047	0.118	0.161947
mt-Cytb	4.7435e-08	-0.287416	0.963	0.981	0.0009117
Chl1	6.51588e-06	-0.287489	0.074	0.158	0.125235
A2m	3.39585e-06	-0.287656	0.043	0.119	0.0652682
Rpl28	1.83933e-09	-0.288462	0.782	0.833	3.53519e-05
Ifitm2	2.16729e-05	-0.288532	0.199	0.302	0.416553
Lgals9	1.93333e-07	-0.288567	0.154	0.278	0.00371586
Ncan	0.000227493	-0.290663	0.053	0.11	1
Rps9	1.61879e-06	-0.290922	0.772	0.812	0.0311131
Ms4a6c	0.000838671	-0.291433	0.181	0.255	1
Cd53	1.50793e-06	-0.291607	0.125	0.227	0.0289824
Irf8	9.16526e-07	-0.292613	0.131	0.238	0.0176156
mt-Atp6	3.14862e-09	-0.292881	0.975	0.981	6.05164e-05
Gpx1	3.00881e-06	-0.293479	0.526	0.62	0.0578292
Rps20	2.92592e-08	-0.293992	0.803	0.849	0.000562363
Ccrl2	7.43256e-05	-0.294874	0.162	0.252	1
Eif3k	1.54671e-07	-0.295426	0.314	0.451	0.00297277
Serping1	7.65001e-06	-0.295854	0.109	0.208	0.147033
Atp5g2	1.85653e-08	-0.295889	0.485	0.63	0.000356824
Arpc1b	5.53689e-05	-0.29623	0.283	0.38	1
Tmod2	5.60703e-07	-0.296829	0.164	0.285	0.0107767
Ssr4	3.09967e-07	-0.298376	0.294	0.43	0.00595756
Pfdn1	9.81655e-06	-0.298384	0.285	0.402	0.188674
Rpsa	1.9079e-11	-0.298438	0.737	0.831	3.66699e-07
Atp5d	2.30439e-05	-0.299071	0.478	0.592	0.442904
Tmem176a	5.77028e-07	-0.2993	0.133	0.247	0.0110905
Itm2b	5.878e-08	-0.299367	0.766	0.831	0.00112975
Grn	4.09624e-05	-0.299372	0.339	0.442	0.787298
Prdx2	9.79884e-07	-0.299574	0.402	0.548	0.0188334
B2m	2.08344e-11	-0.299635	0.86	0.902	4.00436e-07
Dbp	1.18115e-07	-0.299906	0.084	0.191	0.00227018
Pttg1	1.57603e-07	-0.300161	0.23	0.373	0.00302913
Fcrls	4.58357e-08	-0.300363	0.103	0.222	0.000880962
Gbp2	2.50446e-05	-0.301409	0.255	0.366	0.481356
Rsad2	0.00172182	-0.302493	0.232	0.311	1
Ank2	0.00410264	-0.302609	0.259	0.326	1
AW112010	0.000469696	-0.303232	0.195	0.279	1
Timp4	1.22522e-05	-0.303351	0.111	0.205	0.235487
Ttyh3	1.93876e-07	-0.303719	0.097	0.205	0.0037263
Rpl39	4.29898e-10	-0.304437	0.725	0.815	8.26263e-06
Mrps16	9.07593e-09	-0.304902	0.172	0.313	0.000174439
Rps27	6.52709e-10	-0.305078	0.673	0.769	1.25451e-05
Ttc3	0.000312282	-0.305485	0.271	0.359	1
Tagln3	3.80033e-07	-0.305522	0.131	0.246	0.00730424
Aspg	2.61522e-05	-0.305559	0.043	0.109	0.502646
Cuta	1.09832e-07	-0.306325	0.216	0.354	0.00211096
Tcf25	2.53956e-06	-0.306591	0.32	0.447	0.0488104
Rpl23a	1.51862e-09	-0.306919	0.596	0.716	2.91878e-05
Stmn1	0.00050114	-0.306932	0.125	0.195	1
Fyb	2.43369e-05	-0.307488	0.125	0.212	0.467755
Trim30a	9.87986e-05	-0.308166	0.251	0.351	1
Psmb9	1.31286e-08	-0.308591	0.197	0.343	0.000252332
Gm4951	2.21607e-05	-0.309094	0.131	0.226	0.425929
Snap47	1.15087e-05	-0.309286	0.111	0.203	0.221197
Ptpn18	8.90906e-06	-0.309322	0.125	0.217	0.171232
Bex3	4.32243e-07	-0.309399	0.117	0.227	0.0083077
Gpx4	1.86006e-08	-0.309472	0.565	0.682	0.000357504
Ndufb4	9.08756e-07	-0.309693	0.331	0.468	0.0174663
Rps10	5.26229e-10	-0.310921	0.778	0.823	1.01141e-05
Lsamp	1.68244e-06	-0.311574	0.148	0.264	0.0323364
Fmc1	5.35136e-10	-0.312291	0.097	0.234	1.02853e-05
Psmb8	1.74461e-07	-0.313945	0.326	0.464	0.00335314
Uqcr11	1.61147e-08	-0.316647	0.372	0.527	0.000309724
Eno1	3.89396e-07	-0.316784	0.378	0.518	0.0074842
Phyh	3.4058e-06	-0.317085	0.15	0.255	0.0654595
Fbxo2	1.02041e-06	-0.317109	0.086	0.183	0.0196123
Nrcam	0.000198949	-0.318075	0.279	0.38	1
Rpl23	4.59691e-11	-0.320198	0.84	0.867	8.83526e-07
Cd300c2	0.000238027	-0.320419	0.156	0.229	1
Gpam	1.43188e-07	-0.320492	0.129	0.252	0.00275208
Ms4a7	0.000568581	-0.321364	0.211	0.29	1
Cldn10	2.05135e-06	-0.321573	0.058	0.142	0.039427
Atp5h	4.63152e-07	-0.32182	0.52	0.638	0.00890178
Sdha	8.658e-09	-0.321835	0.183	0.333	0.000166407
Rgs10	4.32761e-08	-0.321868	0.121	0.243	0.000831766
Gadd45a	0.696346	-0.322136	0.193	0.2	1
Tma7	2.57676e-07	-0.323175	0.31	0.437	0.00495252
Ddx60	6.45494e-06	-0.323762	0.127	0.224	0.124064
Rgs2	0.000247902	-0.326557	0.166	0.25	1
Rps7	3.52691e-08	-0.32668	0.713	0.764	0.000677872
Cox5a	4.28054e-07	-0.327269	0.474	0.611	0.0082272
Myl6	8.9856e-07	-0.328045	0.587	0.686	0.0172703
Fabp7	9.38707e-06	-0.328403	0.15	0.255	0.180419
Idh2	8.6536e-06	-0.330137	0.123	0.215	0.166322
Ppdpf	2.32066e-08	-0.330224	0.187	0.331	0.000446032
Lst1	6.22455e-05	-0.330533	0.172	0.259	1
S100a16	0.00051542	-0.331117	0.444	0.527	1
Nupr1	0.000876944	-0.331416	0.205	0.293	1
Rpl30	5.89288e-12	-0.331506	0.741	0.806	1.13261e-07
Mgll	0.000296056	-0.331644	0.136	0.213	1
Tpt1	4.16572e-08	-0.332417	0.84	0.892	0.000800651
Gnao1	1.89472e-07	-0.33476	0.183	0.316	0.00364166
Atp5j	4.98185e-07	-0.335289	0.48	0.608	0.00957511
Uqcrq	1.63601e-07	-0.33758	0.513	0.648	0.00314442
Rps15a	1.36928e-12	-0.338344	0.766	0.848	2.63176e-08
Ucp2	1.36915e-05	-0.338719	0.17	0.266	0.263151
Atp5e	5.58039e-08	-0.340746	0.507	0.631	0.00107255
Ddt	2.38622e-07	-0.341138	0.193	0.321	0.00458632
Gabrb1	4.63225e-06	-0.341202	0.14	0.243	0.0890318
Ifi27l2a	1.39344e-05	-0.341435	0.407	0.504	0.267819
Dhrs1	3.11612e-05	-0.34202	0.31	0.428	0.598919
Prex2	4.63344e-07	-0.342884	0.146	0.26	0.00890547
Psme1	7.88944e-10	-0.342889	0.329	0.499	1.51635e-05
Tmem176b	6.01101e-10	-0.343195	0.195	0.357	1.15532e-05
Ccdc85b	9.07799e-06	-0.34371	0.24	0.349	0.174479
Serpina3n	8.99606e-05	-0.344525	0.191	0.281	1
Thbs1	0.000322904	-0.345188	0.138	0.213	1
S1pr1	7.86493e-05	-0.347391	0.269	0.376	1
Sparc	0.000305301	-0.348142	0.365	0.47	1
Apoc2	0.000139593	-0.348432	0.15	0.233	1
Tuba1b	9.44109e-09	-0.348447	0.3	0.456	0.000181458
Smdt1	6.83376e-06	-0.349575	0.405	0.516	0.131345
Oasl2	2.03076e-08	-0.349784	0.253	0.404	0.000390312
Ptprz1	6.86724e-07	-0.349986	0.248	0.38	0.0131988
Ndufc1	6.76229e-07	-0.350896	0.257	0.392	0.0129971
Hmgn3	4.63109e-08	-0.352285	0.146	0.275	0.000890096
Aldoa	1.3498e-09	-0.353471	0.505	0.653	2.59432e-05
Cd74	0.000108056	-0.354737	0.255	0.361	1
Atp5mpl	6.87234e-09	-0.355735	0.341	0.501	0.000132086
Ctsc	3.42201e-06	-0.356185	0.172	0.28	0.065771
Tspo	7.26287e-08	-0.35694	0.357	0.503	0.00139592
Mpeg1	1.34273e-05	-0.358143	0.183	0.281	0.258073
Aldoc	1.18882e-06	-0.358335	0.259	0.384	0.0228492
Ptprs	9.3351e-05	-0.358911	0.154	0.238	1
Anxa3	4.02825e-07	-0.358927	0.111	0.221	0.0077423
Slc1a2	1.41801e-08	-0.360221	0.579	0.726	0.000272541
H2-T23	2.74855e-08	-0.361872	0.341	0.493	0.000528271
Ttyh1	8.88674e-05	-0.361995	0.214	0.311	1
Cx3cr1	2.14806e-06	-0.362795	0.115	0.213	0.0412857
Bst2	1.7433e-11	-0.363432	0.54	0.701	3.35062e-07
Pbxip1	1.7044e-06	-0.363643	0.275	0.402	0.0327586
mt-Co3	1.63402e-10	-0.3651	0.984	0.982	3.14058e-06
Lgmn	6.92972e-05	-0.365569	0.326	0.42	1
Cd52	1.42509e-05	-0.367816	0.269	0.37	0.273902
Lgals3bp	9.29992e-10	-0.368127	0.333	0.502	1.78744e-05
Syngr1	1.07075e-08	-0.369286	0.144	0.275	0.000205798
Rps24	5.576e-12	-0.369907	0.852	0.883	1.07171e-07
Metrn	6.65936e-08	-0.370668	0.175	0.308	0.00127993
Nfib	2.0144e-09	-0.37075	0.201	0.354	3.87169e-05
Ifit3	6.75302e-10	-0.3719	0.423	0.592	1.29793e-05
Sparcl1	0.00100535	-0.372367	0.407	0.501	1
Chst2	2.39522e-06	-0.373652	0.242	0.364	0.0460361
Ramp1	4.66472e-07	-0.375511	0.129	0.24	0.00896558
Thrsp	1.22901e-05	-0.37596	0.119	0.212	0.236216
Gbp5	0.000126983	-0.381972	0.133	0.215	1
Tprkb	2.13245e-08	-0.383746	0.142	0.275	0.000409857
Il1b	0.000299168	-0.385223	0.24	0.326	1
Gstm1	1.04665e-06	-0.386444	0.48	0.597	0.0201166
Srgn	4.76483e-06	-0.387207	0.22	0.333	0.09158
Gbp6	3.89964e-08	-0.387922	0.164	0.299	0.00074951
Fcer1g	0.0003631	-0.390546	0.382	0.46	1
Micos13	2.37425e-10	-0.390814	0.205	0.368	4.56332e-06
Rps4x	1.2494e-12	-0.39251	0.719	0.804	2.40135e-08
Cox7b	6.75552e-07	-0.393363	0.353	0.48	0.0129841
Mt2	2.06407e-11	-0.393594	0.554	0.747	3.96714e-07
Ccl12	6.98154e-07	-0.394197	0.105	0.212	0.0134185
Ddah1	3.29824e-06	-0.394739	0.214	0.326	0.0633921
Scg3	7.82621e-07	-0.395825	0.339	0.471	0.015042
Ccl5	0.00178575	-0.396346	0.38	0.487	1
Plpp3	0.000450728	-0.3971	0.45	0.521	1
Aif1	5.19999e-06	-0.400472	0.201	0.304	0.0999438
H2-K1	1.77538e-13	-0.402852	0.616	0.767	3.41229e-09
Tcf4	9.6997e-10	-0.403805	0.493	0.643	1.86428e-05
Fkbp3	1.49621e-07	-0.406054	0.193	0.321	0.00287571
Sorbs1	1.19066e-07	-0.406905	0.135	0.255	0.00228844
Pfkp	2.68025e-08	-0.408092	0.189	0.326	0.000515145
Cst3	7.50677e-14	-0.409074	0.912	0.962	1.4428e-09
Id4	2.37824e-07	-0.410367	0.216	0.343	0.00457097
Asrgl1	2.41749e-09	-0.41193	0.185	0.335	4.64642e-05
Rps12	1.28106e-13	-0.411999	0.786	0.858	2.4622e-09
Psmb10	2.52767e-10	-0.412217	0.24	0.408	4.85819e-06
Ntsr2	0.00234869	-0.413923	0.136	0.196	1
Irf7	2.30186e-10	-0.414174	0.316	0.479	4.42418e-06
S100a6	4.07638e-08	-0.416041	0.501	0.65	0.00078348
Lcat	2.30619e-06	-0.419594	0.109	0.208	0.0443249
Trem2	2.41469e-05	-0.419773	0.23	0.326	0.464104
Aqp4	1.19597e-09	-0.425716	0.234	0.395	2.29865e-05
Dbndd2	3.21477e-06	-0.426757	0.302	0.425	0.0617878
Cspg5	5.53915e-09	-0.427441	0.212	0.365	0.000106462
Apod	0.312094	-0.428658	0.288	0.318	1
Ly6e	2.12268e-08	-0.429594	0.454	0.577	0.000407979
Gria2	5.02336e-09	-0.432242	0.074	0.191	9.6549e-05
Tubb2b	9.55604e-10	-0.434138	0.296	0.46	1.83667e-05
Mpp6	2.03778e-08	-0.435373	0.199	0.337	0.000391661
Pantr1	5.89387e-07	-0.436166	0.07	0.162	0.011328
S100a1	4.61149e-07	-0.436195	0.265	0.395	0.00886329
Trf	3.98151e-11	-0.441361	0.242	0.418	7.65246e-07
Csf1r	5.36059e-08	-0.442581	0.154	0.278	0.0010303
Ccl4	0.000118927	-0.443227	0.306	0.407	1
Olfm1	2.31815e-06	-0.443367	0.113	0.21	0.0445548
Tgm1	3.61801e-09	-0.443544	0.074	0.193	6.95381e-05
Actg1	6.53569e-11	-0.444554	0.524	0.641	1.25616e-06
Rps8	1.40924e-18	-0.450261	0.813	0.895	2.70855e-14
Atp1b2	8.47557e-09	-0.452805	0.228	0.384	0.0001629
Tyrobp	5.78107e-07	-0.452873	0.366	0.484	0.0111112
Tst	5.46603e-08	-0.455465	0.172	0.3	0.00105057
Slc4a4	1.52307e-07	-0.459772	0.273	0.409	0.00292733
Mmd2	6.04909e-10	-0.462174	0.099	0.234	1.16263e-05
C4b	2.05798e-08	-0.464957	0.23	0.379	0.000395545
Apoe	4.13982e-22	-0.465883	0.977	0.997	7.95674e-18
Ly6a	7.86225e-05	-0.468716	0.275	0.371	1
Fam107a	1.78203e-11	-0.46926	0.096	0.243	3.42507e-07
Selenow	1.44993e-14	-0.473722	0.616	0.752	2.78676e-10
Ly86	3.4256e-07	-0.475899	0.17	0.285	0.006584
Ctss	1.86843e-05	-0.478935	0.511	0.594	0.359113
Atp1a2	6.34889e-09	-0.481444	0.431	0.572	0.000122026
Mt1	1.37816e-11	-0.490407	0.86	0.921	2.64883e-07
Igfbp2	3.3401e-05	-0.492514	0.111	0.202	0.641968
Rida	4.2223e-08	-0.498921	0.154	0.279	0.000811527
S100a13	2.62689e-09	-0.513383	0.308	0.466	5.04888e-05
Slc38a3	3.60347e-08	-0.521271	0.121	0.238	0.000692587
Ndrg2	2.45887e-12	-0.522796	0.246	0.435	4.72594e-08
1110008P14Rik	2.62059e-08	-0.523681	0.16	0.295	0.000503677
Nrgn	2.50782e-08	-0.526116	0.058	0.161	0.000482002
Ptn	1.19741e-10	-0.528337	0.292	0.478	2.30142e-06
Prdx6	1.20716e-10	-0.530773	0.674	0.782	2.32015e-06
Tagln	2.22014e-05	-0.534197	0.049	0.117	0.426711
Chchd10	3.57601e-11	-0.542431	0.318	0.487	6.87309e-07
Bsg	3.31702e-08	-0.542919	0.37	0.522	0.000637532
Dbi	1.77226e-08	-0.557258	0.647	0.763	0.000340629
C1qc	2.61349e-07	-0.564649	0.324	0.455	0.00502312
C1qb	1.5988e-13	-0.584587	0.468	0.663	3.07289e-09
Gpr37l1	6.05072e-09	-0.592103	0.183	0.326	0.000116295
Actb	1.70907e-20	-0.60043	0.772	0.872	3.28484e-16
Ccl7	0.00160569	-0.602395	0.166	0.236	1
Id3	1.67099e-15	-0.603884	0.267	0.479	3.21165e-11
Lyz2	1.27171e-08	-0.620268	0.417	0.551	0.000244423
Hexb	4.90852e-11	-0.62618	0.267	0.43	9.43418e-07
Slc1a3	6.40766e-13	-0.633317	0.509	0.668	1.23155e-08
Tmsb4x	6.10721e-17	-0.635378	0.758	0.861	1.17381e-12
Add3	5.60558e-15	-0.637642	0.179	0.37	1.07739e-10
C1qa	2.1748e-16	-0.666892	0.419	0.627	4.17996e-12
Gfap	3.64186e-18	-0.6676	0.441	0.659	6.99965e-14
Hopx	3.18854e-12	-0.695316	0.17	0.336	6.12837e-08
Prnp	1.26318e-13	-0.711262	0.454	0.626	2.42783e-09
Fxyd1	1.9133e-15	-0.753481	0.17	0.37	3.67736e-11
Ccl2	0.000593087	-0.793304	0.292	0.373	1
Mt3	4.25447e-21	-0.997357	0.499	0.702	8.17709e-17
Lcn2	4.00774e-17	-1.25043	0.088	0.279	7.70288e-13

## Sheet: trt_7_vs_ctl_7
	p_val	avg_logFC	pct.1	pct.2	p_val_adj
Hspa8	8.01746e-33	0.306672	0.985	0.97	1.54096e-28
Prnp	1.225e-29	-0.52109	0.948	0.968	2.35445e-25
C1qa	4.38295e-26	-0.597161	0.532	0.796	8.42403e-22
mt-Cytb	1.20127e-19	-0.267896	0.998	1	2.30884e-15
Igtp	2.07471e-15	-0.447706	0.664	0.805	3.9876e-11
C1qb	2.26499e-15	-0.479803	0.606	0.787	4.35332e-11
Iigp1	3.09921e-13	-0.565532	0.534	0.692	5.95668e-09
Apoe	7.01909e-13	-0.274029	0.996	0.998	1.34907e-08
Klf9	7.24211e-12	0.271811	0.703	0.547	1.39193e-07
C1qc	1.03517e-11	-0.50961	0.397	0.581	1.9896e-07
Irgm1	1.38312e-10	-0.318759	0.771	0.838	2.65835e-06
Psmb9	3.21796e-10	-0.264572	0.692	0.79	6.18492e-06
Tnfaip6	4.48328e-10	0.272433	0.8	0.694	8.61686e-06
Gbp7	1.78507e-09	-0.261211	0.789	0.838	3.43091e-05
Psmb8	2.11119e-09	-0.303848	0.873	0.907	4.0577e-05
Cst3	2.34553e-09	-0.375042	0.924	0.947	4.50812e-05
Tyrobp	1.33894e-08	-0.274656	0.459	0.611	0.000257344
Ccl5	1.69784e-08	-0.313268	0.42	0.591	0.000326324
Ifit3	7.26325e-08	-0.303241	0.828	0.88	0.001396
Hspa1b	1.41495e-07	0.276367	0.271	0.152	0.00271953
Gm4951	2.24649e-07	-0.341157	0.345	0.479	0.00431775
Ifi47	7.56613e-07	-0.367642	0.341	0.456	0.0145421
Gbp2	9.60383e-07	-0.561564	0.438	0.546	0.0184586
Hexb	1.78256e-06	-0.365163	0.507	0.602	0.0342607
Ifit1	3.39874e-06	-0.258374	0.728	0.788	0.0653238
Anln	5.86298e-06	0.25413	0.737	0.678	0.112686
Aif1	1.13988e-05	-0.26173	0.226	0.345	0.219084
Fos	1.69184e-05	0.301163	0.793	0.738	0.325171
Trem2	4.46972e-05	-0.311382	0.272	0.372	0.85908
Ccl12	4.62985e-05	-0.434776	0.17	0.264	0.889858
Ly86	0.000157515	-0.255816	0.224	0.323	1
Gadd45b	0.000219595	0.30742	0.627	0.556	1
Ly6c2	0.000606777	0.387902	0.45	0.363	1
Gadd45g	0.0965562	0.32872	0.379	0.357	1
Lgals3	0.231022	0.345522	0.418	0.404	1
Tmsb10	0.252959	0.265148	0.543	0.52	1
Ier3	0.384347	0.29816	0.375	0.358	1

## Sheet: trt_8_vs_ctl_8
	p_val	avg_logFC	pct.1	pct.2	p_val_adj
Rps9	1.50816e-52	-0.29158	0.998	0.996	2.89869e-48
Lgals3	2.50254e-43	0.640084	0.992	0.981	4.80988e-39
Anxa5	1.47995e-33	0.322018	0.992	0.975	2.84446e-29
Rpl12	6.12321e-28	-0.265765	0.996	0.993	1.17688e-23
Marcks	1.30728e-26	-0.257781	0.988	0.99	2.5126e-22
mt-Cytb	2.09298e-26	-0.277952	0.996	0.997	4.02271e-22
Hspa5	3.96014e-25	0.384666	0.99	0.985	7.61139e-21
2410006H16Rik	3.36328e-24	-0.339347	0.882	0.969	6.46423e-20
Tmem176b	6.01323e-24	-0.469432	0.503	0.735	1.15574e-19
Rpl10a	1.50698e-23	-0.252813	0.998	0.994	2.89642e-19
Rnh1	1.76545e-23	0.380086	0.973	0.941	3.39319e-19
Pdia3	1.04448e-22	0.281439	0.983	0.974	2.00749e-18
Hilpda	9.63029e-22	0.448614	0.71	0.47	1.85094e-17
Plin2	1.38205e-21	0.300257	0.988	0.984	2.6563e-17
Hsp90b1	3.68615e-21	0.316338	0.971	0.963	7.08479e-17
Ifrd1	4.35436e-21	0.300688	0.988	0.962	8.36908e-17
Calm1	7.92328e-21	0.26429	0.998	0.994	1.52286e-16
Cstb	2.43264e-20	0.331196	0.994	0.988	4.67553e-16
Aldoa	2.9089e-20	0.297332	0.992	0.982	5.5909e-16
Napsa	4.38162e-20	0.278891	0.82	0.669	8.42148e-16
Ddit4	5.41511e-20	0.451998	0.671	0.43	1.04078e-15
Maf	1.30215e-19	-0.302354	0.685	0.835	2.50274e-15
Cx3cr1	1.56325e-19	-0.34461	0.909	0.93	3.00457e-15
Tmem176a	2.20184e-19	-0.374695	0.391	0.621	4.23193e-15
Selenop	2.87575e-19	-0.303271	0.876	0.95	5.52719e-15
Gla	3.525e-19	0.283	0.903	0.783	6.77506e-15
Lilr4b	2.6102e-18	0.285302	0.905	0.81	5.0168e-14
Il7r	3.34305e-18	0.361302	0.59	0.344	6.42534e-14
Capg	4.5591e-18	0.356863	0.95	0.918	8.76259e-14
S100a4	1.22241e-17	0.318498	0.435	0.221	2.34946e-13
Itgax	1.33919e-17	0.313072	0.725	0.565	2.57391e-13
Gpr137b	1.43309e-17	0.250286	0.619	0.41	2.75439e-13
Pgam1	1.50106e-17	0.268582	0.979	0.971	2.88504e-13
Pdia6	1.5928e-17	0.308847	0.917	0.886	3.06136e-13
Mef2c	2.32483e-17	-0.25416	0.673	0.835	4.46831e-13
Ly6c2	5.82335e-17	0.523587	0.971	0.958	1.11925e-12
Sgk1	2.01109e-16	0.380489	0.95	0.903	3.86531e-12
Esd	4.72236e-16	0.271105	0.99	0.963	9.07638e-12
Plau	5.98176e-16	0.327065	0.6	0.416	1.14969e-11
Zfas1	1.33079e-15	-0.250219	0.884	0.947	2.55779e-11
Vim	1.49184e-15	0.371782	0.975	0.952	2.86732e-11
Bhlhe40	1.80292e-15	0.297309	0.834	0.698	3.46521e-11
Lilrb4a	7.85981e-15	0.263419	0.963	0.931	1.51066e-10
S100a6	1.67936e-14	0.430333	0.847	0.782	3.22774e-10
Calr	2.01656e-13	0.265802	0.973	0.95	3.87582e-09
H2-Q7	2.85008e-13	0.268537	0.988	0.984	5.47786e-09
Fcrls	3.11124e-13	-0.280606	0.698	0.852	5.97981e-09
Pf4	3.31559e-12	-0.263361	0.464	0.65	6.37256e-08
Slamf7	7.36354e-12	0.28476	0.928	0.931	1.41527e-07
Pla2g7	1.86055e-11	0.313566	0.934	0.906	3.57599e-07
Ms4a4c	2.37209e-11	0.269783	0.99	0.985	4.55916e-07
Acod1	5.02635e-11	0.320197	0.663	0.501	9.66064e-07
Phf11d	8.54414e-11	0.263807	0.907	0.88	1.64218e-06
Anxa2	5.9431e-10	0.251731	0.849	0.779	1.14226e-05
Phf11b	9.44991e-10	0.251194	0.944	0.918	1.81627e-05
Tpi1	1.60026e-09	0.250502	0.988	0.981	3.0757e-05
Arg1	2.61494e-09	-0.30018	0.267	0.442	5.02592e-05
AA467197	2.72109e-08	0.29737	0.899	0.843	0.000522993
Saa3	6.51469e-08	-0.476071	0.222	0.363	0.00125212
Cd63	7.38606e-08	0.282826	0.923	0.893	0.0014196
Prdx6	7.67965e-08	0.254734	0.932	0.905	0.00147603
Il1rn	1.55229e-07	0.296485	0.781	0.704	0.0029835
Chil3	1.95896e-06	0.272069	0.563	0.464	0.0376513
Isg15	2.19699e-06	0.261464	0.996	0.99	0.0422262
Isg20	1.2344e-05	0.292031	0.776	0.753	0.237252
Slpi	0.00010044	0.252075	0.371	0.286	1
Gpnmb	0.000291597	0.347226	0.681	0.64	1
H2-Aa	0.00122194	-0.258891	0.687	0.757	1
Hspa1a	0.00696508	0.344603	0.545	0.485	1
Ccl5	0.007279	-0.263731	0.828	0.876	1
Hspa1b	0.00861506	0.25096	0.395	0.332	1
Gdf15	0.0239358	0.324996	0.395	0.347	1
Ccl2	0.0461475	0.366633	0.77	0.747	1
Ccl4	0.0657479	0.25312	0.928	0.947	1
Spp1	0.0765643	0.385534	0.785	0.741	1
Apod	0.215025	0.464279	0.327	0.387	1
Plp1	0.490265	0.272468	0.284	0.303	1

## Sheet: trt_9_vs_ctl_9
	p_val	avg_logFC	pct.1	pct.2	p_val_adj
Apoe	4.23875e-12	-0.544376	0.968	0.994	8.14687e-08
Rps9	3.12691e-11	-0.26552	0.986	0.994	6.00991e-07
Rpl10a	3.53727e-09	-0.254478	0.959	0.992	6.79863e-05
Gm42418	8.74528e-08	0.455624	0.977	0.945	0.00168084
Lgals1	2.19605e-07	0.581617	0.588	0.404	0.00422082
Pdia3	6.58119e-07	0.282018	0.91	0.867	0.012649
Nrgn	8.77244e-07	-0.27365	0.005	0.114	0.0168606
Malat1	2.05576e-06	-0.687003	0.502	0.698	0.0395116
Cd72	2.34694e-06	0.397778	0.796	0.706	0.0451083
2410006H16Rik	3.13066e-06	-0.441348	0.502	0.684	0.0601712
Ctsb	3.67347e-06	0.325336	1	0.989	0.070604
Hspa5	3.79997e-06	0.384515	0.855	0.742	0.0730354
Igf1	1.33723e-05	-0.578802	0.045	0.161	0.257015
Pkm	1.5123e-05	0.27453	0.887	0.861	0.290664
Lilrb4a	1.97975e-05	0.381726	0.484	0.332	0.380509
Cst7	2.69134e-05	-0.468573	0.765	0.856	0.517275
Plin2	2.78039e-05	0.445291	0.57	0.463	0.534391
mt-Co3	2.78367e-05	-0.318857	0.968	0.981	0.535022
mt-Cytb	4.23805e-05	-0.338702	0.941	0.967	0.814553
H2-DMa	5.71866e-05	-0.28366	0.525	0.69	1
Shisa5	9.63957e-05	0.293901	0.846	0.776	1
Rpl22l1	0.000100405	-0.300477	0.597	0.715	1
Ifit2	0.000115084	0.431881	0.489	0.349	1
Cd74	0.000145285	-0.501671	0.57	0.698	1
Rtn4	0.000164592	0.284109	0.661	0.54	1
Capg	0.000164632	0.261208	0.873	0.792	1
Crlf2	0.000190205	-0.26199	0.339	0.49	1
Hsp90b1	0.000193773	0.261049	0.891	0.817	1
Xist	0.000199079	-0.339751	0.032	0.122	1
Tmem86a	0.000212036	0.2564	0.674	0.557	1
C3ar1	0.000232646	0.361038	0.729	0.609	1
Adgre1	0.000233289	0.27986	0.62	0.499	1
Gas5	0.000275287	-0.31899	0.701	0.801	1
AY036118	0.000463212	0.404415	0.756	0.706	1
mt-Nd1	0.000565125	-0.270276	0.905	0.953	1
AW112010	0.000572466	-0.444785	0.552	0.673	1
Pdia4	0.000592745	0.305176	0.448	0.316	1
Pgam1	0.000595078	0.270409	0.715	0.626	1
mt-Co2	0.000626834	-0.252317	0.955	0.972	1
H2-Aa	0.000663658	-0.316958	0.145	0.263	1
Clec5a	0.000806181	0.339958	0.543	0.443	1
Edem1	0.000815697	0.270886	0.665	0.557	1
H2-Eb1	0.000918889	-0.362955	0.109	0.211	1
Rsad2	0.000937371	0.409157	0.407	0.283	1
Slamf9	0.000963753	0.274928	0.661	0.526	1
Rnh1	0.000972365	0.257335	0.656	0.524	1
Ms4a6b	0.00125404	0.339474	0.597	0.51	1
Ms4a6d	0.00169409	0.308771	0.67	0.584	1
Fcrls	0.00206902	0.342184	0.783	0.825	1
mt-Atp6	0.00218112	-0.254821	0.973	0.972	1
mt-Nd4	0.00222845	-0.254854	0.919	0.911	1
Cd84	0.00235738	0.25181	0.624	0.532	1
Stab1	0.00248362	0.265593	0.258	0.161	1
Glrx	0.00320547	0.297079	0.398	0.296	1
Pdia6	0.00346868	0.28259	0.706	0.587	1
Gla	0.00350435	0.345367	0.353	0.258	1
Ccl3	0.00389942	0.372363	0.652	0.562	1
C5ar1	0.00481723	0.262021	0.412	0.321	1
Vim	0.00502151	0.421799	0.475	0.377	1
Rnase4	0.00511433	0.252174	0.719	0.67	1
Hnrnpu	0.00565324	0.252571	0.593	0.496	1
Lgals3	0.00569643	0.375788	0.647	0.584	1
Pnp	0.00583442	0.277255	0.697	0.632	1
Plac8	0.00610693	-0.359872	0.172	0.263	1
Ccl9	0.00787074	0.33975	0.335	0.247	1
Scarb2	0.00944253	0.262239	0.62	0.526	1
Il1rn	0.0134777	0.406051	0.222	0.15	1
Ifit3	0.0226073	0.349467	0.715	0.706	1
Cdkn1a	0.0262459	0.338505	0.489	0.413	1
Ch25h	0.0374196	0.270215	0.303	0.235	1
P2rx7	0.0505178	0.257446	0.181	0.127	1
Cxcl10	0.0697984	0.465381	0.439	0.382	1
Spp1	0.111032	0.430036	0.489	0.443	1
Ccl2	0.863004	0.304569	0.511	0.54	1
Ccl4	0.937889	0.340926	0.638	0.681	1

[truncated: 5 more sheets: trt_10_vs_ctl_10, trt_11_vs_ctl_11, trt_12_vs_ctl_12, trt_13_vs_ctl_13, trt_14_vs_ctl_14]
