# Supplementary material for: Nerve growth factor receptor (Ngfr) induces neurogenic plasticity by suppressing reactive astroglial Lcn2/Slc22a17 signaling in Alzheimer’s disease
Source: NPJ Regen Med. 2023 Jul 10;8:33. doi: 10.1038/s41536-023-00311-5 (PMC10333226; doi:10.1038/s41536-023-00311-5)
Supplement: Supplementary file 6 — Supplementary Data 2 [file 41536_2023_311_MOESM6_ESM.xlsx]

## Sheet: kegg_OverRepr
	KEGGID	Pvalue	OddsRatio	ExpCount	Count	Size	Term
1	05010	1.37898e-18	10.1779	4.36521	31	172	Alzheimer's disease
2	05012	7.86625e-18	11.7376	3.32467	27	131	Parkinson's disease
3	00190	9.6834e-18	11.624	3.35005	27	132	Oxidative phosphorylation
4	05016	3.55887e-15	8.38118	4.54287	28	179	Huntington's disease
5	03010	2.67983e-14	12.7247	2.23336	20	88	Ribosome
6	04145	1.34013e-07	5.19497	4.16218	18	164	Phagosome
7	04612	2.68059e-07	7.94058	1.87806	12	74	Antigen processing and presentation
8	04260	2.76709e-06	6.89422	1.92881	11	76	Cardiac muscle contraction
9	05150	3.59885e-06	8.86121	1.26896	9	50	Staphylococcus aureus infection
10	00010	1.70838e-05	7.11233	1.52275	9	60	Glycolysis / Gluconeogenesis
11	05020	2.20421e-05	9.98408	0.88827	7	35	Prion diseases
12	04610	0.000630869	4.69834	1.92881	8	76	Complement and coagulation cascades
13	04964	0.00141015	9.81563	0.507583	4	20	Proximal tubule bicarbonate reclamation
14	01100	0.00148847	1.76165	29.389	45	1158	Metabolic pathways
15	05332	0.00153719	5.39758	1.26896	6	50	Graft-versus-host disease
16	00051	0.00223772	6.15763	0.939028	5	37	Fructose and mannose metabolism
17	04940	0.00252676	4.84293	1.39585	6	55	Type I diabetes mellitus
18	04514	0.00347779	2.98701	3.6546	10	144	Cell adhesion molecules (CAMs)
19	00030	0.00508948	6.53542	0.710616	4	28	Pentose phosphate pathway
20	05416	0.0052473	3.6022	2.13185	7	84	Viral myocarditis
21	05140	0.0054201	4.08555	1.62426	6	64	Leishmaniasis
22	05330	0.0070288	4.57437	1.2182	5	48	Allograft rejection
23	04380	0.0086054	2.96717	2.9186	8	115	Osteoclast differentiation
24	05322	0.00940389	2.71232	3.57846	9	141	Systemic lupus erythematosus
25	00480	0.0114982	4.0104	1.37047	5	54	Glutathione metabolism
26	05142	0.0132529	2.9748	2.53791	7	100	Chagas disease (American trypanosomiasis)
27	05310	0.0195798	5.84907	0.58372	3	23	Asthma
28	05320	0.0213213	3.38321	1.59889	5	63	Autoimmune thyroid disease
29	03050	0.024691	3.91125	1.11668	4	44	Proteasome
30	00020	0.0429184	4.17258	0.786753	3	31	Citrate cycle (TCA cycle)

## Sheet: BP_OverRepr
	GOBPID	Pvalue	OddsRatio	ExpCount	Count	Size	Term
1	GO:0006952	1.15467e-25	4.86725	21.891	81	1422	defense response
2	GO:0046034	6.6568e-22	11.284	3.69468	33	240	ATP metabolic process
3	GO:0009605	1.3175e-21	3.73018	33.7293	95	2191	response to external stimulus
4	GO:0009167	1.5657e-20	10.0553	4.07954	33	265	purine ribonucleoside monophosphate metabolic process
5	GO:0009205	1.5657e-20	10.0553	4.07954	33	265	purine ribonucleoside triphosphate metabolic process
6	GO:0009126	1.76334e-20	10.0116	4.09493	33	266	purine nucleoside monophosphate metabolic process
7	GO:0045087	2.42509e-20	5.85393	10.4682	50	680	innate immune response
8	GO:0009199	2.51095e-20	9.88286	4.14112	33	269	ribonucleoside triphosphate metabolic process
9	GO:0009161	2.51095e-20	9.88286	4.14112	33	269	ribonucleoside monophosphate metabolic process
10	GO:0009144	3.99361e-20	9.71617	4.20269	33	273	purine nucleoside triphosphate metabolic process
11	GO:0009123	7.05309e-20	9.51547	4.27967	33	278	nucleoside monophosphate metabolic process
12	GO:0051707	1.32369e-19	5.02783	13.6703	56	888	response to other organism
13	GO:0043207	1.46885e-19	5.01525	13.7011	56	890	response to external biotic stimulus
14	GO:0009141	2.36383e-19	9.10152	4.44901	33	289	nucleoside triphosphate metabolic process
15	GO:0002376	2.77833e-19	3.42904	35.7614	94	2323	immune system process
16	GO:0009607	7.83477e-19	4.81603	14.2091	56	923	response to biotic stimulus
17	GO:0006955	1.9581e-17	3.92746	20.6594	66	1342	immune response
18	GO:0017144	1.27446e-16	5.02415	10.9301	46	710	drug metabolic process
19	GO:0009617	1.08101e-15	5.13254	9.68313	42	629	response to bacterium
20	GO:0006163	1.50827e-15	6.1302	6.74278	35	438	purine nucleotide metabolic process
21	GO:0009987	1.7526e-15	3.90089	231.179	286	15017	cellular process
22	GO:0009150	1.87582e-15	6.28331	6.38871	34	415	purine ribonucleotide metabolic process
23	GO:0009259	3.80377e-15	6.11949	6.54266	34	425	ribonucleotide metabolic process
24	GO:0032101	7.36673e-15	4.54183	11.6844	45	759	regulation of response to external stimulus
25	GO:0019693	1.20778e-14	5.85941	6.80436	34	442	ribose phosphate metabolic process
26	GO:0042221	1.80693e-14	2.59986	58.0988	115	3774	response to chemical
27	GO:0072521	2.53167e-14	5.52699	7.40475	35	481	purine-containing compound metabolic process
28	GO:0098542	2.65353e-14	5.36076	7.85119	36	510	defense response to other organism
29	GO:0032103	3.84779e-14	7.00392	4.69532	28	305	positive regulation of response to external stimulus
30	GO:0006950	4.02565e-14	2.62569	52.5876	107	3416	response to stress
31	GO:0051239	4.21158e-14	2.66937	48.8621	102	3174	regulation of multicellular organismal process
32	GO:0009117	4.23904e-14	5.12988	8.42078	37	547	nucleotide metabolic process
33	GO:0006954	5.63658e-14	4.6181	10.3759	41	674	inflammatory response
34	GO:0006753	6.62775e-14	5.04857	8.54394	37	555	nucleoside phosphate metabolic process
35	GO:0006091	1.73326e-13	6.04687	5.77293	30	375	generation of precursor metabolites and energy
36	GO:1901564	2.34897e-13	2.33139	92.1052	153	5983	organonitrogen compound metabolic process
37	GO:0019882	2.92401e-13	13.4712	1.57024	17	102	antigen processing and presentation
38	GO:0065008	3.17411e-13	2.47664	59.6998	114	3878	regulation of biological quality
39	GO:0019884	4.06495e-13	38.3452	0.461835	11	30	antigen processing and presentation of exogenous antigen
40	GO:0019637	8.68902e-13	3.79034	14.4554	47	939	organophosphate metabolic process
41	GO:0001817	1.12037e-12	4.35354	10.3605	39	673	regulation of cytokine production
42	GO:0022904	1.50802e-12	15.2196	1.24695	15	81	respiratory electron transport chain
43	GO:0006754	1.56223e-12	10.8471	2.00128	18	130	ATP biosynthetic process
44	GO:0002478	1.7253e-12	44.0177	0.384862	10	25	antigen processing and presentation of exogenous peptide antigen
45	GO:0006119	1.74837e-12	13.2626	1.49326	16	97	oxidative phosphorylation
46	GO:0055086	1.79205e-12	4.47861	9.52919	37	619	nucleobase-containing small molecule metabolic process
47	GO:0002252	2.63276e-12	4.13697	11.161	40	725	immune effector process
48	GO:0022900	3.1509e-12	14.347	1.30853	15	85	electron transport chain
49	GO:0048518	4.27268e-12	2.23299	89.873	147	5838	positive regulation of biological process
50	GO:0009206	5.66105e-12	9.95299	2.15523	18	140	purine ribonucleoside triphosphate biosynthetic process
51	GO:0048584	5.79654e-12	2.73716	32.9904	75	2143	positive regulation of response to stimulus
52	GO:0009145	6.40018e-12	9.87158	2.17062	18	141	purine nucleoside triphosphate biosynthetic process
53	GO:0042773	7.19664e-12	18.0317	0.939064	13	61	ATP synthesis coupled electron transport
54	GO:0001816	7.24933e-12	3.99195	11.5305	40	749	cytokine production
55	GO:0009201	8.15545e-12	9.71265	2.20141	18	143	ribonucleoside triphosphate biosynthetic process
56	GO:0048002	1.11615e-11	17.3087	0.969852	13	63	antigen processing and presentation of peptide antigen
57	GO:0009168	2.06824e-11	9.12475	2.32457	18	151	purine ribonucleoside monophosphate biosynthetic process
58	GO:0009127	2.06824e-11	9.12475	2.32457	18	151	purine nucleoside monophosphate biosynthetic process
59	GO:0034341	2.16147e-11	9.94193	2.03207	17	132	response to interferon-gamma
60	GO:0051704	2.44035e-11	2.69325	31.8974	72	2072	multi-organism process
61	GO:0009142	2.58619e-11	8.98866	2.35536	18	153	nucleoside triphosphate biosynthetic process
62	GO:0009156	3.22268e-11	8.85655	2.38614	18	155	ribonucleoside monophosphate biosynthetic process
63	GO:1901566	3.99825e-11	2.93463	23.5228	59	1528	organonitrogen compound biosynthetic process
64	GO:0042775	5.46472e-11	17.6978	0.877486	12	57	mitochondrial ATP synthesis coupled electron transport
65	GO:0009124	6.11314e-11	8.48237	2.47851	18	161	nucleoside monophosphate biosynthetic process
66	GO:0002684	8.48048e-11	3.47322	14.1783	43	921	positive regulation of immune system process
67	GO:0048522	1.03576e-10	2.14867	79.4201	131	5159	positive regulation of cellular process
68	GO:0006796	1.14749e-10	2.39302	44.6748	88	2902	phosphate-containing compound metabolic process
69	GO:0010033	1.62202e-10	2.41426	41.9654	84	2726	response to organic substance
70	GO:0006793	1.70355e-10	2.37141	45.0135	88	2924	phosphorus metabolic process
71	GO:0006518	1.79144e-10	3.7622	11.1764	37	726	peptide metabolic process
72	GO:0042063	1.91187e-10	5.53463	4.92623	24	320	gliogenesis
73	GO:0034097	2.17442e-10	3.59333	12.3464	39	802	response to cytokine
74	GO:0001819	3.1442e-10	4.63072	6.83515	28	444	positive regulation of cytokine production
75	GO:0002682	3.24279e-10	2.95494	20.2745	52	1317	regulation of immune system process
76	GO:0070887	3.70246e-10	2.38823	41.1648	82	2674	cellular response to chemical stimulus
77	GO:0032879	3.82215e-10	2.3556	43.4432	85	2822	regulation of localization
78	GO:0050793	5.78068e-10	2.37306	40.7954	81	2650	regulation of developmental process
79	GO:0045333	6.27773e-10	7.81874	2.5093	17	163	cellular respiration
80	GO:0048519	6.32516e-10	2.08292	78.8813	128	5124	negative regulation of biological process
81	GO:0043603	6.45549e-10	3.282	14.5478	42	945	cellular amide metabolic process
82	GO:1901135	7.97381e-10	3.2085	15.2405	43	990	carbohydrate derivative metabolic process
83	GO:0050896	1.1186e-09	2.00182	135.287	188	8788	response to stimulus
84	GO:0071346	1.52994e-09	9.71847	1.69339	14	110	cellular response to interferon-gamma
85	GO:0007399	1.7184e-09	2.41374	35.0686	72	2278	nervous system development
86	GO:0032502	1.891e-09	2.00428	92.5516	142	6012	developmental process
87	GO:0008152	1.95408e-09	2.00694	154.299	206	10023	metabolic process
88	GO:0051241	2.47125e-09	2.82676	20.1976	50	1312	negative regulation of multicellular organismal process
89	GO:0015980	2.8234e-09	5.77245	3.9102	20	254	energy derivation by oxidation of organic compounds
90	GO:0016043	2.91471e-09	1.9927	90.4118	139	5873	cellular component organization
91	GO:0071840	2.95249e-09	1.98649	93.1212	142	6049	cellular component organization or biogenesis
92	GO:0006164	3.9831e-09	5.98193	3.58691	19	233	purine nucleotide biosynthetic process
93	GO:0051240	4.01467e-09	2.49093	29.2957	63	1903	positive regulation of multicellular organismal process
94	GO:0071345	4.08874e-09	3.52029	10.8377	34	704	cellular response to cytokine stimulus
95	GO:0050727	4.25616e-09	4.86781	5.2957	23	344	regulation of inflammatory response
96	GO:0006807	5.36709e-09	1.93943	132.593	183	8613	nitrogen compound metabolic process
97	GO:0072522	5.65446e-09	5.84388	3.66389	19	238	purine-containing compound biosynthetic process
98	GO:0008283	6.37335e-09	2.44093	30.3579	64	1972	cell proliferation
99	GO:0022008	6.50905e-09	2.5269	26.8634	59	1745	neurogenesis
100	GO:0009152	7.32513e-09	6.10915	3.32521	18	216	purine ribonucleotide biosynthetic process
101	GO:0051272	7.61451e-09	3.75338	8.9288	30	580	positive regulation of cellular component movement
102	GO:0050808	8.60857e-09	4.18761	6.92752	26	450	synapse organization
103	GO:0042127	9.58677e-09	2.5563	25.0776	56	1629	regulation of cell proliferation
104	GO:0042742	1.03192e-08	5.31253	4.21809	20	274	defense response to bacterium
105	GO:1900272	1.08455e-08	65.1928	0.184734	6	12	negative regulation of long-term synaptic potentiation
106	GO:0031347	1.16513e-08	3.58958	9.63695	31	626	regulation of defense response
107	GO:0002449	1.24049e-08	5.24972	4.26427	20	277	lymphocyte mediated immunity
108	GO:0002504	1.25082e-08	35.2066	0.30789	7	20	antigen processing and presentation of peptide or polysaccharide antigen via MHC class II
109	GO:0009165	1.31825e-08	5.22911	4.27967	20	278	nucleotide biosynthetic process
110	GO:0009260	1.38923e-08	5.84088	3.46376	18	225	ribonucleotide biosynthetic process
111	GO:0071704	1.60023e-08	1.9099	147.217	196	9563	organic substance metabolic process
112	GO:0002688	1.65327e-08	8.80967	1.70879	13	111	regulation of leukocyte chemotaxis
113	GO:0044237	1.79886e-08	1.89875	141.352	190	9182	cellular metabolic process
114	GO:0015985	1.85158e-08	32.6902	0.323284	7	21	energy coupled proton transport, down electrochemical gradient
115	GO:0015986	1.85158e-08	32.6902	0.323284	7	21	ATP synthesis coupled proton transport
116	GO:1901293	1.88764e-08	5.10871	4.37203	20	284	nucleoside phosphate biosynthetic process
117	GO:0051049	1.91895e-08	2.39279	29.8037	62	1936	regulation of transport
118	GO:0010647	1.96586e-08	2.47818	26.2938	57	1708	positive regulation of cell communication
119	GO:0048523	2.02975e-08	1.97911	70.984	114	4611	negative regulation of cellular process
120	GO:0065003	2.09044e-08	2.47328	26.34	57	1711	protein-containing complex assembly
121	GO:0023056	2.22251e-08	2.4684	26.3861	57	1714	positive regulation of signaling
122	GO:0046390	2.23638e-08	5.64782	3.57152	18	232	ribose phosphate biosynthetic process
123	GO:0030595	2.57341e-08	5.96305	3.20205	17	208	leukocyte chemotaxis
124	GO:0071310	2.85255e-08	2.31988	32.2976	65	2098	cellular response to organic substance
125	GO:0051093	3.12898e-08	2.87378	15.9949	41	1039	negative regulation of developmental process
126	GO:0002460	3.17734e-08	4.93803	4.51058	20	293	adaptive immune response based on somatic recombination of immune receptors built from immunoglobulin superfamily domains
127	GO:0009615	3.43701e-08	5.17406	4.09493	19	266	response to virus
128	GO:0032680	3.57388e-08	6.75915	2.5093	15	163	regulation of tumor necrosis factor production
129	GO:0050921	3.58405e-08	7.39336	2.15523	14	140	positive regulation of chemotaxis
130	GO:1903555	4.20915e-08	6.66835	2.54009	15	165	regulation of tumor necrosis factor superfamily cytokine production
131	GO:0031349	4.45545e-08	4.41621	5.52662	22	359	positive regulation of defense response
132	GO:0098883	4.51535e-08	108.317	0.123156	5	8	synapse pruning
133	GO:0032640	4.5638e-08	6.62385	2.55548	15	166	tumor necrosis factor production
134	GO:0002687	4.69517e-08	7.22033	2.20141	14	143	positive regulation of leukocyte migration
135	GO:2000026	5.52645e-08	2.27371	32.8672	65	2135	regulation of multicellular organismal development
136	GO:0071706	5.79682e-08	6.49383	2.60167	15	169	tumor necrosis factor superfamily cytokine production
137	GO:0048583	5.8623e-08	2.00756	57.1597	96	3713	regulation of response to stimulus
138	GO:0016310	6.58414e-08	2.26151	33.0212	65	2145	phosphorylation
139	GO:0050776	6.93476e-08	3.16443	11.5767	33	752	regulation of immune response
140	GO:0019725	8.77477e-08	2.9199	14.1013	37	916	cellular homeostasis
141	GO:0002690	9.55597e-08	9.55888	1.33932	11	87	positive regulation of leukocyte chemotaxis
142	GO:0097529	1.10175e-07	5.71412	3.12508	16	203	myeloid leukocyte migration
143	GO:0048856	1.11166e-07	1.86042	87.2251	130	5666	anatomical structure development
144	GO:0006935	1.25141e-07	3.43353	9.00577	28	585	chemotaxis
145	GO:0014009	1.25296e-07	13.1419	0.831302	9	54	glial cell proliferation
146	GO:0042330	1.39011e-07	3.41461	9.05196	28	588	taxis
147	GO:1901700	1.44611e-07	2.52431	20.8903	47	1357	response to oxygen-containing compound
148	GO:0006412	1.48091e-07	3.4925	8.52854	27	554	translation
149	GO:0040017	1.65345e-07	3.38352	9.12893	28	593	positive regulation of locomotion
150	GO:0050729	1.73147e-07	7.06807	2.07826	13	135	positive regulation of inflammatory response
151	GO:1905517	1.73745e-07	12.5814	0.862091	9	56	macrophage migration
152	GO:0035456	1.73745e-07	12.5814	0.862091	9	56	response to interferon-beta
153	GO:0044281	1.79498e-07	2.33708	26.6171	55	1729	small molecule metabolic process
154	GO:0051270	1.85618e-07	2.7454	15.7947	39	1026	regulation of cellular component movement
155	GO:2000147	1.902e-07	3.44548	8.63631	27	561	positive regulation of cell motility
156	GO:0002443	1.98249e-07	4.18834	5.52662	21	359	leukocyte mediated immunity
157	GO:0050778	2.0305e-07	3.34693	9.2213	28	599	positive regulation of immune response
158	GO:0051961	2.07631e-07	4.17577	5.54201	21	360	negative regulation of nervous system development
159	GO:0050920	2.13239e-07	5.42132	3.27903	16	213	regulation of chemotaxis
160	GO:0090407	2.24512e-07	3.61128	7.62027	25	495	organophosphate biosynthetic process
161	GO:0051179	2.2759e-07	1.82793	89.1495	131	5791	localization
162	GO:0043933	2.58918e-07	2.24472	29.8191	59	1937	protein-containing complex subunit organization
163	GO:0048246	2.61796e-07	14.9774	0.661963	8	43	macrophage chemotaxis
164	GO:0055082	2.71935e-07	2.96704	12.2848	33	798	cellular chemical homeostasis
165	GO:0001794	2.72184e-07	259.143	0.0769724	4	5	type IIa hypersensitivity
166	GO:0001796	2.72184e-07	259.143	0.0769724	4	5	regulation of type IIa hypersensitivity
167	GO:0001798	2.72184e-07	259.143	0.0769724	4	5	positive regulation of type IIa hypersensitivity
168	GO:0002445	2.72184e-07	259.143	0.0769724	4	5	type II hypersensitivity
169	GO:0002282	2.72184e-07	259.143	0.0769724	4	5	microglial cell activation involved in immune response
170	GO:0002892	2.72184e-07	259.143	0.0769724	4	5	regulation of type II hypersensitivity
171	GO:0002894	2.72184e-07	259.143	0.0769724	4	5	positive regulation of type II hypersensitivity
172	GO:0002495	2.90757e-07	30.0784	0.292495	6	19	antigen processing and presentation of peptide antigen via MHC class II
173	GO:0050768	2.9526e-07	4.25676	5.17255	20	336	negative regulation of neurogenesis
174	GO:0030335	3.09824e-07	3.44533	8.29763	26	539	positive regulation of cell migration
175	GO:0043043	3.20405e-07	3.34875	8.86722	27	576	peptide biosynthetic process
176	GO:0016064	4.11112e-07	7.21636	1.87813	12	122	immunoglobulin mediated immune response
177	GO:0044238	4.22817e-07	1.77151	140.444	184	9123	primary metabolic process
178	GO:0048699	4.48234e-07	2.31481	25.2316	52	1639	generation of neurons
179	GO:0071674	4.62876e-07	9.27339	1.24695	10	81	mononuclear cell migration
180	GO:0010035	4.6539e-07	3.68372	6.85055	23	445	response to inorganic substance
181	GO:0022603	5.0124e-07	2.63021	16.4259	39	1067	regulation of anatomical structure morphogenesis
182	GO:0044249	5.01675e-07	1.8359	74.3092	113	4827	cellular biosynthetic process
183	GO:0002685	5.23187e-07	5.39722	3.0789	15	200	regulation of leukocyte migration
184	GO:0065009	5.27264e-07	2.076	38.0244	69	2470	regulation of molecular function
185	GO:0044271	5.35051e-07	1.89501	59.8384	96	3887	cellular nitrogen compound biosynthetic process
186	GO:0150076	5.67025e-07	10.7471	0.985247	9	64	neuroinflammatory response
187	GO:0034641	5.68655e-07	1.8046	83.3149	123	5412	cellular nitrogen compound metabolic process
188	GO:0019724	5.83785e-07	6.96175	1.9397	12	126	B cell mediated immunity
189	GO:0009058	5.98756e-07	1.81937	77.1879	116	5014	biosynthetic process
190	GO:0060291	6.03504e-07	7.80488	1.60103	11	104	long-term synaptic potentiation
191	GO:0051128	6.09018e-07	2.05713	38.948	70	2530	regulation of cellular component organization
192	GO:0010721	6.25373e-07	3.88402	5.92688	21	385	negative regulation of cell development
193	GO:0006959	6.32718e-07	5.31028	3.12508	15	203	humoral immune response
194	GO:0048878	6.34821e-07	2.53946	17.9038	41	1163	chemical homeostasis
195	GO:0032675	6.86134e-07	6.19831	2.33996	13	152	regulation of interleukin-6 production
196	GO:0010269	8.06627e-07	129.565	0.0923669	4	6	response to selenium ion
197	GO:0060326	8.17791e-07	4.34937	4.54137	18	295	cell chemotaxis
198	GO:0002250	8.43254e-07	3.67124	6.55805	22	426	adaptive immune response
199	GO:0010646	8.79802e-07	1.94289	48.8929	82	3176	regulation of cell communication
200	GO:0048731	9.24802e-07	1.82242	70.8146	108	4600	system development
201	GO:0050806	9.72694e-07	5.11785	3.23284	15	210	positive regulation of synaptic transmission
202	GO:0051960	1.06427e-06	2.57719	16.272	38	1057	regulation of nervous system development
203	GO:0009893	1.06644e-06	1.90293	53.2187	87	3457	positive regulation of metabolic process
204	GO:0050789	1.11683e-06	1.76555	169.74	211	11026	regulation of biological process
205	GO:1902600	1.12419e-06	8.33096	1.37011	10	89	proton transmembrane transport
206	GO:0023051	1.16799e-06	1.92666	49.2316	82	3198	regulation of signaling
207	GO:0006956	1.20472e-06	11.9085	0.800513	8	52	complement activation
208	GO:1900271	1.20472e-06	11.9085	0.800513	8	52	regulation of long-term synaptic potentiation
209	GO:0050900	1.26846e-06	4.0172	5.17255	19	336	leukocyte migration
210	GO:0006811	1.30707e-06	2.27747	23.9846	49	1558	ion transport
211	GO:0032635	1.32029e-06	5.81874	2.47851	13	161	interleukin-6 production
212	GO:1901701	1.33826e-06	2.62097	15.1174	36	982	cellular response to oxygen-containing compound
213	GO:1901576	1.37882e-06	1.78891	75.7563	113	4921	organic substance biosynthetic process
214	GO:0070374	1.38634e-06	4.96357	3.32521	15	216	positive regulation of ERK1 and ERK2 cascade
215	GO:0007417	1.39709e-06	2.73919	13.2239	33	859	central nervous system development
216	GO:0061900	1.40007e-06	11.6433	0.815908	8	53	glial cell activation
217	GO:0050767	1.4376e-06	2.65051	14.517	35	943	regulation of neurogenesis
218	GO:0019886	1.49595e-06	36.0948	0.215523	5	14	antigen processing and presentation of exogenous peptide antigen via MHC class II
219	GO:0001906	1.74081e-06	5.66447	2.54009	13	165	cell killing
220	GO:0050804	1.87879e-06	3.27609	7.98974	24	519	modulation of chemical synaptic transmission
221	GO:0022610	1.91434e-06	2.36975	20.0744	43	1304	biological adhesion
222	GO:0007275	1.94099e-06	1.76294	79.805	117	5184	multicellular organism development
223	GO:0099177	1.94257e-06	3.26932	8.00513	24	520	regulation of trans-synaptic signaling
224	GO:0051246	2.03078e-06	1.97085	41.0417	71	2666	regulation of protein metabolic process
225	GO:0051607	2.18153e-06	4.77164	3.44836	15	224	defense response to virus
226	GO:1905523	2.25293e-06	19.5441	0.400257	6	26	positive regulation of macrophage migration
227	GO:0043900	2.26837e-06	3.69674	5.89609	20	383	regulation of multi-organism process
228	GO:0043604	2.49035e-06	2.91888	10.4682	28	680	amide biosynthetic process
229	GO:0032760	2.49466e-06	7.56185	1.49326	10	97	positive regulation of tumor necrosis factor production
230	GO:0071621	2.52518e-06	6.65384	1.84734	11	120	granulocyte chemotaxis
231	GO:0070371	2.72633e-06	3.9709	4.94163	18	321	ERK1 and ERK2 cascade
232	GO:1903557	2.74075e-06	7.47554	1.50866	10	98	positive regulation of tumor necrosis factor superfamily cytokine production
233	GO:1905521	2.74898e-06	13.4472	0.631174	7	41	regulation of macrophage migration
234	GO:0044419	2.76151e-06	3.64559	5.97306	20	388	interspecies interaction between organisms
235	GO:0080134	2.77512e-06	2.33221	20.3669	43	1323	regulation of response to stress
236	GO:0030182	2.96869e-06	2.26068	22.5375	46	1464	neuron differentiation
237	GO:0065007	3.069e-06	1.73753	178.976	218	11626	biological regulation
238	GO:0002253	3.10226e-06	3.61555	6.01924	20	391	activation of immune response
239	GO:0050794	3.17195e-06	1.70359	159.21	199	10342	regulation of cellular process
240	GO:0008347	3.23334e-06	10.2704	0.908275	8	59	glial cell migration
241	GO:0034622	3.24892e-06	2.54744	15.0558	35	978	cellular protein-containing complex assembly
242	GO:0045596	3.27719e-06	2.76236	11.8538	30	770	negative regulation of cell differentiation
243	GO:0080090	3.60073e-06	1.73665	79.8666	116	5188	regulation of primary metabolic process
244	GO:0150062	3.61387e-06	#NUM!	0.0461835	3	3	complement-mediated synapse pruning
245	GO:0098657	3.77367e-06	2.79393	11.3149	29	735	import into cell
246	GO:0010001	4.14651e-06	4.5098	3.6331	15	236	glial cell differentiation
247	GO:0060284	4.45506e-06	2.44209	16.6106	37	1079	regulation of cell development
248	GO:0002474	4.50402e-06	12.355	0.677357	7	44	antigen processing and presentation of peptide antigen via MHC class I
249	GO:0002683	4.6448e-06	3.28074	7.28159	22	473	negative regulation of immune system process
250	GO:0002673	4.73674e-06	9.69834	0.954458	8	62	regulation of acute inflammatory response
251	GO:0001774	5.26392e-06	12.0292	0.692752	7	45	microglial cell activation
252	GO:0002269	5.26392e-06	12.0292	0.692752	7	45	leukocyte activation involved in inflammatory response
253	GO:0019222	5.55856e-06	1.6987	88.6722	125	5760	regulation of metabolic process
254	GO:0008284	5.92327e-06	2.50759	14.8095	34	962	positive regulation of cell proliferation
255	GO:0072376	6.03772e-06	9.35103	0.985247	8	64	protein activation cascade
256	GO:0006812	6.08882e-06	2.40553	16.8416	37	1094	cation transport
257	GO:0048708	6.38966e-06	7.76928	1.30853	9	85	astrocyte differentiation
258	GO:0042590	6.53183e-06	51.8182	0.13855	4	9	antigen processing and presentation of exogenous peptide antigen via MHC class I
259	GO:0002885	6.53183e-06	51.8182	0.13855	4	9	positive regulation of hypersensitivity
260	GO:0010758	6.75282e-06	15.6314	0.477229	6	31	regulation of macrophage chemotaxis
261	GO:0048869	6.83493e-06	1.75302	65.9038	99	4281	cellular developmental process
262	GO:0044093	7.93194e-06	2.20644	21.9525	44	1426	positive regulation of molecular function
263	GO:0002821	7.93781e-06	5.84452	2.07826	11	135	positive regulation of adaptive immune response
264	GO:0030334	8.01657e-06	2.54372	13.7011	32	890	regulation of cell migration
265	GO:0010574	8.20422e-06	15.0294	0.492623	6	32	regulation of vascular endothelial growth factor production
266	GO:0002675	8.20422e-06	15.0294	0.492623	6	32	positive regulation of acute inflammatory response
267	GO:0045664	8.32554e-06	2.6721	11.7922	29	766	regulation of neuron differentiation
268	GO:2000145	8.81198e-06	2.49264	14.4246	33	937	regulation of cell motility
269	GO:0031323	9.0259e-06	1.69148	82.2373	117	5342	regulation of cellular metabolic process
270	GO:0045088	9.65981e-06	3.95579	4.38743	16	285	regulation of innate immune response
271	GO:0043903	9.77599e-06	4.77657	2.97114	13	193	regulation of symbiosis, encompassing mutualism through parasitism
272	GO:0043269	9.92701e-06	2.696	11.2688	28	732	regulation of ion transport
273	GO:0051050	9.98643e-06	2.3771	16.5337	36	1074	positive regulation of transport
274	GO:0006873	1.04257e-05	2.80238	10.0526	26	653	cellular ion homeostasis
275	GO:0048245	1.07377e-05	21.6504	0.30789	5	20	eosinophil chemotaxis
276	GO:0071675	1.08482e-05	10.6278	0.769724	7	50	regulation of mononuclear cell migration
277	GO:0071622	1.08482e-05	10.6278	0.769724	7	50	regulation of granulocyte chemotaxis
278	GO:0009653	1.13213e-05	1.87461	41.4727	69	2694	anatomical structure morphogenesis
279	GO:0050890	1.1409e-05	3.7127	4.95702	17	322	cognition
280	GO:0050678	1.17974e-05	3.54271	5.49583	18	357	regulation of epithelial cell proliferation
281	GO:0010573	1.18649e-05	13.9545	0.523412	6	34	vascular endothelial growth factor production
282	GO:0051402	1.19985e-05	3.88262	4.4644	16	290	neuron apoptotic process
283	GO:0042116	1.22717e-05	7.11154	1.41629	9	92	macrophage activation
284	GO:0045665	1.26981e-05	4.07994	3.98717	15	259	negative regulation of neuron differentiation
285	GO:0097530	1.28541e-05	5.53027	2.18602	11	142	granulocyte migration
286	GO:0002526	1.34963e-05	6.14223	1.80115	10	117	acute inflammatory response
287	GO:2000377	1.35776e-05	4.62108	3.0635	13	199	regulation of reactive oxygen species metabolic process
288	GO:0031325	1.36698e-05	1.80547	49.0776	78	3188	positive regulation of cellular metabolic process
289	GO:0010759	1.39162e-05	20.2962	0.323284	5	21	positive regulation of macrophage chemotaxis
290	GO:0009636	1.39286e-05	3.65189	5.034	17	327	response to toxic substance
291	GO:0051171	1.47043e-05	1.68123	77.6652	111	5045	regulation of nitrogen compound metabolic process
292	GO:0006810	1.52023e-05	1.71822	65.3804	97	4247	transport
293	GO:0051129	1.58412e-05	2.62256	11.5613	28	751	negative regulation of cellular component organization
294	GO:0002548	1.60934e-05	9.93321	0.815908	7	53	monocyte chemotaxis
295	GO:0045595	1.64718e-05	2.01231	28.5722	52	1856	regulation of cell differentiation
296	GO:0002866	1.66947e-05	37.0093	0.169339	4	11	positive regulation of acute inflammatory response to antigenic stimulus
297	GO:0042592	1.6716e-05	2.01108	28.5876	52	1857	homeostatic process
298	GO:0007268	1.67637e-05	2.66508	10.9609	27	712	chemical synaptic transmission
299	GO:0098916	1.67637e-05	2.66508	10.9609	27	712	anterograde trans-synaptic signaling
300	GO:0014013	1.78177e-05	5.32561	2.26299	11	147	regulation of gliogenesis
301	GO:0045765	1.82387e-05	3.744	4.61835	16	300	regulation of angiogenesis
302	GO:0040012	1.85451e-05	2.36297	15.6408	34	1016	regulation of locomotion
303	GO:0030593	1.88766e-05	6.70578	1.49326	9	97	neutrophil chemotaxis
304	GO:0019221	1.9003e-05	3.55857	5.15715	17	335	cytokine-mediated signaling pathway
305	GO:0007155	1.98584e-05	2.19684	19.8897	40	1292	cell adhesion
306	GO:0045937	2.02826e-05	2.29305	17.0879	36	1110	positive regulation of phosphate metabolic process
307	GO:0010562	2.02826e-05	2.29305	17.0879	36	1110	positive regulation of phosphorus metabolic process
308	GO:0032755	2.05084e-05	6.6301	1.50866	9	98	positive regulation of interleukin-6 production
309	GO:0030003	2.07659e-05	2.7439	9.83708	25	639	cellular cation homeostasis
310	GO:0099537	2.09011e-05	2.62929	11.0994	27	721	trans-synaptic signaling
311	GO:0050801	2.10088e-05	2.53265	12.3926	29	805	ion homeostasis
312	GO:0050792	2.12926e-05	4.76843	2.74022	12	178	regulation of viral process
313	GO:0044403	2.12944e-05	3.52477	5.20334	17	338	symbiont process
314	GO:0070372	2.14506e-05	3.69125	4.67992	16	304	regulation of ERK1 and ERK2 cascade
315	GO:0050708	2.24047e-05	3.03139	7.46632	21	485	regulation of protein secretion
316	GO:0014002	2.31267e-05	12.2077	0.58499	6	38	astrocyte development
317	GO:0002791	2.35479e-05	2.93374	8.0821	22	525	regulation of peptide secretion
318	GO:0030388	2.47386e-05	32.3815	0.184734	4	12	fructose 1,6-bisphosphate metabolic process
319	GO:0002883	2.47386e-05	32.3815	0.184734	4	12	regulation of hypersensitivity
320	GO:0099536	2.59459e-05	2.59441	11.238	27	730	synaptic signaling
321	GO:0019359	2.61415e-05	6.41294	1.55484	9	101	nicotinamide nucleotide biosynthetic process
322	GO:0055114	2.69694e-05	2.45438	13.2239	30	859	oxidation-reduction process
323	GO:0009967	2.74397e-05	2.08595	23.0917	44	1500	positive regulation of signal transduction
324	GO:0072677	2.79863e-05	17.089	0.369468	5	24	eosinophil migration
325	GO:1903426	2.82892e-05	6.34366	1.57024	9	102	regulation of reactive oxygen species biosynthetic process
326	GO:0001909	2.95821e-05	5.56656	1.97049	10	128	leukocyte mediated cytotoxicity
327	GO:0002824	2.95821e-05	5.56656	1.97049	10	128	positive regulation of adaptive immune response based on somatic recombination of immune receptors built from immunoglobulin superfamily domains
328	GO:0006928	3.00214e-05	1.93917	30.7582	54	1998	movement of cell or subcellular component
329	GO:0050790	3.03455e-05	1.98652	27.6947	50	1799	regulation of catalytic activity
330	GO:0030154	3.17346e-05	1.69227	63.0558	93	4096	cell differentiation
331	GO:0051173	3.19992e-05	1.77532	46.9224	74	3048	positive regulation of nitrogen compound metabolic process
332	GO:0098771	3.20713e-05	2.56042	11.3765	27	739	inorganic ion homeostasis
333	GO:0019363	3.30361e-05	6.20948	1.60103	9	104	pyridine nucleotide biosynthetic process
334	GO:0046688	3.45439e-05	16.2337	0.384862	5	25	response to copper ion
335	GO:0050673	3.47518e-05	3.13024	6.52726	19	424	epithelial cell proliferation
336	GO:0002524	3.53006e-05	28.7821	0.200128	4	13	hypersensitivity
337	GO:2000501	3.53171e-05	96.8592	0.0769724	3	5	regulation of natural killer cell chemotaxis
338	GO:0035747	3.53171e-05	96.8592	0.0769724	3	5	natural killer cell chemotaxis
339	GO:0006875	3.63368e-05	2.77161	8.9288	23	580	cellular metal ion homeostasis
340	GO:0032268	3.68566e-05	1.83934	38.1167	63	2476	regulation of cellular protein metabolic process
341	GO:0034220	3.71465e-05	2.40887	13.4548	30	874	ion transmembrane transport
342	GO:0072593	3.72079e-05	3.69607	4.37203	15	284	reactive oxygen species metabolic process
343	GO:0048167	3.90176e-05	4.14787	3.38679	13	220	regulation of synaptic plasticity
344	GO:0043270	4.14132e-05	3.4825	4.94163	16	321	positive regulation of ion transport
345	GO:0001525	4.15471e-05	2.89701	7.78961	21	506	angiogenesis
346	GO:0002819	4.26587e-05	4.41922	2.94035	12	191	regulation of adaptive immune response
347	GO:0032989	4.31773e-05	2.17998	18.4272	37	1197	cellular component morphogenesis
348	GO:0010604	4.37315e-05	1.74493	49.0314	76	3185	positive regulation of macromolecule metabolic process
349	GO:2000379	4.45751e-05	5.9574	1.6626	9	108	positive regulation of reactive oxygen species metabolic process
350	GO:0072525	4.45751e-05	5.9574	1.6626	9	108	pyridine-containing compound biosynthetic process
351	GO:0007610	4.65319e-05	2.54969	10.9763	26	713	behavior
352	GO:0099173	4.72142e-05	4.36994	2.97114	12	193	postsynapse organization
353	GO:0071222	4.72142e-05	4.36994	2.97114	12	193	cellular response to lipopolysaccharide
354	GO:0006096	4.96445e-05	6.79357	1.30853	8	85	glycolytic process
355	GO:0060255	4.99858e-05	1.61713	81.5754	113	5299	regulation of macromolecule metabolic process
356	GO:0072330	5.03683e-05	3.79516	3.97178	14	258	monocarboxylic acid biosynthetic process
357	GO:0001818	5.03683e-05	3.79516	3.97178	14	258	negative regulation of cytokine production
358	GO:1901137	5.1016e-05	2.70658	9.12893	23	593	carbohydrate derivative biosynthetic process
359	GO:0008285	5.21132e-05	2.583	10.4067	25	676	negative regulation of cell proliferation
360	GO:0006757	5.40141e-05	6.70614	1.32393	8	86	ATP generation from ADP
361	GO:0002455	5.4724e-05	10.2771	0.677357	6	44	humoral immune response mediated by circulating immunoglobulin
362	GO:0043410	5.50081e-05	2.83703	7.94355	21	516	positive regulation of MAPK cascade
363	GO:0009895	5.52053e-05	3.56178	4.52598	15	294	negative regulation of catabolic process
364	GO:0021782	5.53159e-05	5.7813	1.70879	9	111	glial cell development
365	GO:0070661	5.55121e-05	3.39211	5.06479	16	329	leukocyte proliferation
366	GO:0070997	5.63764e-05	3.12038	6.18858	18	402	neuron death
367	GO:0051234	5.73379e-05	1.64792	67.5202	97	4386	establishment of localization
368	GO:0060548	5.8118e-05	2.24909	15.8563	33	1030	negative regulation of cell death
369	GO:0009306	5.94326e-05	2.67756	9.2213	23	599	protein secretion
370	GO:0043523	5.94687e-05	3.73319	4.03335	14	262	regulation of neuron apoptotic process
371	GO:0032787	6.00751e-05	2.74318	8.60552	22	559	monocarboxylic acid metabolic process
372	GO:0042119	6.15259e-05	14.1141	0.431046	5	28	neutrophil activation
373	GO:0098754	6.23332e-05	10.0131	0.692752	6	45	detoxification
374	GO:0055080	6.26679e-05	2.50065	11.1764	26	726	cation homeostasis
375	GO:0006090	6.36265e-05	5.66955	1.73958	9	113	pyruvate metabolic process
376	GO:0098655	6.44014e-05	2.54659	10.5452	25	685	cation transmembrane transport
377	GO:0022604	6.48398e-05	2.80219	8.03592	21	522	regulation of cell morphogenesis
378	GO:0071280	6.57704e-05	23.5466	0.230917	4	15	cellular response to copper ion
379	GO:1901342	6.63323e-05	3.33792	5.14176	16	334	regulation of vasculature development
380	GO:0032102	6.63323e-05	3.33792	5.14176	16	334	negative regulation of response to external stimulus
381	GO:0006909	6.66375e-05	4.20574	3.0789	12	200	phagocytosis
382	GO:0046890	6.80258e-05	4.54995	2.61706	11	170	regulation of lipid biosynthetic process
383	GO:0042866	6.90873e-05	6.45679	1.37011	8	89	pyruvate biosynthetic process
384	GO:2000427	6.98276e-05	64.5696	0.0923669	3	6	positive regulation of apoptotic cell clearance
385	GO:0010273	6.98276e-05	64.5696	0.0923669	3	6	detoxification of copper ion
386	GO:1990169	6.98276e-05	64.5696	0.0923669	3	6	stress response to copper ion
387	GO:0071219	6.99093e-05	4.18328	3.09429	12	201	cellular response to molecule of bacterial origin
388	GO:0000902	7.02506e-05	2.1976	16.7184	34	1086	cell morphogenesis
389	GO:0002790	7.03532e-05	2.58587	9.96023	24	647	peptide secretion
390	GO:0035458	7.07641e-05	9.76225	0.708146	6	46	cellular response to interferon-beta
391	GO:0042327	7.12383e-05	2.22326	16.0257	33	1041	positive regulation of phosphorylation
392	GO:0050680	7.17034e-05	4.97266	2.18602	10	142	negative regulation of epithelial cell proliferation
393	GO:0051094	7.20195e-05	2.00863	23.3072	43	1514	positive regulation of developmental process
394	GO:0019538	7.26092e-05	1.60643	78.635	109	5108	protein metabolic process
395	GO:1990266	7.29643e-05	5.56202	1.77037	9	115	neutrophil migration
396	GO:0010038	7.58075e-05	3.6439	4.12572	14	268	response to metal ion
397	GO:0010941	7.59893e-05	1.95855	25.6318	46	1665	regulation of cell death
398	GO:1902533	7.7369e-05	2.24168	15.3945	32	1000	positive regulation of intracellular signal transduction
399	GO:0034762	7.78267e-05	2.69165	8.75946	22	569	regulation of transmembrane transport
400	GO:0030449	8.66332e-05	21.5833	0.246312	4	16	regulation of complement activation
401	GO:0002281	8.66332e-05	21.5833	0.246312	4	16	macrophage activation involved in immune response
402	GO:0002863	8.66332e-05	21.5833	0.246312	4	16	positive regulation of inflammatory response to antigenic stimulus
403	GO:0006958	8.69915e-05	12.9837	0.461835	5	30	complement activation, classical pathway
404	GO:0043902	8.82854e-05	4.41012	2.69403	11	175	positive regulation of multi-organism process
405	GO:1902904	9.05113e-05	4.82543	2.24759	10	146	negative regulation of supramolecular fiber organization
406	GO:0055065	9.11786e-05	2.53956	10.1296	24	658	metal ion homeostasis
407	GO:0090087	9.33038e-05	2.43568	11.4535	26	744	regulation of peptide transport
408	GO:0061564	9.37781e-05	2.8029	7.63566	20	496	axon development
409	GO:0072503	9.37781e-05	2.8029	7.63566	20	496	cellular divalent inorganic cation homeostasis
410	GO:0046031	9.44738e-05	6.1517	1.43169	8	93	ADP metabolic process
411	GO:0046889	9.44738e-05	6.1517	1.43169	8	93	positive regulation of lipid biosynthetic process
412	GO:0051223	9.49105e-05	2.48046	10.8069	25	702	regulation of protein transport
413	GO:0002696	9.64642e-05	3.37748	4.7569	15	309	positive regulation of leukocyte activation
414	GO:0043524	9.77252e-05	4.35654	2.72482	11	177	negative regulation of neuron apoptotic process
415	GO:1903409	0.000101471	5.31014	1.84734	9	120	reactive oxygen species biosynthetic process
416	GO:0051186	0.000101735	2.78491	7.68185	20	499	cofactor metabolic process
417	GO:0072676	0.000101901	6.07987	1.44708	8	94	lymphocyte migration
418	GO:0002861	0.000102422	12.4837	0.477229	5	31	regulation of inflammatory response to antigenic stimulus
419	GO:1903034	0.00010276	4.33024	2.74022	11	178	regulation of response to wounding
420	GO:0048468	0.000103522	1.79537	36.2232	59	2353	cell development
421	GO:0045766	0.000108014	4.30424	2.75561	11	179	positive regulation of angiogenesis
422	GO:0002274	0.00011103	3.97106	3.24824	12	211	myeloid leukocyte activation
423	GO:2000257	0.00011192	19.9221	0.261706	4	17	regulation of protein activation cascade
424	GO:0002864	0.00011192	19.9221	0.261706	4	17	regulation of acute inflammatory response to antigenic stimulus
425	GO:0031663	0.000114015	8.87299	0.769724	6	50	lipopolysaccharide-mediated signaling pathway
426	GO:1903036	0.000119854	7.02295	1.1084	7	72	positive regulation of response to wounding
427	GO:2000425	0.000120804	48.4248	0.107761	3	7	regulation of apoptotic cell clearance
428	GO:0030162	0.000120992	2.4394	10.9763	25	713	regulation of proteolysis
429	GO:0055085	0.000123852	2.06076	19.397	37	1260	transmembrane transport
430	GO:0040011	0.000126104	1.8867	27.7409	48	1802	locomotion
431	GO:0031330	0.000126456	3.66425	3.80244	13	247	negative regulation of cellular catabolic process
432	GO:0051353	0.000127562	8.67538	0.785119	6	51	positive regulation of oxidoreductase activity
433	GO:0050766	0.00013084	6.91619	1.1238	7	73	positive regulation of phagocytosis
434	GO:0009060	0.00013084	6.91619	1.1238	7	73	aerobic respiration
435	GO:0051262	0.000131387	4.2033	2.81719	11	183	protein tetramerization
436	GO:0098609	0.000131957	2.4248	11.0378	25	717	cell-cell adhesion
437	GO:0006165	0.000136617	5.80848	1.50866	8	98	nucleoside diphosphate phosphorylation
438	GO:0009179	0.000136617	5.80848	1.50866	8	98	purine ribonucleoside diphosphate metabolic process
439	GO:0009135	0.000136617	5.80848	1.50866	8	98	purine nucleoside diphosphate metabolic process
440	GO:0042832	0.000139507	11.5909	0.508018	5	33	defense response to protozoan
441	GO:0001934	0.000140476	2.19244	15.1944	31	987	positive regulation of protein phosphorylation
442	GO:0032880	0.000140586	2.16401	15.9025	32	1033	regulation of protein localization
443	GO:0046496	0.000140871	4.55551	2.37075	10	154	nicotinamide nucleotide metabolic process
444	GO:0032272	0.00014263	6.81263	1.13919	7	74	negative regulation of protein polymerization
445	GO:0002237	0.000150449	3.39965	4.40282	14	286	response to molecule of bacterial origin
446	GO:0019362	0.000156623	4.49265	2.40154	10	156	pyridine nucleotide metabolic process
447	GO:0046939	0.000157326	5.68164	1.53945	8	100	nucleotide phosphorylation
448	GO:0006911	0.000158473	8.30538	0.815908	6	53	phagocytosis, engulfment
449	GO:0002720	0.000158473	8.30538	0.815908	6	53	positive regulation of cytokine production involved in immune response
450	GO:0036230	0.000161515	11.1906	0.523412	5	34	granulocyte activation
451	GO:0019885	0.000161515	11.1906	0.523412	5	34	antigen processing and presentation of endogenous peptide antigen via MHC class I
452	GO:0046686	0.000161515	11.1906	0.523412	5	34	response to cadmium ion
453	GO:0002483	0.000161515	11.1906	0.523412	5	34	antigen processing and presentation of endogenous peptide antigen
454	GO:0007611	0.000161752	3.37449	4.43361	14	288	learning or memory
455	GO:0050867	0.000162447	3.21108	4.98781	15	324	positive regulation of cell activation
456	GO:0002697	0.000164121	2.95271	6.1424	17	399	regulation of immune effector process
457	GO:0072507	0.000176258	2.66507	8.00513	20	520	divalent inorganic cation homeostasis
458	GO:0090026	0.000177892	17.2641	0.292495	4	19	positive regulation of monocyte chemotaxis
459	GO:1903975	0.000177892	17.2641	0.292495	4	19	regulation of glial cell migration
460	GO:0043085	0.000179258	2.13258	16.118	32	1047	positive regulation of catalytic activity
461	GO:0009185	0.000180553	5.56019	1.57024	8	102	ribonucleoside diphosphate metabolic process
462	GO:0006897	0.000182492	2.52522	9.29827	22	604	endocytosis
463	GO:0002708	0.000186902	4.86883	2.00128	9	130	positive regulation of lymphocyte mediated immunity
464	GO:0070201	0.000189104	2.36457	11.2996	25	734	regulation of establishment of protein localization
465	GO:1901698	0.000189289	2.24634	13.347	28	867	response to nitrogen compound
466	GO:1901214	0.000190627	3.0278	5.63438	16	366	regulation of neuron death
467	GO:0061687	0.000191082	38.7379	0.123156	3	8	detoxification of inorganic compound
468	GO:0150078	0.000191082	38.7379	0.123156	3	8	positive regulation of neuroinflammatory response
469	GO:0097501	0.000191082	38.7379	0.123156	3	8	stress response to metal ion
470	GO:0032501	0.000191621	1.51222	121.817	153	7913	multicellular organismal process
471	GO:0071216	0.000194255	3.72509	3.44836	12	224	cellular response to biotic stimulus
472	GO:0008219	0.000196624	1.80553	31.4355	52	2042	cell death
473	GO:0051247	0.00020177	1.89373	25.1854	44	1636	positive regulation of protein metabolic process
474	GO:0072524	0.000202622	4.34279	2.47851	10	161	pyridine-containing compound metabolic process
475	GO:0010942	0.000203172	2.39863	10.6838	24	694	positive regulation of cell death
476	GO:0032612	0.000206528	5.4438	1.60103	8	104	interleukin-1 production
477	GO:0016477	0.000209233	1.94905	22.1681	40	1440	cell migration
478	GO:0019883	0.00021339	10.4676	0.554201	5	36	antigen processing and presentation of endogenous antigen
479	GO:0001562	0.00021339	10.4676	0.554201	5	36	response to protozoan
480	GO:0043069	0.000218267	2.19254	14.1629	29	920	negative regulation of programmed cell death
481	GO:0048514	0.0002193	2.48995	9.42142	22	612	blood vessel morphogenesis
482	GO:0048143	0.000219681	16.1843	0.30789	4	20	astrocyte activation
483	GO:0002577	0.000219681	16.1843	0.30789	4	20	regulation of antigen processing and presentation
484	GO:0022898	0.000225921	3.44089	4.03335	13	262	regulation of transmembrane transporter activity
485	GO:0048666	0.000227305	2.03237	18.5196	35	1203	neuron development
486	GO:0030029	0.000227498	2.33384	11.4381	25	743	actin filament-based process
487	GO:0032940	0.000231048	2.09986	16.3489	32	1062	secretion by cell
488	GO:0150064	0.000236242	#NUM!	0.030789	2	2	vertebrate eye-specific patterning
489	GO:0001868	0.000236242	#NUM!	0.030789	2	2	regulation of complement activation, lectin pathway
490	GO:0001869	0.000236242	#NUM!	0.030789	2	2	negative regulation of complement activation, lectin pathway
491	GO:0070098	0.000237923	7.65244	0.877486	6	57	chemokine-mediated signaling pathway
492	GO:0015672	0.000250046	2.74736	6.9737	18	453	monovalent inorganic cation transport
493	GO:1904018	0.000261199	3.8632	3.04811	11	198	positive regulation of vasculature development
494	GO:0050807	0.000261699	3.38581	4.09493	13	266	regulation of synapse organization
495	GO:0006120	0.000268096	15.2315	0.323284	4	21	mitochondrial electron transport, NADH to ubiquinone
496	GO:0044248	0.000273795	1.79674	30.2656	50	1966	cellular catabolic process
497	GO:0016052	0.000276957	4.60094	2.10904	9	137	carbohydrate catabolic process
498	GO:0034764	0.000279022	3.57176	3.58691	12	233	positive regulation of transmembrane transport
499	GO:0032496	0.000281334	3.35891	4.12572	13	268	response to lipopolysaccharide
500	GO:0042176	0.000281884	2.91743	5.83451	16	379	regulation of protein catabolic process
501	GO:0046903	0.000290998	2.0032	18.7659	35	1219	secretion
502	GO:0050821	0.000299591	4.12262	2.60167	10	169	protein stabilization
503	GO:0007409	0.000300768	2.70288	7.08146	18	460	axonogenesis
504	GO:0043067	0.000306645	1.89412	23.3534	41	1517	regulation of programmed cell death
505	GO:0051258	0.000313142	3.31935	4.17191	13	271	protein polymerization
506	GO:0070663	0.00031349	3.52339	3.6331	12	236	regulation of leukocyte proliferation
507	GO:0060251	0.000313839	9.54254	0.600385	5	39	regulation of glial cell proliferation
508	GO:0045807	0.000314064	4.09665	2.61706	10	170	positive regulation of endocytosis
509	GO:1903428	0.000315819	7.22622	0.923669	6	60	positive regulation of reactive oxygen species biosynthetic process
510	GO:0010996	0.000323721	14.3846	0.338679	4	22	response to auditory stimulus
511	GO:0051043	0.000323721	14.3846	0.338679	4	22	regulation of membrane protein ectodomain proteolysis
512	GO:0032409	0.000324405	3.30636	4.1873	13	272	regulation of transporter activity
513	GO:0022607	0.000324937	1.67103	42.7967	65	2780	cellular component assembly
514	GO:0044267	0.000332402	1.55675	68.8903	95	4475	cellular protein metabolic process
515	GO:0050830	0.000342961	5.02303	1.72418	8	112	defense response to Gram-positive bacterium
516	GO:0042098	0.000351641	3.72249	3.15587	11	205	T cell proliferation
517	GO:0031345	0.000351641	3.72249	3.15587	11	205	negative regulation of cell projection organization
518	GO:0043066	0.000358769	2.15243	13.8858	28	902	negative regulation of apoptotic process
519	GO:1904062	0.000359978	2.96694	5.37267	15	349	regulation of cation transmembrane transport
520	GO:0032270	0.000360249	1.87762	23.5382	41	1529	positive regulation of cellular protein metabolic process
521	GO:0031647	0.000360288	3.26801	4.23348	13	275	regulation of protein stability
522	GO:0006733	0.000361031	4.02064	2.66325	10	173	oxidoreduction coenzyme metabolic process
523	GO:0014015	0.000364014	5.77431	1.32393	7	86	positive regulation of gliogenesis
524	GO:1901575	0.000369635	1.80095	28.2643	47	1836	organic substance catabolic process
525	GO:0050803	0.000372976	3.25541	4.24888	13	276	regulation of synapse structure or activity
526	GO:0099024	0.000377961	6.96744	0.954458	6	62	plasma membrane invagination
527	GO:0042274	0.000377961	6.96744	0.954458	6	62	ribosomal small subunit biogenesis
528	GO:0050663	0.000378956	3.44559	3.71007	12	241	cytokine secretion
529	GO:0002822	0.000395486	3.9715	2.69403	10	175	regulation of adaptive immune response based on somatic recombination of immune receptors built from immunoglobulin superfamily domains
530	GO:0032970	0.000397515	2.82234	6.01924	16	391	regulation of actin filament-based process
531	GO:1904667	0.000400187	27.6671	0.153945	3	10	negative regulation of ubiquitin protein ligase activity
532	GO:0051674	0.000403821	1.85228	24.4464	42	1588	localization of cell
533	GO:0048870	0.000403821	1.85228	24.4464	42	1588	cell motility
534	GO:1901215	0.000408201	3.41541	3.74086	12	243	negative regulation of neuron death
535	GO:0002699	0.000408201	3.41541	3.74086	12	243	positive regulation of immune effector process
536	GO:0009894	0.000409298	2.19961	12.5927	26	818	regulation of catabolic process
537	GO:0007267	0.000411428	1.89337	22.1527	39	1439	cell-cell signaling
538	GO:0032722	0.000412415	6.84486	0.969852	6	63	positive regulation of chemokine production
539	GO:0046394	0.000417887	2.92244	5.44965	15	354	carboxylic acid biosynthetic process
540	GO:0032642	0.000418989	5.63117	1.35471	7	88	regulation of chemokine production
541	GO:0016053	0.000430381	2.9137	5.46504	15	355	organic acid biosynthetic process
542	GO:0009132	0.00043463	4.83601	1.78576	8	116	nucleoside diphosphate metabolic process
543	GO:0010467	0.000441779	1.53832	70.3374	96	4569	gene expression
544	GO:0022411	0.000456332	2.89636	5.49583	15	357	cellular component disassembly
545	GO:0150077	0.000458982	12.9448	0.369468	4	24	regulation of neuroinflammatory response
546	GO:0035455	0.000458982	12.9448	0.369468	4	24	response to interferon-alpha
547	GO:0009966	0.000470679	1.64993	42.535	64	2763	regulation of signal transduction
548	GO:0051235	0.000471407	3.01669	4.92623	14	320	maintenance of location
549	GO:0002706	0.000472641	3.87672	2.75561	10	179	regulation of lymphocyte mediated immunity
550	GO:0031329	0.00047955	2.29428	10.653	23	692	regulation of cellular catabolic process
551	GO:0031343	0.000480404	5.49492	1.3855	7	90	positive regulation of cell killing
552	GO:0030030	0.000480746	1.84806	23.8768	41	1551	cell projection organization
553	GO:0002711	0.000488647	6.61216	1.00064	6	65	positive regulation of T cell mediated immunity
554	GO:0043277	0.000499008	8.53634	0.661963	5	43	apoptotic cell clearance
555	GO:0031401	0.000508866	1.95652	18.5965	34	1208	positive regulation of protein modification process
556	GO:0040007	0.000512527	2.02079	16.3797	31	1064	growth
557	GO:1903578	0.000513691	5.42923	1.4009	7	91	regulation of ATP metabolic process
558	GO:0009889	0.000528938	1.58305	53.8653	77	3499	regulation of biosynthetic process
559	GO:0032623	0.000530656	6.50163	1.01604	6	66	interleukin-2 production
560	GO:0071677	0.000539827	12.3278	0.384862	4	25	positive regulation of mononuclear cell migration
561	GO:0002438	0.000539827	12.3278	0.384862	4	25	acute inflammatory response to antigenic stimulus
562	GO:0002579	0.000543997	24.2075	0.169339	3	11	positive regulation of antigen processing and presentation
563	GO:0032602	0.000548789	5.36509	1.41629	7	92	chemokine production
564	GO:0000165	0.000562817	2.1851	12.1616	25	790	MAPK cascade
565	GO:0008360	0.000565758	4.1444	2.32457	9	151	regulation of cell shape
566	GO:0045428	0.000575421	6.39473	1.03143	6	67	regulation of nitric oxide biosynthetic process
567	GO:0001913	0.000575421	6.39473	1.03143	6	67	T cell mediated cytotoxicity
568	GO:1990868	0.000575421	6.39473	1.03143	6	67	response to chemokine
569	GO:1990869	0.000575421	6.39473	1.03143	6	67	cellular response to chemokine
570	GO:0044070	0.000576213	4.62087	1.86273	8	121	regulation of anion transport
571	GO:0031341	0.000576213	4.62087	1.86273	8	121	regulation of cell killing
572	GO:0044085	0.000588394	1.61353	46.2912	68	3007	cellular component biogenesis
573	GO:0032412	0.000605388	3.25835	3.9102	12	254	regulation of ion transmembrane transporter activity
574	GO:0048667	0.000608096	2.34809	9.483	21	616	cell morphogenesis involved in neuron differentiation
575	GO:0006639	0.000608563	4.5801	1.87813	8	122	acylglycerol metabolic process
576	GO:0019752	0.00061598	2.10349	13.6549	27	887	carboxylic acid metabolic process
577	GO:0090207	0.000617672	8.10871	0.692752	5	45	regulation of triglyceride metabolic process
578	GO:1903580	0.000617672	8.10871	0.692752	5	45	positive regulation of ATP metabolic process
579	GO:0001941	0.000617672	8.10871	0.692752	5	45	postsynaptic membrane organization
580	GO:0051336	0.000619151	2.04549	15.102	29	981	regulation of hydrolase activity
581	GO:0051494	0.000622149	4.08643	2.35536	9	153	negative regulation of cytoskeleton organization
582	GO:0007263	0.000630299	11.7668	0.400257	4	26	nitric oxide mediated signal transduction
583	GO:0090025	0.000630299	11.7668	0.400257	4	26	regulation of monocyte chemotaxis
584	GO:0050870	0.000637637	3.72121	2.86337	10	186	positive regulation of T cell activation
585	GO:0032990	0.000642983	2.24222	10.8839	23	707	cell part morphogenesis
586	GO:0072358	0.000643753	2.20089	11.5767	24	752	cardiovascular system development
587	GO:0001568	0.000655427	2.23883	10.8993	23	708	blood vessel development
588	GO:0045597	0.000656154	1.98829	16.626	31	1080	positive regulation of cell differentiation
589	GO:0012501	0.000657374	1.74821	29.0186	47	1885	programmed cell death
590	GO:0001505	0.000659953	2.78845	5.69596	15	370	regulation of neurotransmitter levels
591	GO:0010324	0.000673707	6.1911	1.06222	6	69	membrane invagination
592	GO:0006638	0.000677663	4.50068	1.90892	8	124	neutral lipid metabolic process
593	GO:0062013	0.000683056	4.03004	2.38614	9	155	positive regulation of small molecule metabolic process
594	GO:0009743	0.000692668	3.67903	2.89416	10	188	response to carbohydrate
595	GO:0110088	0.000701499	128.735	0.0461835	2	3	hippocampal neuron apoptotic process
596	GO:0110089	0.000701499	128.735	0.0461835	2	3	regulation of hippocampal neuron apoptotic process
597	GO:0097116	0.000701499	128.735	0.0461835	2	3	gephyrin clustering involved in postsynaptic density assembly
598	GO:0001788	0.000701499	128.735	0.0461835	2	3	antibody-dependent cellular cytotoxicity
599	GO:0002485	0.000701499	128.735	0.0461835	2	3	antigen processing and presentation of endogenous peptide antigen via MHC class I via ER pathway, TAP-dependent
600	GO:0048525	0.000708715	5.12293	1.47787	7	96	negative regulation of viral process
601	GO:0050670	0.00071169	3.40333	3.43297	11	223	regulation of lymphocyte proliferation
602	GO:0099175	0.00071451	4.46199	1.92431	8	125	regulation of postsynapse organization
603	GO:0006122	0.000717083	21.5167	0.184734	3	12	mitochondrial electron transport, ubiquinol to cytochrome c
604	GO:0071294	0.000717083	21.5167	0.184734	3	12	cellular response to zinc ion
605	GO:1900426	0.000717083	21.5167	0.184734	3	12	positive regulation of defense response to bacterium
606	GO:0019220	0.000724862	1.78162	25.9551	43	1686	regulation of phosphate metabolic process
607	GO:0043032	0.000731015	11.2547	0.415651	4	27	positive regulation of macrophage activation
608	GO:0051174	0.000733581	1.78044	25.9705	43	1687	regulation of phosphorus metabolic process
609	GO:0051051	0.000740011	2.42363	8.29763	19	539	negative regulation of transport
610	GO:0023014	0.000763224	2.13571	12.4233	25	807	signal transduction by protein phosphorylation
611	GO:0032944	0.000765962	3.37118	3.46376	11	225	regulation of mononuclear cell proliferation
612	GO:0051046	0.000831958	2.05842	13.932	27	905	regulation of secretion
613	GO:0001504	0.000833744	7.54185	0.738935	5	48	neurotransmitter uptake
614	GO:0002456	0.000834834	4.34978	1.97049	8	128	T cell mediated immunity
615	GO:0009056	0.000838703	1.67541	34.2527	53	2225	catabolic process
616	GO:0010939	0.000842596	10.7852	0.431046	4	28	regulation of necrotic cell death
617	GO:0032891	0.000842596	10.7852	0.431046	4	28	negative regulation of organic acid transport
618	GO:0048589	0.000846137	2.15478	11.8076	24	767	developmental growth
619	GO:0007568	0.000847582	3.57761	2.97114	10	193	aging
620	GO:0006641	0.000851255	4.95513	1.52405	7	99	triglyceride metabolic process
621	GO:0001910	0.000851255	4.95513	1.52405	7	99	regulation of leukocyte mediated cytotoxicity
622	GO:0045089	0.000853785	3.32407	3.50994	11	228	positive regulation of innate immune response
623	GO:0042981	0.000865833	1.81371	23.0301	39	1496	regulation of apoptotic process
624	GO:0044092	0.000875869	1.99697	15.4407	29	1003	negative regulation of molecular function
625	GO:0031399	0.000877742	1.75172	27.0019	44	1754	regulation of protein modification process
626	GO:0016999	0.000878373	4.31361	1.98589	8	129	antibiotic metabolic process
627	GO:0008277	0.000878373	4.31361	1.98589	8	129	regulation of G protein-coupled receptor signaling pathway
628	GO:0010959	0.000878669	2.60928	6.48108	16	421	regulation of metal ion transport
629	GO:0002705	0.000895603	3.86979	2.47851	9	161	positive regulation of leukocyte mediated immunity
630	GO:0036376	0.000921618	19.3641	0.200128	3	13	sodium ion export across plasma membrane
631	GO:0061615	0.000921618	19.3641	0.200128	3	13	glycolytic process through fructose-6-phosphate
632	GO:0031223	0.000921618	19.3641	0.200128	3	13	auditory behavior
633	GO:0009166	0.000923716	4.27804	2.00128	8	130	nucleotide catabolic process
634	GO:0031344	0.00095815	2.13389	11.9153	24	774	regulation of cell projection organization
635	GO:0050764	0.000958211	4.84922	1.55484	7	101	regulation of phagocytosis
636	GO:0050865	0.000959595	2.3675	8.48236	19	551	regulation of cell activation
637	GO:0002428	0.000965666	10.3532	0.44644	4	29	antigen processing and presentation of peptide antigen via MHC class Ib
638	GO:0120036	0.000968432	1.8017	23.1687	39	1505	plasma membrane bounded cell projection organization
639	GO:0046651	0.000975396	2.91764	4.71071	13	306	lymphocyte proliferation
640	GO:1904064	0.00097735	3.81915	2.5093	9	163	positive regulation of cation transmembrane transport
641	GO:0048858	0.000991882	2.20744	10.5452	22	685	cell projection morphogenesis
642	GO:0002694	0.000999962	2.42198	7.85119	18	510	regulation of leukocyte activation
643	GO:0009611	0.00100595	2.49215	7.20462	17	468	response to wounding
644	GO:0045981	0.00100615	7.20594	0.769724	5	50	positive regulation of nucleotide metabolic process
645	GO:1900544	0.00100615	7.20594	0.769724	5	50	positive regulation of purine nucleotide metabolic process
646	GO:0048247	0.00100615	7.20594	0.769724	5	50	lymphocyte chemotaxis
647	GO:1905477	0.00101551	4.79793	1.57024	7	102	positive regulation of protein localization to membrane
648	GO:0032943	0.00103487	2.89757	4.7415	13	308	mononuclear cell proliferation
649	GO:0006809	0.00104791	5.65104	1.15459	6	75	nitric oxide biosynthetic process
650	GO:0043408	0.00106155	2.15405	11.2996	23	734	regulation of MAPK cascade
651	GO:0051962	0.00106601	2.23931	9.91405	21	644	positive regulation of nervous system development
652	GO:0042136	0.00107547	4.74771	1.58563	7	103	neurotransmitter biosynthetic process
653	GO:0051289	0.00107547	4.74771	1.58563	7	103	protein homotetramerization
654	GO:1900542	0.00107547	4.74771	1.58563	7	103	regulation of purine nucleotide metabolic process
655	GO:0002224	0.00107547	4.74771	1.58563	7	103	toll-like receptor signaling pathway
656	GO:2000778	0.00110085	9.95455	0.461835	4	30	positive regulation of interleukin-6 secretion
657	GO:0033619	0.00110165	7.04893	0.785119	5	51	membrane protein proteolysis
658	GO:0006874	0.00110312	2.46973	7.2662	17	472	cellular calcium ion homeostasis
659	GO:0001912	0.00112326	5.57003	1.16998	6	76	positive regulation of leukocyte mediated cytotoxicity
660	GO:0031175	0.00112713	1.93877	16.4413	30	1068	neuron projection development
661	GO:0001944	0.00116067	2.13845	11.3765	23	739	vasculature development
662	GO:0043436	0.00116514	2.00813	14.2553	27	926	oxoacid metabolic process
663	GO:0007166	0.00117	1.6404	35.592	54	2312	cell surface receptor signaling pathway
664	GO:0032535	0.00118046	2.62278	6.03464	15	392	regulation of cellular component size
665	GO:0035690	0.00119696	2.84855	4.81847	13	313	cellular response to drug
666	GO:0046434	0.00119787	3.40835	3.10969	10	202	organophosphate catabolic process
667	GO:1903039	0.00119787	3.40835	3.10969	10	202	positive regulation of leukocyte cell-cell adhesion
668	GO:0031641	0.0012037	6.89861	0.800513	5	52	regulation of myelination
669	GO:0031326	0.0012055	1.53951	52.7569	74	3427	regulation of cellular biosynthetic process
670	GO:0010720	0.00124192	2.21001	10.0372	21	652	positive regulation of cell development
671	GO:0098660	0.00124192	2.21001	10.0372	21	652	inorganic ion transmembrane transport
672	GO:0060074	0.00124876	9.58538	0.477229	4	31	synapse maturation
673	GO:0042325	0.00126567	1.77295	23.5074	39	1527	regulation of phosphorylation
674	GO:0098662	0.00128183	2.25202	9.37524	20	609	inorganic cation transmembrane transport
675	GO:0008015	0.0012924	2.43144	7.37396	17	479	blood circulation
676	GO:0002221	0.00129623	4.04447	2.10904	8	137	pattern recognition receptor signaling pathway
677	GO:0042129	0.00131243	3.6518	2.61706	9	170	regulation of T cell proliferation
678	GO:0042743	0.00131258	6.75455	0.815908	5	53	hydrogen peroxide metabolic process
679	GO:0043030	0.00131258	6.75455	0.815908	5	53	regulation of macrophage activation
680	GO:0014014	0.00131258	6.75455	0.815908	5	53	negative regulation of gliogenesis
681	GO:0016032	0.00132237	2.96075	4.27967	12	278	viral process
682	GO:0045321	0.00133503	2.0457	12.9314	25	840	leukocyte activation
683	GO:0022409	0.00133654	3.13412	3.71007	11	241	positive regulation of cell-cell adhesion
684	GO:0006915	0.00133742	1.70094	28.3874	45	1844	apoptotic process
685	GO:0006140	0.00134365	4.55689	1.64721	7	107	regulation of nucleotide metabolic process
686	GO:0044260	0.00136407	1.42751	107.207	133	6964	cellular macromolecule metabolic process
687	GO:0009749	0.00136706	3.62908	2.63246	9	171	response to glucose
688	GO:0046209	0.0013744	5.34032	1.21616	6	79	nitric oxide metabolic process
689	GO:0051702	0.0013744	5.34032	1.21616	6	79	interaction with symbiont
690	GO:0007159	0.0013797	2.80114	4.89545	13	318	leukocyte cell-cell adhesion
691	GO:0006121	0.00138871	64.3645	0.0615779	2	4	mitochondrial electron transport, succinate to ubiquinone
692	GO:0006528	0.00138871	64.3645	0.0615779	2	4	asparagine metabolic process
693	GO:0033366	0.00138871	64.3645	0.0615779	2	4	protein localization to secretory granule
694	GO:0045917	0.00138871	64.3645	0.0615779	2	4	positive regulation of complement activation
695	GO:2000259	0.00138871	64.3645	0.0615779	2	4	positive regulation of protein activation cascade
696	GO:2000503	0.00138871	64.3645	0.0615779	2	4	positive regulation of natural killer cell chemotaxis
697	GO:1903278	0.00138871	64.3645	0.0615779	2	4	positive regulation of sodium ion export across plasma membrane
698	GO:0097118	0.00138871	64.3645	0.0615779	2	4	neuroligin clustering involved in postsynaptic membrane assembly
699	GO:0001802	0.00138871	64.3645	0.0615779	2	4	type III hypersensitivity
700	GO:0001803	0.00138871	64.3645	0.0615779	2	4	regulation of type III hypersensitivity
701	GO:0001805	0.00138871	64.3645	0.0615779	2	4	positive regulation of type III hypersensitivity
702	GO:0002477	0.00138871	64.3645	0.0615779	2	4	antigen processing and presentation of exogenous peptide antigen via MHC class Ib
703	GO:2001199	0.00138871	64.3645	0.0615779	2	4	negative regulation of dendritic cell differentiation
704	GO:0035684	0.00138871	64.3645	0.0615779	2	4	helper T cell extravasation
705	GO:0045672	0.00141003	9.24258	0.492623	4	32	positive regulation of osteoclast differentiation
706	GO:0002475	0.00141003	9.24258	0.492623	4	32	antigen processing and presentation via MHC class Ib
707	GO:2001171	0.00141003	9.24258	0.492623	4	32	positive regulation of ATP biosynthetic process
708	GO:0002758	0.0014221	3.98232	2.13983	8	139	innate immune response-activating signal transduction
709	GO:0009059	0.00142308	1.498	61.932	84	4023	macromolecule biosynthetic process
710	GO:0030041	0.0014235	3.60663	2.64785	9	172	actin filament polymerization
711	GO:0042551	0.00142856	6.61637	0.831302	5	54	neuron maturation
712	GO:0002437	0.00142856	6.61637	0.831302	5	54	inflammatory response to antigenic stimulus
713	GO:0002833	0.00142856	6.61637	0.831302	5	54	positive regulation of response to biotic stimulus
714	GO:1902430	0.00143312	16.1351	0.230917	3	15	negative regulation of amyloid-beta formation
715	GO:0034162	0.00143312	16.1351	0.230917	3	15	toll-like receptor 9 signaling pathway
716	GO:1903978	0.00143312	16.1351	0.230917	3	15	regulation of microglial cell activation
717	GO:0002283	0.00143312	16.1351	0.230917	3	15	neutrophil activation involved in immune response
718	GO:0030036	0.00144219	2.18144	10.1604	21	660	actin cytoskeleton organization
719	GO:0035239	0.0014634	2.00147	13.7473	26	893	tube morphogenesis
720	GO:0032890	0.00146697	5.26789	1.23156	6	80	regulation of organic acid transport
721	GO:0061041	0.00148858	3.95195	2.15523	8	140	regulation of wound healing
722	GO:0050769	0.00150893	2.27091	8.82104	19	573	positive regulation of neurogenesis
723	GO:0001775	0.00153751	1.96685	14.5324	27	944	cell activation
724	GO:0009746	0.00154202	3.56256	2.67864	9	174	response to hexose
725	GO:1903050	0.00154528	3.2873	3.21745	10	209	regulation of proteolysis involved in cellular protein catabolic process
726	GO:0033036	0.00154764	1.56225	44.5362	64	2893	macromolecule localization
727	GO:0090303	0.00155191	6.48371	0.846697	5	55	positive regulation of wound healing
728	GO:1901292	0.0015575	3.92204	2.17062	8	141	nucleoside phosphate catabolic process
729	GO:0002181	0.00156421	5.19739	1.24695	6	81	cytoplasmic translation
730	GO:0051188	0.00157369	3.06666	3.78704	11	246	cofactor biosynthetic process
731	GO:0055074	0.00157561	2.38388	7.51251	17	488	calcium ion homeostasis
732	GO:0034284	0.00160418	3.54092	2.69403	9	175	response to monosaccharide
733	GO:0010977	0.00160418	3.54092	2.69403	9	175	negative regulation of neuron projection development
734	GO:0048812	0.00160996	2.16047	10.2527	21	666	neuron projection morphogenesis
735	GO:0031333	0.00162892	3.89258	2.18602	8	142	negative regulation of protein complex assembly
736	GO:0003013	0.0016452	2.37356	7.5433	17	490	circulatory system process
737	GO:0050707	0.0016583	3.25426	3.24824	10	211	regulation of cytokine secretion
738	GO:0016525	0.00166146	4.38074	1.70879	7	111	negative regulation of angiogenesis
739	GO:0002718	0.00166628	5.12874	1.26235	6	82	regulation of cytokine production involved in immune response
740	GO:1903037	0.00167942	2.87314	4.40282	12	286	regulation of leukocyte cell-cell adhesion
741	GO:0045071	0.00168292	6.35626	0.862091	5	56	negative regulation of viral genome replication
742	GO:0010634	0.00170291	3.86355	2.20141	8	143	positive regulation of epithelial cell migration
743	GO:0043254	0.00170756	2.43705	6.91212	16	449	regulation of protein complex assembly
744	GO:0048646	0.00171473	1.8623	17.6575	31	1147	anatomical structure formation involved in morphogenesis
745	GO:0006082	0.00173353	1.94902	14.6555	27	952	organic acid metabolic process
746	GO:1905155	0.00174385	14.8932	0.246312	3	16	positive regulation of membrane invagination
747	GO:0007638	0.00174385	14.8932	0.246312	3	16	mechanosensory behavior
748	GO:0060100	0.00174385	14.8932	0.246312	3	16	positive regulation of phagocytosis, engulfment
749	GO:0030516	0.00174936	4.3388	1.72418	7	112	regulation of axon extension
750	GO:0043170	0.00177068	1.40613	124.28	150	8073	macromolecule metabolic process
751	GO:2001057	0.00177332	5.06188	1.27774	6	83	reactive nitrogen species metabolic process
752	GO:0002275	0.00177332	5.06188	1.27774	6	83	myeloid cell activation involved in immune response
753	GO:0032271	0.00177793	3.22187	3.27903	10	213	regulation of protein polymerization
754	GO:0120035	0.00181507	2.06073	11.7768	23	765	regulation of plasma membrane bounded cell projection organization
755	GO:0050994	0.00182186	6.23371	0.877486	5	57	regulation of lipid catabolic process
756	GO:0072678	0.00182186	6.23371	0.877486	5	57	T cell migration
757	GO:0001932	0.00182937	1.77222	21.6139	36	1404	regulation of protein phosphorylation
758	GO:0052547	0.00183167	2.50096	6.31174	15	410	regulation of peptidase activity
759	GO:0035821	0.00185885	3.80676	2.2322	8	145	modification of morphology or physiology of other organism
760	GO:0002764	0.0018644	2.70212	5.06479	13	329	immune response-regulating signaling pathway
761	GO:0034767	0.00187324	3.4569	2.75561	9	179	positive regulation of ion transmembrane transport
762	GO:0071241	0.00187324	3.4569	2.75561	9	179	cellular response to inorganic substance
763	GO:0051341	0.0018855	4.99673	1.29314	6	84	regulation of oxidoreductase activity
764	GO:0051716	0.00191402	1.40754	111.903	137	7269	cellular response to stimulus
765	GO:0009891	0.00193186	1.65679	29.7421	46	1932	positive regulation of biosynthetic process
766	GO:0032414	0.00193596	4.25727	1.75497	7	114	positive regulation of ion transmembrane transporter activity
767	GO:0002831	0.00194094	3.77899	2.24759	8	146	regulation of response to biotic stimulus
768	GO:0098656	0.00194585	3.43651	2.77101	9	180	anion transmembrane transport
769	GO:0010243	0.00197177	2.0464	11.8538	23	770	response to organonitrogen compound
770	GO:0097435	0.00199592	2.11969	10.4375	21	678	supramolecular fiber organization
771	GO:2000181	0.00203487	4.21764	1.77037	7	115	negative regulation of blood vessel morphogenesis
772	GO:0120039	0.00206734	2.11304	10.4682	21	680	plasma membrane bounded cell projection morphogenesis
773	GO:0030900	0.00208805	2.55714	5.75754	14	374	forebrain development
774	GO:0045410	0.00209355	13.8287	0.261706	3	17	positive regulation of interleukin-6 biosynthetic process
775	GO:1902992	0.00209355	13.8287	0.261706	3	17	negative regulation of amyloid precursor protein catabolic process
776	GO:0060253	0.00209355	13.8287	0.261706	3	17	negative regulation of glial cell proliferation
777	GO:0044406	0.00209355	13.8287	0.261706	3	17	adhesion of symbiont to host
778	GO:0061351	0.0020978	3.39644	2.8018	9	182	neural precursor cell proliferation
779	GO:0050715	0.00211367	3.72462	2.27838	8	148	positive regulation of cytokine secretion
780	GO:0015807	0.00212468	6.00223	0.908275	5	59	L-amino acid transport
781	GO:0030837	0.00212468	6.00223	0.908275	5	59	negative regulation of actin filament polymerization
782	GO:2000401	0.00212468	6.00223	0.908275	5	59	regulation of lymphocyte migration
783	GO:1903078	0.00212468	6.00223	0.908275	5	59	positive regulation of protein localization to plasma membrane
784	GO:0032611	0.0021259	4.87132	1.32393	6	86	interleukin-1 beta production
785	GO:1903959	0.00220099	8.08563	0.554201	4	36	regulation of anion transmembrane transport
786	GO:0002920	0.00220099	8.08563	0.554201	4	36	regulation of humoral immune response
787	GO:1903530	0.00223553	1.99272	12.7004	24	825	regulation of secretion by cell
788	GO:0019216	0.00224047	2.64262	5.17255	13	336	regulation of lipid metabolic process
789	GO:0045824	0.00228912	5.8928	0.923669	5	60	negative regulation of innate immune response
790	GO:0042255	0.00228912	5.8928	0.923669	5	60	ribosome assembly
791	GO:0034447	0.00229097	42.9075	0.0769724	2	5	very-low-density lipoprotein particle clearance
792	GO:0034241	0.00229097	42.9075	0.0769724	2	5	positive regulation of macrophage fusion
793	GO:0043490	0.00229097	42.9075	0.0769724	2	5	malate-aspartate shuttle
794	GO:1903276	0.00229097	42.9075	0.0769724	2	5	regulation of sodium ion export across plasma membrane
795	GO:1900223	0.00229097	42.9075	0.0769724	2	5	positive regulation of amyloid-beta clearance
796	GO:0070777	0.00229097	42.9075	0.0769724	2	5	D-aspartate transport
797	GO:0070779	0.00229097	42.9075	0.0769724	2	5	D-aspartate import across plasma membrane
798	GO:0002580	0.00229097	42.9075	0.0769724	2	5	regulation of antigen processing and presentation of peptide or polysaccharide antigen via MHC class II
799	GO:0071702	0.00234476	1.57025	38.4246	56	2496	organic substance transport
800	GO:0051251	0.00235506	2.90399	3.98717	11	259	positive regulation of lymphocyte activation
801	GO:0002709	0.00238873	4.75203	1.35471	6	88	regulation of T cell mediated immunity
802	GO:0010975	0.00239297	2.17393	9.19051	19	597	regulation of neuron projection development
803	GO:0071695	0.00243004	3.31901	2.86337	9	186	anatomical structure maturation
804	GO:0030810	0.00243825	7.84022	0.569596	4	37	positive regulation of nucleotide biosynthetic process
805	GO:1903792	0.00243825	7.84022	0.569596	4	37	negative regulation of anion transport
806	GO:1900373	0.00243825	7.84022	0.569596	4	37	positive regulation of purine nucleotide biosynthetic process
807	GO:0000028	0.00248383	12.9061	0.277101	3	18	ribosomal small subunit assembly
808	GO:0051444	0.00248383	12.9061	0.277101	3	18	negative regulation of ubiquitin-protein transferase activity
809	GO:0050714	0.00249371	2.73153	4.61835	12	300	positive regulation of protein secretion
810	GO:0050863	0.00256241	2.72194	4.63374	12	301	regulation of T cell activation
811	GO:0090066	0.00257728	2.20966	8.55933	18	556	regulation of anatomical structure size
812	GO:0042089	0.00258937	4.03	1.84734	7	120	cytokine biosynthetic process
813	GO:0097237	0.00259864	3.59528	2.35536	8	153	cellular response to toxic substance
814	GO:0032956	0.00261054	2.59363	5.26491	13	342	regulation of actin cytoskeleton organization
815	GO:1902475	0.0026925	7.60924	0.58499	4	38	L-alpha-amino acid transmembrane transport
816	GO:2000403	0.0026925	7.60924	0.58499	4	38	positive regulation of lymphocyte migration
817	GO:0016042	0.00270445	2.70296	4.66453	12	303	lipid catabolic process
818	GO:0071248	0.00270531	3.57048	2.37075	8	154	cellular response to metal ion
819	GO:0009108	0.00270562	3.2632	2.90956	9	189	coenzyme biosynthetic process
820	GO:0032411	0.00271299	3.99445	1.86273	7	121	positive regulation of transporter activity
821	GO:0000904	0.00271935	1.99097	12.1616	23	790	cell morphogenesis involved in differentiation
822	GO:0034121	0.002838	5.58716	0.969852	5	63	regulation of toll-like receptor signaling pathway
823	GO:2001169	0.002838	5.58716	0.969852	5	63	regulation of ATP biosynthetic process
824	GO:0002763	0.002838	5.58716	0.969852	5	63	positive regulation of myeloid leukocyte differentiation
825	GO:0055076	0.00284109	3.95952	1.87813	7	122	transition metal ion homeostasis
826	GO:0015740	0.00291619	12.0989	0.292495	3	19	C4-dicarboxylate transport
827	GO:0010447	0.00291619	12.0989	0.292495	3	19	response to acidic pH
828	GO:0060099	0.00291619	12.0989	0.292495	3	19	regulation of phagocytosis, engulfment
829	GO:1900424	0.00291619	12.0989	0.292495	3	19	regulation of defense response to bacterium
830	GO:0002726	0.00291619	12.0989	0.292495	3	19	positive regulation of T cell cytokine production
831	GO:0071357	0.00296435	7.39147	0.600385	4	39	cellular response to type I interferon
832	GO:0060337	0.00296435	7.39147	0.600385	4	39	type I interferon signaling pathway
833	GO:0002888	0.00296435	7.39147	0.600385	4	39	positive regulation of myeloid leukocyte mediated immunity
834	GO:0030163	0.00297701	1.91778	13.7319	25	892	protein catabolic process
835	GO:0009719	0.00300767	1.75644	19.8897	33	1292	response to endogenous stimulus
836	GO:0045834	0.00304593	3.49806	2.41693	8	157	positive regulation of lipid metabolic process
837	GO:0045861	0.00310413	2.53869	5.37267	13	349	negative regulation of proteolysis
838	GO:0042107	0.00311114	3.89144	1.90892	7	124	cytokine metabolic process
839	GO:0070555	0.00315247	4.4778	1.43169	6	93	response to interleukin-1
840	GO:0034654	0.00315459	1.48952	50.2476	69	3264	nucleobase-containing compound biosynthetic process
841	GO:0034765	0.00324214	2.27564	7.37396	16	479	regulation of ion transmembrane transport
842	GO:0046916	0.00332482	4.42669	1.44708	6	94	cellular transition metal ion homeostasis
843	GO:1905153	0.00339205	11.3866	0.30789	3	20	regulation of membrane invagination
844	GO:0060252	0.00339205	11.3866	0.30789	3	20	positive regulation of glial cell proliferation
845	GO:0033615	0.00340154	32.179	0.0923669	2	6	mitochondrial proton-transporting ATP synthase complex assembly
846	GO:0034382	0.00340154	32.179	0.0923669	2	6	chylomicron remnant clearance
847	GO:0034239	0.00340154	32.179	0.0923669	2	6	regulation of macrophage fusion
848	GO:0071830	0.00340154	32.179	0.0923669	2	6	triglyceride-rich lipoprotein particle clearance
849	GO:0097114	0.00340154	32.179	0.0923669	2	6	NMDA glutamate receptor clustering
850	GO:0002703	0.00340249	2.92994	3.58691	10	233	regulation of leukocyte mediated immunity
851	GO:0051924	0.00342506	2.75753	4.1873	11	272	regulation of calcium ion transport
852	GO:0010468	0.00345846	1.46104	56.6517	76	3680	regulation of gene expression
853	GO:1904377	0.00347624	5.31158	1.01604	5	66	positive regulation of protein localization to cell periphery
854	GO:0043901	0.003551	3.40592	2.47851	8	161	negative regulation of multi-organism process
855	GO:0002792	0.003551	3.40592	2.47851	8	161	negative regulation of peptide secretion
856	GO:1901343	0.00355249	3.79358	1.9551	7	127	negative regulation of vasculature development
857	GO:0061387	0.00355249	3.79358	1.9551	7	127	regulation of extent of cell growth
858	GO:0006509	0.00356312	6.99122	0.631174	4	41	membrane protein ectodomain proteolysis
859	GO:0046782	0.00356312	6.99122	0.631174	4	41	regulation of viral transcription
860	GO:0001937	0.00356312	6.99122	0.631174	4	41	negative regulation of endothelial cell proliferation
861	GO:0007015	0.0035722	2.40076	6.11161	14	397	actin filament organization
862	GO:0019438	0.00365491	1.47537	51.433	70	3341	aromatic compound biosynthetic process
863	GO:0062012	0.00367134	2.48599	5.48044	13	356	regulation of small molecule metabolic process
864	GO:0043113	0.00371018	5.22565	1.03143	5	67	receptor clustering
865	GO:0006979	0.00373414	2.38804	6.1424	14	399	response to oxidative stress
866	GO:0034645	0.00375885	1.44478	60.4233	80	3925	cellular macromolecule biosynthetic process
867	GO:0002757	0.00379161	2.58566	4.86466	12	316	immune response-activating signal transduction
868	GO:0042110	0.00380393	2.23607	7.49711	16	487	T cell activation
869	GO:0008154	0.00380707	3.08989	3.0635	9	199	actin polymerization or depolymerization
870	GO:1903706	0.00381733	2.38173	6.15779	14	400	regulation of hemopoiesis
871	GO:0016485	0.00383723	2.87773	3.64849	10	237	protein processing
872	GO:0019730	0.00388406	4.28011	1.49326	6	97	antimicrobial humoral response
873	GO:0010595	0.00388406	4.28011	1.49326	6	97	positive regulation of endothelial cell migration
874	GO:1901623	0.00391271	10.7535	0.323284	3	21	regulation of lymphocyte chemotaxis
875	GO:1901626	0.00391271	10.7535	0.323284	3	21	regulation of postsynaptic membrane organization
876	GO:0010866	0.00391271	10.7535	0.323284	3	21	regulation of triglyceride biosynthetic process
877	GO:0097107	0.00391271	10.7535	0.323284	3	21	postsynaptic density assembly
878	GO:1904666	0.00391271	10.7535	0.323284	3	21	regulation of ubiquitin protein ligase activity
879	GO:0051017	0.00397061	3.33991	2.5247	8	164	actin filament bundle assembly
880	GO:0002218	0.00397061	3.33991	2.5247	8	164	activation of innate immune response
881	GO:0072659	0.00403547	2.69474	4.27967	11	278	protein localization to plasma membrane
882	GO:0042177	0.00403996	3.70049	2.00128	7	130	negative regulation of protein catabolic process
883	GO:0071333	0.00403996	3.70049	2.00128	7	130	cellular response to glucose stimulus
884	GO:0021537	0.0040705	2.85231	3.67928	10	239	telencephalon development
885	GO:0006821	0.0040851	4.23338	1.50866	6	98	chloride transport
886	GO:0042102	0.0040851	4.23338	1.50866	6	98	positive regulation of T cell proliferation
887	GO:0034404	0.00411867	3.31847	2.54009	8	165	nucleobase-containing small molecule biosynthetic process
888	GO:0010628	0.00413843	1.59138	30.1116	45	1956	positive regulation of gene expression
889	GO:1903362	0.00419127	2.83976	3.69468	10	240	regulation of cellular protein catabolic process
890	GO:0001916	0.0042391	6.63203	0.661963	4	43	positive regulation of T cell mediated cytotoxicity
891	GO:0051651	0.00429373	4.18764	1.52405	6	99	maintenance of location in cell
892	GO:0072359	0.00430873	1.77527	17.211	29	1118	circulatory system development
893	GO:0043065	0.00436097	2.04955	9.71392	19	631	positive regulation of apoptotic process
894	GO:0071331	0.00439203	3.64092	2.03207	7	132	cellular response to hexose stimulus
895	GO:0046486	0.00440005	2.53484	4.95702	12	322	glycerolipid metabolic process
896	GO:0061572	0.00442752	3.2764	2.57088	8	167	actin filament bundle organization
897	GO:0008104	0.00443587	1.5169	39.5792	56	2571	protein localization
898	GO:0043086	0.00444462	2.00553	10.4529	20	679	negative regulation of catalytic activity
899	GO:0015813	0.00447939	10.187	0.338679	3	22	L-glutamate transmembrane transport
900	GO:0032897	0.00447939	10.187	0.338679	3	22	negative regulation of viral transcription
901	GO:0032691	0.00447939	10.187	0.338679	3	22	negative regulation of interleukin-1 beta production
902	GO:0060359	0.00451013	4.14289	1.53945	6	100	response to ammonium ion
903	GO:0071326	0.00457653	3.61184	2.04747	7	133	cellular response to monosaccharide stimulus
904	GO:0008610	0.0046015	2.13275	8.34381	17	542	lipid biosynthetic process
905	GO:0019083	0.00460741	6.46591	0.677357	4	44	viral transcription
906	GO:0034340	0.00460741	6.46591	0.677357	4	44	response to type I interferon
907	GO:0002714	0.00460741	6.46591	0.677357	4	44	positive regulation of B cell mediated immunity
908	GO:0002891	0.00460741	6.46591	0.677357	4	44	positive regulation of immunoglobulin mediated immune response
909	GO:0050770	0.00461981	2.99439	3.15587	9	205	regulation of axonogenesis
910	GO:0033993	0.00466365	1.99613	10.499	20	682	response to lipid
911	GO:0061718	0.00471383	25.7419	0.107761	2	7	glucose catabolic process to pyruvate
912	GO:0006735	0.00471383	25.7419	0.107761	2	7	NADH regeneration
913	GO:0061517	0.00471383	25.7419	0.107761	2	7	macrophage proliferation
914	GO:0061518	0.00471383	25.7419	0.107761	2	7	microglial cell proliferation
915	GO:0061621	0.00471383	25.7419	0.107761	2	7	canonical glycolysis
916	GO:0042297	0.00471383	25.7419	0.107761	2	7	vocal learning
917	GO:0034154	0.00471383	25.7419	0.107761	2	7	toll-like receptor 7 signaling pathway
918	GO:0043461	0.00471383	25.7419	0.107761	2	7	proton-transporting ATP synthase complex assembly
919	GO:0010940	0.00471383	25.7419	0.107761	2	7	positive regulation of necrotic cell death
920	GO:0060509	0.00471383	25.7419	0.107761	2	7	type I pneumocyte differentiation
921	GO:0051045	0.00471383	25.7419	0.107761	2	7	negative regulation of membrane protein ectodomain proteolysis
922	GO:1903980	0.00471383	25.7419	0.107761	2	7	positive regulation of microglial cell activation
923	GO:0098596	0.00471383	25.7419	0.107761	2	7	imitative learning
924	GO:2001198	0.00471383	25.7419	0.107761	2	7	regulation of dendritic cell differentiation
925	GO:0002536	0.00471383	25.7419	0.107761	2	7	respiratory burst involved in inflammatory response
926	GO:0002702	0.00473446	4.09907	1.55484	6	101	positive regulation of production of molecular mediator of immune response
927	GO:0045785	0.00473531	2.3204	6.31174	14	410	positive regulation of cell adhesion
928	GO:0043068	0.00474015	2.03241	9.79089	19	636	positive regulation of programmed cell death
929	GO:0050671	0.00476681	3.58322	2.06286	7	134	positive regulation of lymphocyte proliferation
930	GO:0051928	0.00476681	3.58322	2.06286	7	134	positive regulation of calcium ion transport
931	GO:0008361	0.00476747	2.97904	3.17126	9	206	regulation of cell size
932	GO:0007005	0.00485077	2.24001	7.00449	15	455	mitochondrion organization
933	GO:0048675	0.004963	3.55505	2.07826	7	135	axon extension
934	GO:0046849	0.0049669	4.05617	1.57024	6	102	bone remodeling
935	GO:0002367	0.0049669	4.05617	1.57024	6	102	cytokine production involved in immune response
936	GO:0006139	0.0050189	1.39929	72.9545	93	4739	nucleobase-containing compound metabolic process
937	GO:0044057	0.00503142	2.06353	9.12893	18	593	regulation of system process
938	GO:0006820	0.00503468	2.11209	8.42078	17	547	anion transport
939	GO:0018130	0.00505505	1.45469	51.2328	69	3328	heterocycle biosynthetic process
940	GO:0034248	0.00505804	2.3868	5.69596	13	370	regulation of cellular amide metabolic process
941	GO:0061024	0.00506273	2.01891	9.85247	19	640	membrane organization
942	GO:0010499	0.00509323	9.67718	0.354073	3	23	proteasomal ubiquitin-independent protein catabolic process
943	GO:0071276	0.00509323	9.67718	0.354073	3	23	cellular response to cadmium ion
944	GO:0032946	0.0051652	3.52731	2.09365	7	136	positive regulation of mononuclear cell proliferation
945	GO:0060047	0.00523259	2.93391	3.21745	9	209	heart contraction
946	GO:0030100	0.00524301	2.59614	4.43361	11	288	regulation of endocytosis
947	GO:2001233	0.00525713	2.29088	6.38871	14	415	regulation of apoptotic signaling pathway
948	GO:0002793	0.00533052	2.47006	5.08018	12	330	positive regulation of peptide secretion
949	GO:1990542	0.00535622	4.76313	1.1238	5	73	mitochondrial transmembrane transport
950	GO:0051851	0.00535622	4.76313	1.1238	5	73	modification by host of symbiont morphology or physiology
951	GO:1902105	0.00537797	2.58667	4.44901	11	289	regulation of leukocyte differentiation
952	GO:0045429	0.00540735	6.15739	0.708146	4	46	positive regulation of nitric oxide biosynthetic process
953	GO:0072604	0.00540735	6.15739	0.708146	4	46	interleukin-6 secretion
954	GO:1905039	0.00545675	3.97299	1.60103	6	104	carboxylic acid transmembrane transport
955	GO:1903825	0.00545675	3.97299	1.60103	6	104	organic acid transmembrane transport
956	GO:0009725	0.0054593	1.96541	10.653	20	692	response to hormone
957	GO:0015698	0.0055881	3.47311	2.12444	7	138	inorganic anion transport
958	GO:0006725	0.0055995	1.38759	76.0026	96	4937	cellular aromatic compound metabolic process
959	GO:0003333	0.0056736	4.69386	1.13919	5	74	amino acid transmembrane transport
960	GO:1901880	0.0056736	4.69386	1.13919	5	74	negative regulation of protein depolymerization
961	GO:0045453	0.0056736	4.69386	1.13919	5	74	bone resorption
962	GO:0045185	0.00571451	3.93266	1.61642	6	105	maintenance of protein location
963	GO:0006882	0.00575526	9.2159	0.369468	3	24	cellular zinc ion homeostasis
964	GO:0050995	0.00575526	9.2159	0.369468	3	24	negative regulation of lipid catabolic process
965	GO:0045723	0.00575526	9.2159	0.369468	3	24	positive regulation of fatty acid biosynthetic process
966	GO:0032770	0.00575526	9.2159	0.369468	3	24	positive regulation of monooxygenase activity
967	GO:0040008	0.00580742	1.95337	10.7146	20	696	regulation of growth
968	GO:1901362	0.00582633	1.43804	53.3265	71	3464	organic cyclic compound biosynthetic process
969	GO:1903018	0.00584001	6.01389	0.723541	4	47	regulation of glycoprotein metabolic process
970	GO:1904407	0.00584001	6.01389	0.723541	4	47	positive regulation of nitric oxide metabolic process
971	GO:0008016	0.00584444	3.11818	2.69403	8	175	regulation of heart contraction
972	GO:1901565	0.00589919	1.73148	17.6113	29	1144	organonitrogen compound catabolic process
973	GO:0035295	0.00597681	1.74699	16.8416	28	1094	tube development
974	GO:0048661	0.00598105	3.89314	1.63182	6	106	positive regulation of smooth muscle cell proliferation
975	GO:0030808	0.006004	4.62657	1.15459	5	75	regulation of nucleotide biosynthetic process
976	GO:0071347	0.006004	4.62657	1.15459	5	75	cellular response to interleukin-1
977	GO:1900371	0.006004	4.62657	1.15459	5	75	regulation of purine nucleotide biosynthetic process
978	GO:0071322	0.00603642	3.42053	2.15523	7	140	cellular response to carbohydrate stimulus
979	GO:1903900	0.00603642	3.42053	2.15523	7	140	regulation of viral life cycle
980	GO:0007010	0.00609805	1.68144	20.0436	32	1302	cytoskeleton organization
981	GO:0097190	0.0061528	2.0201	9.31366	18	605	apoptotic signaling pathway
982	GO:1901628	0.00622141	21.4505	0.123156	2	8	positive regulation of postsynaptic membrane organization
983	GO:1902255	0.00622141	21.4505	0.123156	2	8	positive regulation of intrinsic apoptotic signaling pathway by p53 class mediator
984	GO:0045916	0.00622141	21.4505	0.123156	2	8	negative regulation of complement activation
985	GO:0034238	0.00622141	21.4505	0.123156	2	8	macrophage fusion
986	GO:2000258	0.00622141	21.4505	0.123156	2	8	negative regulation of protein activation cascade
987	GO:0042940	0.00622141	21.4505	0.123156	2	8	D-amino acid transport
988	GO:1903795	0.00622141	21.4505	0.123156	2	8	regulation of inorganic anion transmembrane transport
989	GO:0043615	0.00622141	21.4505	0.123156	2	8	astrocyte cell migration
990	GO:0072201	0.00622141	21.4505	0.123156	2	8	negative regulation of mesenchymal cell proliferation
991	GO:0031394	0.00622141	21.4505	0.123156	2	8	positive regulation of prostaglandin biosynthetic process
992	GO:1904393	0.00622141	21.4505	0.123156	2	8	regulation of skeletal muscle acetylcholine-gated channel clustering
993	GO:0006836	0.0062464	2.53125	4.54137	11	295	neurotransmitter transport
994	GO:0031328	0.00625424	1.56532	29.1264	43	1892	positive regulation of cellular biosynthetic process
995	GO:0042552	0.00627039	3.39484	2.17062	7	141	myelination
996	GO:0001914	0.00629512	5.87692	0.738935	4	48	regulation of T cell mediated cytotoxicity
997	GO:0048585	0.00630131	1.61797	24.1539	37	1569	negative regulation of response to stimulus
998	GO:0019932	0.00631277	2.23956	6.52726	14	424	second-messenger-mediated signaling
999	GO:1901798	0.00646646	8.79656	0.384862	3	25	positive regulation of signal transduction by p53 class mediator
1000	GO:0095500	0.00646646	8.79656	0.384862	3	25	acetylcholine receptor signaling pathway
1001	GO:1905809	0.00646646	8.79656	0.384862	3	25	negative regulation of synapse organization
1002	GO:0010575	0.00646646	8.79656	0.384862	3	25	positive regulation of vascular endothelial growth factor production
1003	GO:0090023	0.00646646	8.79656	0.384862	3	25	positive regulation of neutrophil chemotaxis
1004	GO:1903831	0.00646646	8.79656	0.384862	3	25	signal transduction involved in cellular response to ammonium ion
1005	GO:0051497	0.00646646	8.79656	0.384862	3	25	negative regulation of stress fiber assembly
1006	GO:0055069	0.00646646	8.79656	0.384862	3	25	zinc ion homeostasis
1007	GO:0009892	0.0064804	1.47571	42.0577	58	2732	negative regulation of metabolic process
1008	GO:0030316	0.00654115	3.81642	1.6626	6	108	osteoclast differentiation
1009	GO:0042035	0.00654115	3.81642	1.6626	6	108	regulation of cytokine biosynthetic process
1010	GO:0051260	0.00669581	2.30141	5.89609	13	383	protein homooligomerization
1011	GO:0030193	0.00670501	4.4976	1.18538	5	77	regulation of blood coagulation
1012	GO:2001259	0.00670501	4.4976	1.18538	5	77	positive regulation of cation channel activity
1013	GO:0007272	0.00675854	3.34458	2.20141	7	143	ensheathment of neurons
1014	GO:0008366	0.00675854	3.34458	2.20141	7	143	axon ensheathment
1015	GO:0070665	0.00675854	3.34458	2.20141	7	143	positive regulation of leukocyte proliferation
1016	GO:1903076	0.00683504	3.77917	1.678	6	109	regulation of protein localization to plasma membrane
1017	GO:0031348	0.0068411	2.80629	3.356	9	218	negative regulation of defense response
1018	GO:0010769	0.00701329	2.37879	5.26491	12	342	regulation of cell morphogenesis involved in differentiation
1019	GO:0003015	0.0070409	2.79279	3.37139	9	219	heart process
1020	GO:0051248	0.00707003	1.74067	16.272	27	1057	negative regulation of protein metabolic process
1021	GO:1900046	0.00707615	4.43577	1.20077	5	78	regulation of hemostasis
1022	GO:1990778	0.0071705	2.37148	5.28031	12	343	protein localization to cell periphery
1023	GO:0042133	0.00727438	3.29577	2.2322	7	145	neurotransmitter metabolic process
1024	GO:0045124	0.00727466	5.62084	0.769724	4	50	regulation of bone resorption
1025	GO:0008038	0.00727466	5.62084	0.769724	4	50	neuron recognition
1026	GO:0006468	0.00729569	1.56504	27.7101	41	1800	protein phosphorylation
1027	GO:0051259	0.00747029	1.9784	9.4984	18	617	protein complex oligomerization
1028	GO:2001235	0.00758283	2.97444	2.81719	8	183	positive regulation of apoptotic signaling pathway
1029	GO:0007420	0.00758967	1.975	9.51379	18	618	brain development
1030	GO:0071396	0.00765458	2.12154	7.37396	15	479	cellular response to lipid
1031	GO:1902903	0.00765885	2.34982	5.32649	12	346	regulation of supramolecular fiber organization
1032	GO:0006898	0.00766717	2.75303	3.41758	9	222	receptor-mediated endocytosis
1033	GO:0051222	0.00767824	2.18512	6.68121	14	434	positive regulation of protein transport
1034	GO:2000177	0.00777411	3.67166	1.72418	6	112	regulation of neural precursor cell proliferation
1035	GO:0070265	0.00780002	5.50097	0.785119	4	51	necrotic cell death
1036	GO:0034249	0.00781882	3.24836	2.26299	7	147	negative regulation of cellular amide metabolic process
1037	GO:0038034	0.00786103	4.31705	1.23156	5	80	signal transduction in absence of ligand
1038	GO:0097192	0.00786103	4.31705	1.23156	5	80	extrinsic apoptotic signaling pathway in absence of ligand
1039	GO:0070613	0.00786103	4.31705	1.23156	5	80	regulation of protein processing
1040	GO:0010632	0.0078851	2.74003	3.43297	9	223	regulation of epithelial cell migration
1041	GO:0086036	0.007918	18.3853	0.13855	2	9	regulation of cardiac muscle cell membrane potential
1042	GO:0034384	0.007918	18.3853	0.13855	2	9	high-density lipoprotein particle clearance
1043	GO:0034372	0.007918	18.3853	0.13855	2	9	very-low-density lipoprotein particle remodeling
1044	GO:0034163	0.007918	18.3853	0.13855	2	9	regulation of toll-like receptor 9 signaling pathway
1045	GO:0034756	0.007918	18.3853	0.13855	2	9	regulation of iron ion transport
1046	GO:2000192	0.007918	18.3853	0.13855	2	9	negative regulation of fatty acid transport
1047	GO:1903012	0.007918	18.3853	0.13855	2	9	positive regulation of bone development
1048	GO:0060179	0.007918	18.3853	0.13855	2	9	male mating behavior
1049	GO:0046598	0.007918	18.3853	0.13855	2	9	positive regulation of viral entry into host cell
1050	GO:0090520	0.007918	18.3853	0.13855	2	9	sphingolipid mediated signaling pathway
1051	GO:0090647	0.007918	18.3853	0.13855	2	9	modulation of age-related behavioral decline
1052	GO:0031622	0.007918	18.3853	0.13855	2	9	positive regulation of fever generation
1053	GO:0098597	0.007918	18.3853	0.13855	2	9	observational learning
1054	GO:0002604	0.007918	18.3853	0.13855	2	9	regulation of dendritic cell antigen processing and presentation
1055	GO:1901018	0.00803978	8.0627	0.415651	3	27	positive regulation of potassium ion transmembrane transporter activity
1056	GO:0089718	0.00803978	8.0627	0.415651	3	27	amino acid import across plasma membrane
1057	GO:0045408	0.00803978	8.0627	0.415651	3	27	regulation of interleukin-6 biosynthetic process
1058	GO:1905144	0.00803978	8.0627	0.415651	3	27	response to acetylcholine
1059	GO:1905145	0.00803978	8.0627	0.415651	3	27	cellular response to acetylcholine
1060	GO:0045730	0.00803978	8.0627	0.415651	3	27	respiratory burst
1061	GO:0042744	0.00803978	8.0627	0.415651	3	27	hydrogen peroxide catabolic process
1062	GO:0071624	0.00803978	8.0627	0.415651	3	27	positive regulation of granulocyte chemotaxis
1063	GO:0002486	0.00803978	8.0627	0.415651	3	27	antigen processing and presentation of endogenous peptide antigen via MHC class I via ER pathway, TAP-independent
1064	GO:1902531	0.00804244	1.57134	26.2014	39	1702	regulation of intracellular signal transduction
1065	GO:1905475	0.00807257	2.94053	2.84798	8	185	regulation of protein localization to membrane
1066	GO:0048638	0.00822212	2.2397	6.05003	13	393	regulation of developmental growth
1067	GO:0050818	0.0082753	4.26003	1.24695	5	81	regulation of coagulation
1068	GO:1903901	0.0082753	4.26003	1.24695	5	81	negative regulation of viral life cycle
1069	GO:0051703	0.00834972	5.38609	0.800513	4	52	intraspecies interaction between organisms
1070	GO:0031529	0.00834972	5.38609	0.800513	4	52	ruffle organization
1071	GO:0035176	0.00834972	5.38609	0.800513	4	52	social behavior
1072	GO:0022407	0.0083887	2.23371	6.06543	13	394	regulation of cell-cell adhesion
1073	GO:0042493	0.00838997	1.82355	12.6081	22	819	response to drug
1074	GO:0001678	0.00839278	3.20229	2.29378	7	149	cellular glucose homeostasis
1075	GO:1903317	0.00870445	4.20449	1.26235	5	82	regulation of protein maturation
1076	GO:0042226	0.00890344	7.73981	0.431046	3	28	interleukin-6 biosynthetic process
1077	GO:2000310	0.00890344	7.73981	0.431046	3	28	regulation of NMDA receptor activity
1078	GO:1904861	0.00890344	7.73981	0.431046	3	28	excitatory synapse assembly
1079	GO:0002484	0.00890344	7.73981	0.431046	3	28	antigen processing and presentation of endogenous peptide antigen via MHC class I via ER pathway
1080	GO:0002476	0.00890344	7.73981	0.431046	3	28	antigen processing and presentation of endogenous peptide antigen via MHC class Ib
1081	GO:0032369	0.00890344	7.73981	0.431046	3	28	negative regulation of lipid transport
1082	GO:0098698	0.00890344	7.73981	0.431046	3	28	postsynaptic specialization assembly
1083	GO:0071242	0.00892418	5.27591	0.815908	4	53	cellular response to ammonium ion
1084	GO:0046503	0.00892418	5.27591	0.815908	4	53	glycerolipid catabolic process
1085	GO:0050709	0.00899717	3.15749	2.32457	7	151	negative regulation of protein secretion
1086	GO:0030336	0.00910661	2.51809	4.14112	10	269	negative regulation of cell migration
1087	GO:0043242	0.00914876	4.15038	1.27774	5	83	negative regulation of protein complex disassembly
1088	GO:0051261	0.0091663	3.53743	1.78576	6	116	protein depolymerization
1089	GO:0098739	0.0091663	3.53743	1.78576	6	116	import across plasma membrane
1090	GO:0010639	0.00926187	2.20421	6.1424	13	399	negative regulation of organelle organization
1091	GO:0050922	0.00952383	5.17013	0.831302	4	54	negative regulation of chemotaxis
1092	GO:0032653	0.00952383	5.17013	0.831302	4	54	regulation of interleukin-10 production
1093	GO:0021700	0.0095253	2.3782	4.81847	11	313	developmental maturation
1094	GO:0097191	0.00954553	2.6523	3.54073	9	230	extrinsic apoptotic signaling pathway
1095	GO:0048524	0.00960846	4.09764	1.29314	5	84	positive regulation of viral process
1096	GO:1990138	0.00968473	2.84326	2.94035	8	191	neuron projection extension
1097	GO:0006707	0.00979746	16.0863	0.153945	2	10	cholesterol catabolic process
1098	GO:0061620	0.00979746	16.0863	0.153945	2	10	glycolytic process through glucose-6-phosphate
1099	GO:0016127	0.00979746	16.0863	0.153945	2	10	sterol catabolic process
1100	GO:0034380	0.00979746	16.0863	0.153945	2	10	high-density lipoprotein particle assembly
1101	GO:0034370	0.00979746	16.0863	0.153945	2	10	triglyceride-rich lipoprotein particle remodeling
1102	GO:0060020	0.00979746	16.0863	0.153945	2	10	Bergmann glial cell differentiation
1103	GO:0043922	0.00979746	16.0863	0.153945	2	10	negative regulation by host of viral transcription
1104	GO:0097119	0.00979746	16.0863	0.153945	2	10	postsynaptic density protein 95 clustering
1105	GO:0097104	0.00979746	16.0863	0.153945	2	10	postsynaptic membrane assembly
1106	GO:0031620	0.00979746	16.0863	0.153945	2	10	regulation of fever generation
1107	GO:0098598	0.00979746	16.0863	0.153945	2	10	learned vocalization behavior or vocal learning
1108	GO:2001280	0.00979746	16.0863	0.153945	2	10	positive regulation of unsaturated fatty acid biosynthetic process
1109	GO:0072657	0.0100399	2.00051	8.32842	16	541	protein localization to membrane
1110	GO:0030155	0.0101033	1.87811	10.5452	19	685	regulation of cell adhesion
1111	GO:0050731	0.010272	2.81223	2.97114	8	193	positive regulation of peptidyl-tyrosine phosphorylation
1112	GO:0010594	0.0103008	3.07153	2.38614	7	155	regulation of endothelial cell migration
1113	GO:0030001	0.0104907	1.78388	12.8698	22	836	metal ion transport
1114	GO:0010827	0.010575	3.99606	1.32393	5	86	regulation of glucose transmembrane transport
1115	GO:0019058	0.0105753	2.79697	2.98653	8	194	viral life cycle
1116	GO:0046483	0.0105892	1.35075	74.9096	93	4866	heterocycle metabolic process
1117	GO:1901216	0.0107282	3.41262	1.84734	6	120	positive regulation of neuron death
1118	GO:1902003	0.0107881	7.16577	0.461835	3	30	regulation of amyloid-beta formation
1119	GO:1902253	0.0107881	7.16577	0.461835	3	30	regulation of intrinsic apoptotic signaling pathway by p53 class mediator
1120	GO:0010043	0.0107881	7.16577	0.461835	3	30	response to zinc ion
1121	GO:0042533	0.0107881	7.16577	0.461835	3	30	tumor necrosis factor biosynthetic process
1122	GO:0042534	0.0107881	7.16577	0.461835	3	30	regulation of tumor necrosis factor biosynthetic process
1123	GO:0043090	0.0107881	7.16577	0.461835	3	30	amino acid import
1124	GO:0060143	0.0107881	7.16577	0.461835	3	30	positive regulation of syncytium formation by plasma membrane fusion
1125	GO:0002724	0.0107881	7.16577	0.461835	3	30	regulation of T cell cytokine production
1126	GO:0035640	0.0107881	7.16577	0.461835	3	30	exploration behavior
1127	GO:0032232	0.0107881	7.16577	0.461835	3	30	negative regulation of actin filament bundle assembly
1128	GO:0032692	0.0107881	7.16577	0.461835	3	30	negative regulation of interleukin-1 production
1129	GO:1900449	0.0108003	4.97078	0.862091	4	56	regulation of glutamate receptor signaling pathway
1130	GO:0051603	0.0108516	1.86363	10.6222	19	690	proteolysis involved in cellular protein catabolic process
1131	GO:1904951	0.010913	2.08852	6.9737	14	453	positive regulation of establishment of protein localization
1132	GO:0030833	0.0110019	3.03027	2.41693	7	157	regulation of actin filament polymerization
1133	GO:1901879	0.0110824	3.94713	1.33932	5	87	regulation of protein depolymerization
1134	GO:0030097	0.0111214	1.75004	13.7165	23	891	hemopoiesis
1135	GO:0044242	0.0112018	2.76694	3.01732	8	196	cellular lipid catabolic process
1136	GO:0016192	0.0112822	1.60172	20.9519	32	1361	vesicle-mediated transport
1137	GO:0002520	0.0113867	1.70489	15.3175	25	995	immune system development
1138	GO:1903522	0.0114576	2.56996	3.64849	9	237	regulation of blood circulation
1139	GO:0019080	0.0114779	4.87675	0.877486	4	57	viral gene expression
1140	GO:0002712	0.0114779	4.87675	0.877486	4	57	regulation of B cell mediated immunity
1141	GO:0002889	0.0114779	4.87675	0.877486	4	57	regulation of immunoglobulin mediated immune response
1142	GO:0045833	0.0116061	3.89938	1.35471	5	88	negative regulation of lipid metabolic process
1143	GO:0045685	0.0116061	3.89938	1.35471	5	88	regulation of glial cell differentiation
1144	GO:0070664	0.0116061	3.89938	1.35471	5	88	negative regulation of leukocyte proliferation
1145	GO:0007154	0.0117278	1.3198	96.8929	116	6294	cell communication
1146	GO:0050999	0.0118101	6.9095	0.477229	3	31	regulation of nitric-oxide synthase activity
1147	GO:0099560	0.0118101	6.9095	0.477229	3	31	synaptic membrane adhesion
1148	GO:0090022	0.0118101	6.9095	0.477229	3	31	regulation of neutrophil chemotaxis
1149	GO:0006099	0.0118101	6.9095	0.477229	3	31	tricarboxylic acid cycle
1150	GO:0033700	0.0118538	14.2982	0.169339	2	11	phospholipid efflux
1151	GO:2000343	0.0118538	14.2982	0.169339	2	11	positive regulation of chemokine (C-X-C motif) ligand 2 production
1152	GO:0042989	0.0118538	14.2982	0.169339	2	11	sequestering of actin monomers
1153	GO:1903977	0.0118538	14.2982	0.169339	2	11	positive regulation of glial cell migration
1154	GO:0031392	0.0118538	14.2982	0.169339	2	11	regulation of prostaglandin biosynthetic process
1155	GO:0072683	0.0118538	14.2982	0.169339	2	11	T cell extravasation
1156	GO:0001867	0.0118538	14.2982	0.169339	2	11	complement activation, lectin pathway
1157	GO:0002468	0.0118538	14.2982	0.169339	2	11	dendritic cell antigen processing and presentation
1158	GO:0002679	0.0118538	14.2982	0.169339	2	11	respiratory burst involved in defense response
1159	GO:0006002	0.0118538	14.2982	0.169339	2	11	fructose 6-phosphate metabolic process
1160	GO:1901360	0.01191	1.33762	78.9737	97	5130	organic cyclic compound metabolic process
1161	GO:0045069	0.0121464	3.85276	1.37011	5	89	regulation of viral genome replication
1162	GO:0007229	0.0121464	3.85276	1.37011	5	89	integrin-mediated signaling pathway
1163	GO:0002521	0.0121716	1.9546	8.51315	16	553	leukocyte differentiation
1164	GO:0006749	0.0121823	4.7862	0.89288	4	58	glutathione metabolic process
1165	GO:2000107	0.0121823	4.7862	0.89288	4	58	negative regulation of leukocyte apoptotic process
1166	GO:0043954	0.0121823	4.7862	0.89288	4	58	cellular component maintenance
1167	GO:0098661	0.0121823	4.7862	0.89288	4	58	inorganic anion transmembrane transport
1168	GO:0032663	0.0121823	4.7862	0.89288	4	58	regulation of interleukin-2 production
1169	GO:0032613	0.0121823	4.7862	0.89288	4	58	interleukin-10 production
1170	GO:2000146	0.0123869	2.39616	4.34124	10	282	negative regulation of cell motility
1171	GO:0002761	0.0124699	3.29628	1.90892	6	124	regulation of myeloid leukocyte differentiation
1172	GO:0048660	0.0125069	2.95097	2.47851	7	161	regulation of smooth muscle cell proliferation
1173	GO:0051249	0.0125426	2.11475	6.38871	13	415	regulation of lymphocyte activation
1174	GO:0006732	0.0126216	2.27854	5.0186	11	326	coenzyme metabolic process
1175	GO:0051345	0.0126276	1.99377	7.8204	15	508	positive regulation of hydrolase activity
1176	GO:0010466	0.0126715	2.52514	3.71007	9	241	negative regulation of peptidase activity
1177	GO:0060341	0.0126961	1.70667	14.6709	24	953	regulation of cellular localization
1178	GO:0006101	0.012886	6.67091	0.492623	3	32	citrate metabolic process
1179	GO:2000191	0.012886	6.67091	0.492623	3	32	regulation of fatty acid transport
1180	GO:0071709	0.012886	6.67091	0.492623	3	32	membrane assembly
1181	GO:0017004	0.012886	6.67091	0.492623	3	32	cytochrome complex assembly
1182	GO:0097242	0.012886	6.67091	0.492623	3	32	amyloid-beta clearance
1183	GO:1904646	0.012886	6.67091	0.492623	3	32	cellular response to amyloid-beta
1184	GO:0002886	0.0129138	4.69894	0.908275	4	59	regulation of myeloid leukocyte mediated immunity
1185	GO:0002444	0.0132777	3.76278	1.4009	5	91	myeloid leukocyte mediated immunity
1186	GO:0032652	0.0132777	3.76278	1.4009	5	91	regulation of interleukin-1 production
1187	GO:0051480	0.0133222	2.17108	5.74214	12	373	regulation of cytosolic calcium ion concentration
1188	GO:0050866	0.0136116	2.66667	3.12508	8	203	negative regulation of cell activation
1189	GO:0051224	0.0136116	2.66667	3.12508	8	203	negative regulation of protein transport
1190	GO:0003018	0.0136116	2.66667	3.12508	8	203	vascular process in circulatory system
1191	GO:0042982	0.0136727	4.6148	0.923669	4	60	amyloid precursor protein metabolic process
1192	GO:0046850	0.0136727	4.6148	0.923669	4	60	regulation of bone remodeling
1193	GO:0031102	0.0136727	4.6148	0.923669	4	60	neuron projection regeneration
1194	GO:0050829	0.0138691	3.71935	1.41629	5	92	defense response to Gram-negative bacterium
1195	GO:0007215	0.0138691	3.71935	1.41629	5	92	glutamate receptor signaling pathway
1196	GO:0051348	0.0139788	2.48183	3.77165	9	245	negative regulation of transferase activity
1197	GO:0006816	0.0139813	2.08301	6.48108	13	421	calcium ion transport
1198	GO:1901099	0.0140161	6.44822	0.508018	3	33	negative regulation of signal transduction in absence of ligand
1199	GO:0099068	0.0140161	6.44822	0.508018	3	33	postsynapse assembly
1200	GO:1902624	0.0140161	6.44822	0.508018	3	33	positive regulation of neutrophil migration
1201	GO:0010837	0.0140161	6.44822	0.508018	3	33	regulation of keratinocyte proliferation
1202	GO:0046596	0.0140161	6.44822	0.508018	3	33	regulation of viral entry into host cell
1203	GO:2001240	0.0140161	6.44822	0.508018	3	33	negative regulation of extrinsic apoptotic signaling pathway in absence of ligand
1204	GO:0006123	0.0140811	12.8677	0.184734	2	12	mitochondrial electron transport, cytochrome c to oxygen
1205	GO:0045080	0.0140811	12.8677	0.184734	2	12	positive regulation of chemokine biosynthetic process
1206	GO:0019646	0.0140811	12.8677	0.184734	2	12	aerobic electron transport chain
1207	GO:0034375	0.0140811	12.8677	0.184734	2	12	high-density lipoprotein particle remodeling
1208	GO:0071281	0.0140811	12.8677	0.184734	2	12	cellular response to iron ion
1209	GO:0097090	0.0140811	12.8677	0.184734	2	12	presynaptic membrane organization
1210	GO:0043691	0.0140811	12.8677	0.184734	2	12	reverse cholesterol transport
1211	GO:0070444	0.0140811	12.8677	0.184734	2	12	oligodendrocyte progenitor proliferation
1212	GO:0070445	0.0140811	12.8677	0.184734	2	12	regulation of oligodendrocyte progenitor proliferation
1213	GO:0002921	0.0140811	12.8677	0.184734	2	12	negative regulation of humoral immune response
1214	GO:0070970	0.0140811	12.8677	0.184734	2	12	interleukin-2 secretion
1215	GO:0051817	0.014478	3.6769	1.43169	5	93	modification of morphology or physiology of other organism involved in symbiotic interaction
1216	GO:1902107	0.01459	2.85745	2.55548	7	166	positive regulation of leukocyte differentiation
1217	GO:0048659	0.01459	2.85745	2.55548	7	166	smooth muscle cell proliferation
1218	GO:0070838	0.0146339	2.0089	7.23541	14	470	divalent metal ion transport
1219	GO:0007626	0.0146686	2.46073	3.80244	9	247	locomotory behavior
1220	GO:1901699	0.0148317	1.95313	7.97434	15	518	cellular response to nitrogen compound
1221	GO:0001936	0.014915	3.16149	1.98589	6	129	regulation of endothelial cell proliferation
1222	GO:0016358	0.0151324	2.31835	4.47979	10	291	dendrite development
1223	GO:2000406	0.0152007	6.2399	0.523412	3	34	positive regulation of T cell migration
1224	GO:0140115	0.0152007	6.2399	0.523412	3	34	export across plasma membrane
1225	GO:0048679	0.0152007	6.2399	0.523412	3	34	regulation of axon regeneration
1226	GO:0002931	0.0152007	6.2399	0.523412	3	34	response to ischemia
1227	GO:1990748	0.0152007	6.2399	0.523412	3	34	cellular detoxification
1228	GO:1901652	0.0152132	2.12902	5.8499	12	380	response to peptide
1229	GO:0072511	0.0153815	1.99547	7.28159	14	473	divalent inorganic cation transport
1230	GO:0036371	0.0153945	#NUM!	0.0153945	1	1	protein localization to T-tubule
1231	GO:0036309	0.0153945	#NUM!	0.0153945	1	1	protein localization to M-band
1232	GO:0006867	0.0153945	#NUM!	0.0153945	1	1	asparagine transport
1233	GO:1901328	0.0153945	#NUM!	0.0153945	1	1	response to cytochalasin B
1234	GO:0061682	0.0153945	#NUM!	0.0153945	1	1	seminal vesicle morphogenesis
1235	GO:0006530	0.0153945	#NUM!	0.0153945	1	1	asparagine catabolic process
1236	GO:0086096	0.0153945	#NUM!	0.0153945	1	1	adenylate cyclase-inhibiting adrenergic receptor signaling pathway involved in heart process
1237	GO:0003106	0.0153945	#NUM!	0.0153945	1	1	negative regulation of glomerular filtration by angiotensin
1238	GO:0033367	0.0153945	#NUM!	0.0153945	1	1	protein localization to mast cell secretory granule
1239	GO:0033368	0.0153945	#NUM!	0.0153945	1	1	protease localization to mast cell secretory granule
1240	GO:0033380	0.0153945	#NUM!	0.0153945	1	1	granzyme B localization to T cell secretory granule
1241	GO:0033382	0.0153945	#NUM!	0.0153945	1	1	maintenance of granzyme B location in T cell secretory granule
1242	GO:0033370	0.0153945	#NUM!	0.0153945	1	1	maintenance of protein location in mast cell secretory granule
1243	GO:0033371	0.0153945	#NUM!	0.0153945	1	1	T cell secretory granule organization
1244	GO:0033373	0.0153945	#NUM!	0.0153945	1	1	maintenance of protease location in mast cell secretory granule
1245	GO:0033374	0.0153945	#NUM!	0.0153945	1	1	protein localization to T cell secretory granule
1246	GO:0033375	0.0153945	#NUM!	0.0153945	1	1	protease localization to T cell secretory granule
1247	GO:0033377	0.0153945	#NUM!	0.0153945	1	1	maintenance of protein location in T cell secretory granule
1248	GO:0033379	0.0153945	#NUM!	0.0153945	1	1	maintenance of protease location in T cell secretory granule
1249	GO:0033345	0.0153945	#NUM!	0.0153945	1	1	asparagine catabolic process via L-aspartate
1250	GO:1901834	0.0153945	#NUM!	0.0153945	1	1	regulation of deadenylation-independent decapping of nuclear-transcribed mRNA
1251	GO:1901835	0.0153945	#NUM!	0.0153945	1	1	positive regulation of deadenylation-independent decapping of nuclear-transcribed mRNA
1252	GO:0050822	0.0153945	#NUM!	0.0153945	1	1	peptide stabilization
1253	GO:0050823	0.0153945	#NUM!	0.0153945	1	1	peptide antigen stabilization
1254	GO:1901630	0.0153945	#NUM!	0.0153945	1	1	negative regulation of presynaptic membrane organization
1255	GO:1901980	0.0153945	#NUM!	0.0153945	1	1	positive regulation of inward rectifier potassium channel activity
1256	GO:1905291	0.0153945	#NUM!	0.0153945	1	1	positive regulation of CAMKK-AMPK signaling cascade
1257	GO:1905890	0.0153945	#NUM!	0.0153945	1	1	regulation of cellular response to very-low-density lipoprotein particle stimulus
1258	GO:1905860	0.0153945	#NUM!	0.0153945	1	1	positive regulation of heparan sulfate proteoglycan binding
1259	GO:1905853	0.0153945	#NUM!	0.0153945	1	1	regulation of heparan sulfate binding
1260	GO:1905855	0.0153945	#NUM!	0.0153945	1	1	positive regulation of heparan sulfate binding
1261	GO:1905858	0.0153945	#NUM!	0.0153945	1	1	regulation of heparan sulfate proteoglycan binding
1262	GO:0150090	0.0153945	#NUM!	0.0153945	1	1	multiple spine synapse organization, single dendrite
1263	GO:0150089	0.0153945	#NUM!	0.0153945	1	1	multiple spine synapse organization
1264	GO:0019606	0.0153945	#NUM!	0.0153945	1	1	2-oxobutyrate catabolic process
1265	GO:1905673	0.0153945	#NUM!	0.0153945	1	1	positive regulation of lysosome organization
1266	GO:2000350	0.0153945	#NUM!	0.0153945	1	1	positive regulation of CD40 signaling pathway
1267	GO:2000487	0.0153945	#NUM!	0.0153945	1	1	positive regulation of glutamine transport
1268	GO:2000795	0.0153945	#NUM!	0.0153945	1	1	negative regulation of epithelial cell proliferation involved in lung morphogenesis
1269	GO:0071247	0.0153945	#NUM!	0.0153945	1	1	cellular response to chromate
1270	GO:0093001	0.0153945	#NUM!	0.0153945	1	1	glycolysis from storage polysaccharide through glucose-1-phosphate
1271	GO:2000502	0.0153945	#NUM!	0.0153945	1	1	negative regulation of natural killer cell chemotaxis
1272	GO:0071877	0.0153945	#NUM!	0.0153945	1	1	regulation of adenylate cyclase-inhibiting adrenergic receptor signaling pathway
1273	GO:0071831	0.0153945	#NUM!	0.0153945	1	1	intermediate-density lipoprotein particle clearance
1274	GO:1903080	0.0153945	#NUM!	0.0153945	1	1	regulation of C-C chemokine receptor CCR7 signaling pathway
1275	GO:1903082	0.0153945	#NUM!	0.0153945	1	1	positive regulation of C-C chemokine receptor CCR7 signaling pathway
1276	GO:1903000	0.0153945	#NUM!	0.0153945	1	1	regulation of lipid transport across blood brain barrier
1277	GO:1903002	0.0153945	#NUM!	0.0153945	1	1	positive regulation of lipid transport across blood brain barrier
1278	GO:0060310	0.0153945	#NUM!	0.0153945	1	1	regulation of elastin catabolic process
1279	GO:0060311	0.0153945	#NUM!	0.0153945	1	1	negative regulation of elastin catabolic process
1280	GO:0010625	0.0153945	#NUM!	0.0153945	1	1	positive regulation of Schwann cell proliferation
1281	GO:0043322	0.0153945	#NUM!	0.0153945	1	1	negative regulation of natural killer cell degranulation
1282	GO:0038118	0.0153945	#NUM!	0.0153945	1	1	C-C chemokine receptor CCR7 signaling pathway
1283	GO:0046687	0.0153945	#NUM!	0.0153945	1	1	response to chromate
1284	GO:1903280	0.0153945	#NUM!	0.0153945	1	1	negative regulation of calcium:sodium antiporter activity
1285	GO:0090126	0.0153945	#NUM!	0.0153945	1	1	protein-containing complex assembly involved in synapse maturation
1286	GO:0090143	0.0153945	#NUM!	0.0153945	1	1	nucleoid organization
1287	GO:0090144	0.0153945	#NUM!	0.0153945	1	1	mitochondrial nucleoid organization
1288	GO:0090731	0.0153945	#NUM!	0.0153945	1	1	cellular response to very-low-density lipoprotein particle stimulus
1289	GO:0014739	0.0153945	#NUM!	0.0153945	1	1	positive regulation of muscle hyperplasia
1290	GO:0110090	0.0153945	#NUM!	0.0153945	1	1	positive regulation of hippocampal neuron apoptotic process
1291	GO:0014895	0.0153945	#NUM!	0.0153945	1	1	smooth muscle hypertrophy
1292	GO:0110075	0.0153945	#NUM!	0.0153945	1	1	regulation of ferroptosis
1293	GO:0110076	0.0153945	#NUM!	0.0153945	1	1	negative regulation of ferroptosis
1294	GO:0072749	0.0153945	#NUM!	0.0153945	1	1	cellular response to cytochalasin B
1295	GO:0097707	0.0153945	#NUM!	0.0153945	1	1	ferroptosis
1296	GO:0072616	0.0153945	#NUM!	0.0153945	1	1	interleukin-18 secretion
1297	GO:0001813	0.0153945	#NUM!	0.0153945	1	1	regulation of antibody-dependent cellular cytotoxicity
1298	GO:0001815	0.0153945	#NUM!	0.0153945	1	1	positive regulation of antibody-dependent cellular cytotoxicity
1299	GO:0044328	0.0153945	#NUM!	0.0153945	1	1	canonical Wnt signaling pathway involved in positive regulation of endothelial cell migration
1300	GO:0044329	0.0153945	#NUM!	0.0153945	1	1	canonical Wnt signaling pathway involved in positive regulation of cell-cell adhesion
1301	GO:0044330	0.0153945	#NUM!	0.0153945	1	1	canonical Wnt signaling pathway involved in positive regulation of wound healing
1302	GO:1904246	0.0153945	#NUM!	0.0153945	1	1	negative regulation of polynucleotide adenylyltransferase activity
1303	GO:0140193	0.0153945	#NUM!	0.0153945	1	1	regulation of adenylate cyclase-inhibiting adrenergic receptor signaling pathway involved in heart process
1304	GO:0140194	0.0153945	#NUM!	0.0153945	1	1	negative regulation of adenylate cyclase-inhibiting adrenergic receptor signaling pathway involved in heart process
1305	GO:0002398	0.0153945	#NUM!	0.0153945	1	1	MHC class Ib protein complex assembly
1306	GO:0070392	0.0153945	#NUM!	0.0153945	1	1	detection of lipoteichoic acid
1307	GO:0002462	0.0153945	#NUM!	0.0153945	1	1	tolerance induction to nonself antigen
1308	GO:0070101	0.0153945	#NUM!	0.0153945	1	1	positive regulation of chemokine-mediated signaling pathway
1309	GO:0002881	0.0153945	#NUM!	0.0153945	1	1	negative regulation of chronic inflammatory response to non-antigenic stimulus
1310	GO:0035504	0.0153945	#NUM!	0.0153945	1	1	regulation of myosin light chain kinase activity
1311	GO:0035505	0.0153945	#NUM!	0.0153945	1	1	positive regulation of myosin light chain kinase activity
1312	GO:0035687	0.0153945	#NUM!	0.0153945	1	1	T-helper 1 cell extravasation
1313	GO:0035688	0.0153945	#NUM!	0.0153945	1	1	T-helper 1 cell diapedesis
1314	GO:0003083	0.0153945	#NUM!	0.0153945	1	1	negative regulation of renal output by angiotensin
1315	GO:0052548	0.0154835	2.20731	5.17255	11	336	regulation of endopeptidase activity
1316	GO:2001257	0.0154888	2.82167	2.58627	7	168	regulation of cation channel activity
1317	GO:1904950	0.0155509	2.59934	3.20205	8	208	negative regulation of establishment of protein localization
1318	GO:0010556	0.0160006	1.37634	50.3092	65	3268	regulation of macromolecule biosynthetic process
1319	GO:0015800	0.0161172	4.37948	0.969852	4	63	acidic amino acid transport
1320	GO:0019432	0.0164401	6.0446	0.538807	3	35	triglyceride biosynthetic process
1321	GO:0046461	0.0164401	6.0446	0.538807	3	35	neutral lipid catabolic process
1322	GO:0046464	0.0164401	6.0446	0.538807	3	35	acylglycerol catabolic process
1323	GO:0060142	0.0164401	6.0446	0.538807	3	35	regulation of syncytium formation by plasma membrane fusion
1324	GO:0097106	0.0164401	6.0446	0.538807	3	35	postsynaptic density organization
1325	GO:0048710	0.0164401	6.0446	0.538807	3	35	regulation of astrocyte differentiation
1326	GO:0032733	0.0164401	6.0446	0.538807	3	35	positive regulation of interleukin-10 production
1327	GO:0021794	0.0164738	11.6974	0.200128	2	13	thalamus development
1328	GO:1902950	0.0164738	11.6974	0.200128	2	13	regulation of dendritic spine maintenance
1329	GO:0071679	0.0164738	11.6974	0.200128	2	13	commissural neuron axon guidance
1330	GO:1900225	0.0164738	11.6974	0.200128	2	13	regulation of NLRP3 inflammasome complex assembly
1331	GO:1904396	0.0164738	11.6974	0.200128	2	13	regulation of neuromuscular junction development
1332	GO:0001660	0.0164738	11.6974	0.200128	2	13	fever generation
1333	GO:0031652	0.0164738	11.6974	0.200128	2	13	positive regulation of heat generation
1334	GO:0070071	0.0164738	11.6974	0.200128	2	13	proton-transporting two-sector ATPase complex assembly
1335	GO:2001279	0.0164738	11.6974	0.200128	2	13	regulation of unsaturated fatty acid biosynthetic process
1336	GO:0008037	0.016532	3.08575	2.03207	6	132	cell recognition
1337	GO:0060322	0.0167111	1.80687	10.3451	18	672	head development
1338	GO:0110053	0.0168891	2.39949	3.8948	9	253	regulation of actin filament organization
1339	GO:0045639	0.0170925	3.51632	1.49326	5	97	positive regulation of myeloid cell differentiation
1340	GO:0071705	0.0170968	1.44838	32.7133	45	2125	nitrogen compound transport
1341	GO:0051604	0.0171996	2.26919	4.57216	10	297	protein maturation
1342	GO:0032984	0.0172407	2.54786	3.26363	8	212	protein-containing complex disassembly
1343	GO:0045637	0.0172407	2.54786	3.26363	8	212	regulation of myeloid cell differentiation
1344	GO:1904375	0.0176748	3.03722	2.06286	6	134	regulation of protein localization to cell periphery
1345	GO:0042311	0.0177346	5.86114	0.554201	3	36	vasodilation
1346	GO:0034205	0.0177346	5.86114	0.554201	3	36	amyloid-beta formation
1347	GO:1902991	0.0177346	5.86114	0.554201	3	36	regulation of amyloid precursor protein catabolic process
1348	GO:0072350	0.0177346	5.86114	0.554201	3	36	tricarboxylic acid metabolic process
1349	GO:2001237	0.0177918	3.47834	1.50866	5	98	negative regulation of extrinsic apoptotic signaling pathway
1350	GO:1903793	0.0178897	4.23547	1.00064	4	65	positive regulation of anion transport
1351	GO:0051100	0.0179068	2.73599	2.66325	7	173	negative regulation of binding
1352	GO:0008064	0.0184206	2.71947	2.67864	7	174	regulation of actin polymerization or depolymerization
1353	GO:0033555	0.0185098	3.44116	1.52405	5	99	multicellular organismal response to stress
1354	GO:0035556	0.018541	1.40303	39.9179	53	2593	intracellular signal transduction
1355	GO:0043547	0.018592	2.51055	3.30981	8	215	positive regulation of GTPase activity
1356	GO:0002573	0.018592	2.51055	3.30981	8	215	myeloid leukocyte differentiation
1357	GO:0043624	0.0188707	2.9902	2.09365	6	136	cellular protein complex disassembly
1358	GO:0048588	0.0189196	2.35071	3.97178	9	258	developmental cell growth
1359	GO:0030007	0.0190261	10.722	0.215523	2	14	cellular potassium ion homeostasis
1360	GO:0034433	0.0190261	10.722	0.215523	2	14	steroid esterification
1361	GO:0034434	0.0190261	10.722	0.215523	2	14	sterol esterification
1362	GO:0034435	0.0190261	10.722	0.215523	2	14	cholesterol esterification
1363	GO:2000341	0.0190261	10.722	0.215523	2	14	regulation of chemokine (C-X-C motif) ligand 2 production
1364	GO:0099151	0.0190261	10.722	0.215523	2	14	regulation of postsynaptic density assembly
1365	GO:0071340	0.0190261	10.722	0.215523	2	14	skeletal muscle acetylcholine-gated channel clustering
1366	GO:0060049	0.0190261	10.722	0.215523	2	14	regulation of protein glycosylation
1367	GO:1900221	0.0190261	10.722	0.215523	2	14	regulation of amyloid-beta clearance
1368	GO:0044546	0.0190261	10.722	0.215523	2	14	NLRP3 inflammasome complex assembly
1369	GO:0032306	0.0190261	10.722	0.215523	2	14	regulation of prostaglandin secretion
1370	GO:0048680	0.0190261	10.722	0.215523	2	14	positive regulation of axon regeneration
1371	GO:0006007	0.0190261	10.722	0.215523	2	14	glucose catabolic process
1372	GO:0061469	0.0190261	10.722	0.215523	2	14	regulation of type B pancreatic cell proliferation
1373	GO:0042391	0.0190645	1.99316	6.75818	13	439	regulation of membrane potential
1374	GO:0015849	0.019076	2.22977	4.64913	10	302	organic acid transport
1375	GO:1903318	0.0190843	5.68846	0.569596	3	37	negative regulation of protein maturation
1376	GO:0010955	0.0190843	5.68846	0.569596	3	37	negative regulation of protein processing
1377	GO:0097028	0.0190843	5.68846	0.569596	3	37	dendritic cell differentiation
1378	GO:0051693	0.0190843	5.68846	0.569596	3	37	actin filament capping
1379	GO:0032269	0.0192192	1.63811	15.2405	24	990	negative regulation of cellular protein metabolic process
1380	GO:0051493	0.0192494	1.88763	8.23605	15	535	regulation of cytoskeleton organization
1381	GO:0048534	0.0194689	1.65416	14.4554	23	939	hematopoietic or lymphoid organ development
1382	GO:0031324	0.0195052	1.41059	37.3778	50	2428	negative regulation of cellular metabolic process
1383	GO:0044257	0.0195179	1.74496	11.2996	19	734	cellular protein catabolic process
1384	GO:0048678	0.0197789	4.1006	1.03143	4	67	response to axon injury
1385	GO:0051048	0.0197795	2.33174	4.00257	9	260	negative regulation of secretion
1386	GO:0030099	0.0199447	2.04407	6.08082	12	395	myeloid cell differentiation
1387	GO:0030278	0.0200175	2.47431	3.356	8	218	regulation of ossification
1388	GO:0030832	0.0200238	2.67107	2.72482	7	177	regulation of actin filament length
1389	GO:0010951	0.0200238	2.67107	2.72482	7	177	negative regulation of endopeptidase activity
1390	GO:0009057	0.0202268	1.57011	18.5811	28	1207	macromolecule catabolic process
1391	GO:0051090	0.0202952	2.03865	6.09622	12	396	regulation of DNA-binding transcription factor activity
1392	GO:0046006	0.0204893	5.52566	0.58499	3	38	regulation of activated T cell proliferation
1393	GO:0046460	0.0204893	5.52566	0.58499	3	38	neutral lipid biosynthetic process
1394	GO:0046463	0.0204893	5.52566	0.58499	3	38	acylglycerol biosynthetic process
1395	GO:0044364	0.0204893	5.52566	0.58499	3	38	disruption of cells of other organism
1396	GO:0031640	0.0204893	5.52566	0.58499	3	38	killing of cells of other organism
1397	GO:1904645	0.0204893	5.52566	0.58499	3	38	response to amyloid-beta
1398	GO:0070229	0.0204893	5.52566	0.58499	3	38	negative regulation of lymphocyte apoptotic process
1399	GO:0070570	0.0204893	5.52566	0.58499	3	38	regulation of neuron projection regeneration
1400	GO:0023052	0.0207095	1.28609	95.8307	113	6225	signaling
1401	GO:0050772	0.0207775	3.33423	1.57024	5	102	positive regulation of axonogenesis
1402	GO:0030038	0.0207775	3.33423	1.57024	5	102	contractile actin filament bundle assembly
1403	GO:1902106	0.0207775	3.33423	1.57024	5	102	negative regulation of leukocyte differentiation
1404	GO:0043149	0.0207775	3.33423	1.57024	5	102	stress fiber assembly
1405	GO:0061136	0.0211452	2.63974	2.75561	7	179	regulation of proteasomal protein catabolic process
1406	GO:0046649	0.0211623	1.75683	10.6222	18	690	lymphocyte activation
1407	GO:0045073	0.0217327	9.89677	0.230917	2	15	regulation of chemokine biosynthetic process
1408	GO:1902043	0.0217327	9.89677	0.230917	2	15	positive regulation of extrinsic apoptotic signaling pathway via death domain receptors
1409	GO:0042033	0.0217327	9.89677	0.230917	2	15	chemokine biosynthetic process
1410	GO:0017014	0.0217327	9.89677	0.230917	2	15	protein nitrosylation
1411	GO:0060134	0.0217327	9.89677	0.230917	2	15	prepulse inhibition
1412	GO:1900029	0.0217327	9.89677	0.230917	2	15	positive regulation of ruffle assembly
1413	GO:0090197	0.0217327	9.89677	0.230917	2	15	positive regulation of chemokine secretion
1414	GO:0051044	0.0217327	9.89677	0.230917	2	15	positive regulation of membrane protein ectodomain proteolysis
1415	GO:0072567	0.0217327	9.89677	0.230917	2	15	chemokine (C-X-C motif) ligand 2 production
1416	GO:0055089	0.0217327	9.89677	0.230917	2	15	fatty acid homeostasis
1417	GO:0031115	0.0217327	9.89677	0.230917	2	15	negative regulation of microtubule polymerization
1418	GO:0031650	0.0217327	9.89677	0.230917	2	15	regulation of heat generation
1419	GO:0098712	0.0217327	9.89677	0.230917	2	15	L-glutamate import across plasma membrane
1420	GO:0035641	0.0217327	9.89677	0.230917	2	15	locomotory exploration behavior
1421	GO:0070593	0.0217327	9.89677	0.230917	2	15	dendrite self-avoidance
1422	GO:0070572	0.0217327	9.89677	0.230917	2	15	positive regulation of neuron projection regeneration
1423	GO:0006855	0.0217868	3.97403	1.06222	4	69	drug transmembrane transport
1424	GO:0055117	0.0217868	3.97403	1.06222	4	69	regulation of cardiac muscle contraction
1425	GO:0044091	0.0219497	5.3719	0.600385	3	39	membrane biogenesis
1426	GO:0050796	0.0223096	2.60914	2.7864	7	181	regulation of insulin secretion
1427	GO:0044282	0.0223849	2.16943	4.77229	10	310	small molecule catabolic process
1428	GO:0071356	0.0227872	2.85741	2.18602	6	142	cellular response to tumor necrosis factor
1429	GO:0031099	0.0227872	2.85741	2.18602	6	142	regeneration
1430	GO:1901796	0.0228357	3.91362	1.07761	4	70	regulation of signal transduction by p53 class mediator
1431	GO:0019915	0.0228357	3.91362	1.07761	4	70	lipid storage
1432	GO:0051098	0.0228783	2.00143	6.20398	12	403	regulation of binding
1433	GO:0002695	0.0229081	2.5941	2.8018	7	182	negative regulation of leukocyte activation
1434	GO:0086004	0.0234655	5.22645	0.615779	3	40	regulation of cardiac muscle cell contraction
1435	GO:0002369	0.0234655	5.22645	0.615779	3	40	T cell cytokine production
1436	GO:0009268	0.0234655	5.22645	0.615779	3	40	response to pH
1437	GO:0001935	0.0234892	2.83641	2.20141	6	143	endothelial cell proliferation
1438	GO:0060560	0.0235032	2.2588	4.12572	9	268	developmental growth involved in morphogenesis
1439	GO:0043491	0.0235176	2.57923	2.81719	7	183	protein kinase B signaling
1440	GO:0002532	0.0239149	3.85501	1.09301	4	71	production of molecular mediator involved in inflammatory response
1441	GO:0019079	0.0240727	3.20154	1.63182	5	106	viral genome replication
1442	GO:0030534	0.0241383	2.56453	2.83258	7	184	adult behavior
1443	GO:0051130	0.0241659	1.53211	19.7049	29	1280	positive regulation of cellular component organization
1444	GO:0016322	0.0245883	9.1894	0.246312	2	16	neuron remodeling
1445	GO:0042407	0.0245883	9.1894	0.246312	2	16	cristae formation
1446	GO:0010310	0.0245883	9.1894	0.246312	2	16	regulation of hydrogen peroxide metabolic process
1447	GO:0071625	0.0245883	9.1894	0.246312	2	16	vocalization behavior
1448	GO:0090196	0.0245883	9.1894	0.246312	2	16	regulation of chemokine secretion
1449	GO:0043652	0.0245883	9.1894	0.246312	2	16	engulfment of apoptotic cell
1450	GO:0051938	0.0245883	9.1894	0.246312	2	16	L-glutamate import
1451	GO:0098885	0.0245883	9.1894	0.246312	2	16	modification of postsynaptic actin cytoskeleton
1452	GO:1990000	0.0245883	9.1894	0.246312	2	16	amyloid fibril formation
1453	GO:0002830	0.0245883	9.1894	0.246312	2	16	positive regulation of type 2 immune response
1454	GO:0002689	0.0245883	9.1894	0.246312	2	16	negative regulation of leukocyte chemotaxis
1455	GO:0006044	0.0245883	9.1894	0.246312	2	16	N-acetylglucosamine metabolic process
1456	GO:0051668	0.0247701	2.54999	2.84798	7	185	localization within membrane
1457	GO:1905952	0.0249364	2.79532	2.2322	6	145	regulation of lipid localization
1458	GO:1900006	0.024946	3.16999	1.64721	5	107	positive regulation of dendrite development
1459	GO:1903051	0.0250245	3.79813	1.1084	4	72	negative regulation of proteolysis involved in cellular protein catabolic process
1460	GO:0006953	0.0250367	5.08866	0.631174	3	41	acute-phase response
1461	GO:0042304	0.0250367	5.08866	0.631174	3	41	regulation of fatty acid biosynthetic process
1462	GO:0099084	0.0250367	5.08866	0.631174	3	41	postsynaptic specialization organization
1463	GO:1905953	0.0250367	5.08866	0.631174	3	41	negative regulation of lipid localization
1464	GO:1902622	0.0250367	5.08866	0.631174	3	41	regulation of neutrophil migration
1465	GO:0046164	0.0250367	5.08866	0.631174	3	41	alcohol catabolic process
1466	GO:0045666	0.0254312	1.9106	7.03528	13	457	positive regulation of neuron differentiation
1467	GO:0051271	0.0256062	2.11921	4.88005	10	317	negative regulation of cellular component movement
1468	GO:0009612	0.0256818	2.77521	2.24759	6	146	response to mechanical stimulus
1469	GO:0002700	0.0256818	2.77521	2.24759	6	146	regulation of production of molecular mediator of immune response
1470	GO:1904659	0.0258395	3.13905	1.6626	5	108	glucose transmembrane transport
1471	GO:0033002	0.0259107	2.34985	3.52534	8	229	muscle cell proliferation
1472	GO:0036465	0.0261647	3.74289	1.1238	4	73	synaptic vesicle recycling
1473	GO:0042108	0.0261647	3.74289	1.1238	4	73	positive regulation of cytokine biosynthetic process
1474	GO:0045670	0.0261647	3.74289	1.1238	4	73	regulation of osteoclast differentiation
1475	GO:0021766	0.0261647	3.74289	1.1238	4	73	hippocampus development
1476	GO:0051705	0.0261647	3.74289	1.1238	4	73	multi-organism behavior
1477	GO:0031397	0.0261647	3.74289	1.1238	4	73	negative regulation of protein ubiquitination
1478	GO:0050728	0.026442	2.75539	2.26299	6	147	negative regulation of inflammatory response
1479	GO:0030835	0.0266633	4.95793	0.646568	3	42	negative regulation of actin filament depolymerization
1480	GO:0045923	0.0266633	4.95793	0.646568	3	42	positive regulation of fatty acid metabolic process
1481	GO:0010559	0.0266633	4.95793	0.646568	3	42	regulation of glycoprotein biosynthetic process
1482	GO:0097178	0.0266633	4.95793	0.646568	3	42	ruffle assembly
1483	GO:0032768	0.0266633	4.95793	0.646568	3	42	regulation of monooxygenase activity
1484	GO:0010605	0.0266876	1.37955	38.1013	50	2475	negative regulation of macromolecule metabolic process
1485	GO:0008645	0.0267532	3.10871	1.678	5	109	hexose transmembrane transport
1486	GO:0010507	0.0273356	3.68924	1.13919	4	74	negative regulation of autophagy
1487	GO:0032507	0.0273356	3.68924	1.13919	4	74	maintenance of protein location in cell
1488	GO:0032651	0.0273356	3.68924	1.13919	4	74	regulation of interleukin-1 beta production
1489	GO:0044255	0.0275639	1.61179	14.1475	22	919	cellular lipid metabolic process
1490	GO:0050755	0.0275876	8.57634	0.261706	2	17	chemokine metabolic process
1491	GO:0050665	0.0275876	8.57634	0.261706	2	17	hydrogen peroxide biosynthetic process
1492	GO:1903019	0.0275876	8.57634	0.261706	2	17	negative regulation of glycoprotein metabolic process
1493	GO:0090195	0.0275876	8.57634	0.261706	2	17	chemokine secretion
1494	GO:0051000	0.0275876	8.57634	0.261706	2	17	positive regulation of nitric-oxide synthase activity
1495	GO:1903960	0.0275876	8.57634	0.261706	2	17	negative regulation of anion transmembrane transport
1496	GO:1904889	0.0275876	8.57634	0.261706	2	17	regulation of excitatory synapse assembly
1497	GO:0140131	0.0275876	8.57634	0.261706	2	17	positive regulation of lymphocyte chemotaxis
1498	GO:0032310	0.0275876	8.57634	0.261706	2	17	prostaglandin secretion
1499	GO:0002922	0.0275876	8.57634	0.261706	2	17	positive regulation of humoral immune response
1500	GO:0060627	0.0278598	1.79533	8.63631	15	561	regulation of vesicle-mediated transport
1501	GO:0051172	0.0280679	1.39138	34.6684	46	2252	negative regulation of nitrogen compound metabolic process
1502	GO:1901381	0.0283451	4.83374	0.661963	3	43	positive regulation of potassium ion transmembrane transport
1503	GO:0032814	0.0283451	4.83374	0.661963	3	43	regulation of natural killer cell activation
1504	GO:0008625	0.0285374	3.6371	1.15459	4	75	extrinsic apoptotic signaling pathway via death domain receptors
1505	GO:0051193	0.0285374	3.6371	1.15459	4	75	regulation of cofactor metabolic process
1506	GO:0015749	0.0286417	3.04975	1.70879	5	111	monosaccharide transmembrane transport
1507	GO:0006865	0.0288115	2.69758	2.30917	6	150	amino acid transport
1508	GO:0010631	0.0288301	2.17373	4.27967	9	278	epithelial cell migration
1509	GO:0034219	0.0296168	3.0211	1.72418	5	112	carbohydrate transmembrane transport
1510	GO:0090132	0.0299894	2.15747	4.31046	9	280	epithelium migration
1511	GO:0043616	0.0300821	4.71561	0.677357	3	44	keratinocyte proliferation
1512	GO:0061098	0.0300821	4.71561	0.677357	3	44	positive regulation of protein tyrosine kinase activity
1513	GO:0001558	0.0301531	1.91637	6.46568	12	420	regulation of cell growth
1514	GO:0045444	0.0302359	2.27689	3.6331	8	236	fat cell differentiation
1515	GO:0051250	0.0304665	2.66035	2.33996	6	152	negative regulation of lymphocyte activation
1516	GO:1903532	0.0304706	1.85917	7.22001	13	469	positive regulation of secretion by cell
1517	GO:1901076	0.0305527	64.1608	0.030789	1	2	positive regulation of engulfment of apoptotic cell
1518	GO:0061760	0.0305527	64.1608	0.030789	1	2	antifungal innate immune response
1519	GO:0009608	0.0305527	64.1608	0.030789	1	2	response to symbiont
1520	GO:0009609	0.0305527	64.1608	0.030789	1	2	response to symbiotic bacterium
1521	GO:1901344	0.0305527	64.1608	0.030789	1	2	response to leptomycin B
1522	GO:0033364	0.0305527	64.1608	0.030789	1	2	mast cell secretory granule organization
1523	GO:0003245	0.0305527	64.1608	0.030789	1	2	cardiac muscle tissue growth involved in heart morphogenesis
1524	GO:1901253	0.0305527	64.1608	0.030789	1	2	negative regulation of intracellular transport of viral material
1525	GO:0015891	0.0305527	64.1608	0.030789	1	2	siderophore transport
1526	GO:0015817	0.0305527	64.1608	0.030789	1	2	histidine transport
1527	GO:0015688	0.0305527	64.1608	0.030789	1	2	iron chelate transport
1528	GO:1901624	0.0305527	64.1608	0.030789	1	2	negative regulation of lymphocyte chemotaxis
1529	GO:0045081	0.0305527	64.1608	0.030789	1	2	negative regulation of interleukin-10 biosynthetic process
1530	GO:0106091	0.0305527	64.1608	0.030789	1	2	glial cell projection elongation
1531	GO:1902068	0.0305527	64.1608	0.030789	1	2	regulation of sphingolipid mediated signaling pathway
1532	GO:0019242	0.0305527	64.1608	0.030789	1	2	methylglyoxal biosynthetic process
1533	GO:0019563	0.0305527	64.1608	0.030789	1	2	glycerol catabolic process
1534	GO:0034127	0.0305527	64.1608	0.030789	1	2	regulation of MyD88-independent toll-like receptor signaling pathway
1535	GO:0010041	0.0305527	64.1608	0.030789	1	2	response to iron(III) ion
1536	GO:0021740	0.0305527	64.1608	0.030789	1	2	principal sensory nucleus of trigeminal nerve development
1537	GO:0021730	0.0305527	64.1608	0.030789	1	2	trigeminal sensory nucleus development
1538	GO:2000376	0.0305527	64.1608	0.030789	1	2	positive regulation of oxygen metabolic process
1539	GO:2000485	0.0305527	64.1608	0.030789	1	2	regulation of glutamine transport
1540	GO:2000448	0.0305527	64.1608	0.030789	1	2	positive regulation of macrophage migration inhibitory factor signaling pathway
1541	GO:0021539	0.0305527	64.1608	0.030789	1	2	subthalamus development
1542	GO:2000124	0.0305527	64.1608	0.030789	1	2	regulation of endocannabinoid signaling pathway
1543	GO:0008049	0.0305527	64.1608	0.030789	1	2	male courtship behavior
1544	GO:2000790	0.0305527	64.1608	0.030789	1	2	regulation of mesenchymal cell proliferation involved in lung development
1545	GO:2000791	0.0305527	64.1608	0.030789	1	2	negative regulation of mesenchymal cell proliferation involved in lung development
1546	GO:0071283	0.0305527	64.1608	0.030789	1	2	cellular response to iron(III) ion
1547	GO:2000575	0.0305527	64.1608	0.030789	1	2	negative regulation of microtubule motor activity
1548	GO:0046361	0.0305527	64.1608	0.030789	1	2	2-oxobutyrate metabolic process
1549	GO:0071881	0.0305527	64.1608	0.030789	1	2	adenylate cyclase-inhibiting adrenergic receptor signaling pathway
1550	GO:0010877	0.0305527	64.1608	0.030789	1	2	lipid transport involved in lipid storage
1551	GO:0010813	0.0305527	64.1608	0.030789	1	2	neuropeptide catabolic process
1552	GO:0046166	0.0305527	64.1608	0.030789	1	2	glyceraldehyde-3-phosphate biosynthetic process
1553	GO:0060354	0.0305527	64.1608	0.030789	1	2	negative regulation of cell adhesion molecule production
1554	GO:1903416	0.0305527	64.1608	0.030789	1	2	response to glycoside
1555	GO:1903744	0.0305527	64.1608	0.030789	1	2	positive regulation of anterograde synaptic vesicle transport
1556	GO:0090264	0.0305527	64.1608	0.030789	1	2	regulation of immune complex clearance by monocytes and macrophages
1557	GO:0090265	0.0305527	64.1608	0.030789	1	2	positive regulation of immune complex clearance by monocytes and macrophages
1558	GO:0060697	0.0305527	64.1608	0.030789	1	2	positive regulation of phospholipid catabolic process
1559	GO:1903850	0.0305527	64.1608	0.030789	1	2	regulation of cristae formation
1560	GO:1903852	0.0305527	64.1608	0.030789	1	2	positive regulation of cristae formation
1561	GO:0097089	0.0305527	64.1608	0.030789	1	2	methyl-branched fatty acid metabolic process
1562	GO:1900139	0.0305527	64.1608	0.030789	1	2	negative regulation of arachidonic acid secretion
1563	GO:0110091	0.0305527	64.1608	0.030789	1	2	negative regulation of hippocampal neuron apoptotic process
1564	GO:0014805	0.0305527	64.1608	0.030789	1	2	smooth muscle adaptation
1565	GO:0090634	0.0305527	64.1608	0.030789	1	2	microglial cell mediated cytotoxicity
1566	GO:0043932	0.0305527	64.1608	0.030789	1	2	ossification involved in bone remodeling
1567	GO:0097117	0.0305527	64.1608	0.030789	1	2	guanylate kinase-associated protein clustering
1568	GO:0072750	0.0305527	64.1608	0.030789	1	2	cellular response to leptomycin B
1569	GO:0097214	0.0305527	64.1608	0.030789	1	2	positive regulation of lysosomal membrane permeability
1570	GO:1904092	0.0305527	64.1608	0.030789	1	2	regulation of autophagic cell death
1571	GO:1904093	0.0305527	64.1608	0.030789	1	2	negative regulation of autophagic cell death
1572	GO:1900924	0.0305527	64.1608	0.030789	1	2	negative regulation of glycine import across plasma membrane
1573	GO:0051620	0.0305527	64.1608	0.030789	1	2	norepinephrine uptake
1574	GO:0051621	0.0305527	64.1608	0.030789	1	2	regulation of norepinephrine uptake
1575	GO:0097532	0.0305527	64.1608	0.030789	1	2	stress response to acid chemical
1576	GO:0097533	0.0305527	64.1608	0.030789	1	2	cellular stress response to acid chemical
1577	GO:1904397	0.0305527	64.1608	0.030789	1	2	negative regulation of neuromuscular junction development
1578	GO:0055073	0.0305527	64.1608	0.030789	1	2	cadmium ion homeostasis
1579	GO:1904465	0.0305527	64.1608	0.030789	1	2	negative regulation of matrix metallopeptidase secretion
1580	GO:1904432	0.0305527	64.1608	0.030789	1	2	regulation of ferrous iron binding
1581	GO:1904434	0.0305527	64.1608	0.030789	1	2	positive regulation of ferrous iron binding
1582	GO:1904435	0.0305527	64.1608	0.030789	1	2	regulation of transferrin receptor binding
1583	GO:1904437	0.0305527	64.1608	0.030789	1	2	positive regulation of transferrin receptor binding
1584	GO:1904151	0.0305527	64.1608	0.030789	1	2	positive regulation of microglial cell mediated cytotoxicity
1585	GO:1904149	0.0305527	64.1608	0.030789	1	2	regulation of microglial cell mediated cytotoxicity
1586	GO:1904245	0.0305527	64.1608	0.030789	1	2	regulation of polynucleotide adenylyltransferase activity
1587	GO:0001970	0.0305527	64.1608	0.030789	1	2	positive regulation of activation of membrane attack complex
1588	GO:0001927	0.0305527	64.1608	0.030789	1	2	exocyst assembly
1589	GO:0001928	0.0305527	64.1608	0.030789	1	2	regulation of exocyst assembly
1590	GO:0140009	0.0305527	64.1608	0.030789	1	2	L-aspartate import across plasma membrane
1591	GO:1904527	0.0305527	64.1608	0.030789	1	2	negative regulation of microtubule binding
1592	GO:1904691	0.0305527	64.1608	0.030789	1	2	negative regulation of type B pancreatic cell proliferation
1593	GO:0031930	0.0305527	64.1608	0.030789	1	2	mitochondria-nucleus signaling pathway
1594	GO:0002343	0.0305527	64.1608	0.030789	1	2	peripheral B cell selection
1595	GO:0002344	0.0305527	64.1608	0.030789	1	2	B cell affinity maturation
1596	GO:0002488	0.0305527	64.1608	0.030789	1	2	antigen processing and presentation of endogenous peptide antigen via MHC class Ib via ER pathway
1597	GO:0002489	0.0305527	64.1608	0.030789	1	2	antigen processing and presentation of endogenous peptide antigen via MHC class Ib via ER pathway, TAP-dependent
1598	GO:0002479	0.0305527	64.1608	0.030789	1	2	antigen processing and presentation of exogenous peptide antigen via MHC class I, TAP-dependent
1599	GO:0002436	0.0305527	64.1608	0.030789	1	2	immune complex clearance by monocytes and macrophages
1600	GO:0032307	0.0305527	64.1608	0.030789	1	2	negative regulation of prostaglandin secretion
1601	GO:0032499	0.0305527	64.1608	0.030789	1	2	detection of peptidoglycan
1602	GO:0070778	0.0305527	64.1608	0.030789	1	2	L-aspartate transmembrane transport
1603	GO:0002880	0.0305527	64.1608	0.030789	1	2	regulation of chronic inflammatory response to non-antigenic stimulus
1604	GO:0002582	0.0305527	64.1608	0.030789	1	2	positive regulation of antigen processing and presentation of peptide or polysaccharide antigen via MHC class II
1605	GO:0002588	0.0305527	64.1608	0.030789	1	2	positive regulation of antigen processing and presentation of peptide antigen via MHC class II
1606	GO:0002519	0.0305527	64.1608	0.030789	1	2	natural killer cell tolerance induction
1607	GO:0002545	0.0305527	64.1608	0.030789	1	2	chronic inflammatory response to non-antigenic stimulus
1608	GO:0035606	0.0305527	64.1608	0.030789	1	2	peptidyl-cysteine S-trans-nitrosylation
1609	GO:1990379	0.0305527	64.1608	0.030789	1	2	lipid transport across blood brain barrier
1610	GO:0032765	0.0305527	64.1608	0.030789	1	2	positive regulation of mast cell cytokine production
1611	GO:0032759	0.0305527	64.1608	0.030789	1	2	positive regulation of TRAIL production
1612	GO:0098907	0.0305527	64.1608	0.030789	1	2	regulation of SA node cell action potential
1613	GO:0006097	0.0305527	64.1608	0.030789	1	2	glyoxylate cycle
1614	GO:1990408	0.0305527	64.1608	0.030789	1	2	calcitonin gene-related peptide receptor signaling pathway
1615	GO:0032805	0.0305527	64.1608	0.030789	1	2	positive regulation of low-density lipoprotein particle receptor catabolic process
1616	GO:0035915	0.0305527	64.1608	0.030789	1	2	pore formation in membrane of other organism
1617	GO:0032679	0.0305527	64.1608	0.030789	1	2	regulation of TRAIL production
1618	GO:0032639	0.0305527	64.1608	0.030789	1	2	TRAIL production
1619	GO:0061402	0.0305527	64.1608	0.030789	1	2	positive regulation of transcription from RNA polymerase II promoter in response to acidic pH
1620	GO:0061141	0.0305527	64.1608	0.030789	1	2	lung ciliated cell differentiation
1621	GO:0061107	0.0305527	64.1608	0.030789	1	2	seminal vesicle development
1622	GO:0000187	0.0306127	2.99297	1.73958	5	113	activation of MAPK activity
1623	GO:0150052	0.0307255	8.03992	0.277101	2	18	regulation of postsynapse assembly
1624	GO:0034138	0.0307255	8.03992	0.277101	2	18	toll-like receptor 3 signaling pathway
1625	GO:0099150	0.0307255	8.03992	0.277101	2	18	regulation of postsynaptic specialization assembly
1626	GO:0060547	0.0307255	8.03992	0.277101	2	18	negative regulation of necrotic cell death
1627	GO:1903909	0.0307255	8.03992	0.277101	2	18	regulation of receptor clustering
1628	GO:0072578	0.0307255	8.03992	0.277101	2	18	neurotransmitter-gated ion channel clustering
1629	GO:0007204	0.0307675	2.05131	5.034	10	327	positive regulation of cytosolic calcium ion concentration
1630	GO:0033108	0.031034	3.53709	1.18538	4	77	mitochondrial respiratory chain complex assembly
1631	GO:0072332	0.031034	3.53709	1.18538	4	77	intrinsic apoptotic signaling pathway by p53 class mediator
1632	GO:0090130	0.0311809	2.14144	4.34124	9	282	tissue migration
1633	GO:0045862	0.0313213	2.04475	5.04939	10	328	positive regulation of proteolysis
1634	GO:0007411	0.0315576	2.25686	3.66389	8	238	axon guidance
1635	GO:1901653	0.0317889	2.13352	4.35664	9	283	cellular response to peptide
1636	GO:0032981	0.0318739	4.6031	0.692752	3	45	mitochondrial respiratory chain complex I assembly
1637	GO:0042987	0.0318739	4.6031	0.692752	3	45	amyloid precursor protein catabolic process
1638	GO:0010257	0.0318739	4.6031	0.692752	3	45	NADH dehydrogenase complex assembly
1639	GO:0001961	0.0318739	4.6031	0.692752	3	45	positive regulation of cytokine-mediated signaling pathway
1640	GO:0097485	0.0322331	2.24698	3.67928	8	239	neuron projection guidance
1641	GO:0061844	0.032329	3.48912	1.20077	4	78	antimicrobial humoral immune response mediated by antimicrobial peptide
1642	GO:0006835	0.032329	3.48912	1.20077	4	78	dicarboxylic acid transport
1643	GO:0061178	0.032329	3.48912	1.20077	4	78	regulation of insulin secretion involved in cellular response to glucose stimulus
1644	GO:0043542	0.0324804	2.40024	3.01732	7	196	endothelial cell migration
1645	GO:0043244	0.0326669	2.93826	1.77037	5	115	regulation of protein complex disassembly
1646	GO:0032368	0.0326669	2.93826	1.77037	5	115	regulation of lipid transport
1647	GO:0007596	0.0330637	2.6064	2.38614	6	155	blood coagulation
1648	GO:0051047	0.0330865	1.79122	8.06671	14	524	positive regulation of secretion
1649	GO:0043525	0.0336553	3.44242	1.21616	4	79	positive regulation of neuron apoptotic process
1650	GO:0050798	0.0337204	4.49582	0.708146	3	46	activated T cell proliferation
1651	GO:0019674	0.0337204	4.49582	0.708146	3	46	NAD metabolic process
1652	GO:2000404	0.0337204	4.49582	0.708146	3	46	regulation of T cell migration
1653	GO:0017001	0.0337204	4.49582	0.708146	3	46	antibiotic catabolic process
1654	GO:0031111	0.0337204	4.49582	0.708146	3	46	negative regulation of microtubule polymerization or depolymerization
1655	GO:0006883	0.0339972	7.5666	0.292495	2	19	cellular sodium ion homeostasis
1656	GO:0045076	0.0339972	7.5666	0.292495	2	19	regulation of interleukin-2 biosynthetic process
1657	GO:1905874	0.0339972	7.5666	0.292495	2	19	regulation of postsynaptic density organization
1658	GO:0042178	0.0339972	7.5666	0.292495	2	19	xenobiotic catabolic process
1659	GO:0045953	0.0339972	7.5666	0.292495	2	19	negative regulation of natural killer cell mediated cytotoxicity
1660	GO:0046184	0.0339972	7.5666	0.292495	2	19	aldehyde biosynthetic process
1661	GO:0051956	0.0339972	7.5666	0.292495	2	19	negative regulation of amino acid transport
1662	GO:0044794	0.0339972	7.5666	0.292495	2	19	positive regulation by host of viral process
1663	GO:0031664	0.0339972	7.5666	0.292495	2	19	regulation of lipopolysaccharide-mediated signaling pathway
1664	GO:0032095	0.0339972	7.5666	0.292495	2	19	regulation of response to food
1665	GO:0048712	0.0339972	7.5666	0.292495	2	19	negative regulation of astrocyte differentiation
1666	GO:0061081	0.0339972	7.5666	0.292495	2	19	positive regulation of myeloid leukocyte cytokine production involved in immune response
1667	GO:0009435	0.0339972	7.5666	0.292495	2	19	NAD biosynthetic process
1668	GO:0045935	0.0340407	1.41172	28.0641	38	1823	positive regulation of nucleobase-containing compound metabolic process
1669	GO:0040013	0.0341957	2.01259	5.12636	10	333	negative regulation of locomotion
1670	GO:0048871	0.0347008	1.82235	7.35856	13	478	multicellular organismal homeostasis
1671	GO:0007599	0.0348726	2.57161	2.41693	6	157	hemostasis
1672	GO:0030500	0.0350129	3.39696	1.23156	4	80	regulation of bone mineralization
1673	GO:0050850	0.0356213	4.39342	0.723541	3	47	positive regulation of calcium-mediated signaling
1674	GO:1902041	0.0356213	4.39342	0.723541	3	47	regulation of extrinsic apoptotic signaling pathway via death domain receptors
1675	GO:2001239	0.0356213	4.39342	0.723541	3	47	regulation of extrinsic apoptotic signaling pathway in absence of ligand
1676	GO:0000302	0.0356417	2.35002	3.0789	7	200	response to reactive oxygen species
1677	GO:0050777	0.0358006	2.55457	2.43233	6	158	negative regulation of immune response
1678	GO:0050817	0.0358006	2.55457	2.43233	6	158	coagulation
1679	GO:1903707	0.0358006	2.55457	2.43233	6	158	negative regulation of hemopoiesis
1680	GO:0006996	0.0360696	1.30281	54.3271	67	3529	organelle organization
1681	GO:0034612	0.0367442	2.53774	2.44772	6	159	response to tumor necrosis factor
1682	GO:0050868	0.0370282	2.83459	1.83194	5	119	negative regulation of T cell activation
1683	GO:2000112	0.0372554	1.31333	48.9083	61	3177	regulation of cellular macromolecule biosynthetic process
1684	GO:0035264	0.0372961	2.32568	3.10969	7	202	multicellular organism growth
1685	GO:0098742	0.0372961	2.32568	3.10969	7	202	cell-cell adhesion via plasma-membrane adhesion molecules
1686	GO:0033033	0.0373978	7.14588	0.30789	2	20	negative regulation of myeloid cell apoptotic process
1687	GO:0034368	0.0373978	7.14588	0.30789	2	20	protein-lipid complex remodeling
1688	GO:0034369	0.0373978	7.14588	0.30789	2	20	plasma lipoprotein particle remodeling
1689	GO:0034377	0.0373978	7.14588	0.30789	2	20	plasma lipoprotein particle assembly
1690	GO:0042730	0.0373978	7.14588	0.30789	2	20	fibrinolysis
1691	GO:0010039	0.0373978	7.14588	0.30789	2	20	response to iron ion
1692	GO:0002716	0.0373978	7.14588	0.30789	2	20	negative regulation of natural killer cell mediated immunity
1693	GO:0002523	0.0373978	7.14588	0.30789	2	20	leukocyte migration involved in inflammatory response
1694	GO:0050435	0.0375764	4.29558	0.738935	3	48	amyloid-beta metabolic process
1695	GO:1903115	0.0375764	4.29558	0.738935	3	48	regulation of actin filament-based movement
1696	GO:0051438	0.0375764	4.29558	0.738935	3	48	regulation of ubiquitin-protein transferase activity
1697	GO:0032892	0.0375764	4.29558	0.738935	3	48	positive regulation of organic acid transport
1698	GO:0043433	0.0377037	2.52114	2.46312	6	160	negative regulation of DNA-binding transcription factor activity
1699	GO:1903169	0.0377037	2.52114	2.46312	6	160	regulation of calcium ion transmembrane transport
1700	GO:0031589	0.0378827	1.97528	5.21873	10	339	cell-substrate adhesion
1701	GO:0031032	0.038142	2.3137	3.12508	7	203	actomyosin structure organization
1702	GO:2001236	0.0386791	2.50474	2.47851	6	161	regulation of extrinsic apoptotic signaling pathway
1703	GO:0006942	0.039274	3.26747	1.27774	4	83	regulation of striated muscle contraction
1704	GO:1903321	0.039274	3.26747	1.27774	4	83	negative regulation of protein modification by small protein conjugation or removal
1705	GO:0051384	0.039274	3.26747	1.27774	4	83	response to glucocorticoid
1706	GO:0044283	0.0394664	1.67732	9.83708	16	639	small molecule biosynthetic process
1707	GO:0030195	0.0395853	4.20198	0.75433	3	49	negative regulation of blood coagulation
1708	GO:0048713	0.0395853	4.20198	0.75433	3	49	regulation of oligodendrocyte differentiation
1709	GO:0030902	0.0396704	2.48856	2.49391	6	162	hindbrain development
1710	GO:1903708	0.0398713	2.2901	3.15587	7	205	positive regulation of hemopoiesis
1711	GO:0006644	0.0404883	1.95116	5.28031	10	343	phospholipid metabolic process
1712	GO:0019722	0.0407549	2.27847	3.17126	7	206	calcium-mediated signaling
1713	GO:0032945	0.0407573	3.22646	1.29314	4	84	negative regulation of mononuclear cell proliferation
1714	GO:1901379	0.0407573	3.22646	1.29314	4	84	regulation of potassium ion transmembrane transport
1715	GO:0050672	0.0407573	3.22646	1.29314	4	84	negative regulation of lymphocyte proliferation
1716	GO:0034103	0.0407573	3.22646	1.29314	4	84	regulation of tissue remodeling
1717	GO:1903363	0.0407573	3.22646	1.29314	4	84	negative regulation of cellular protein catabolic process
1718	GO:0032930	0.0409225	6.76944	0.323284	2	21	positive regulation of superoxide anion generation
1719	GO:0006516	0.0409225	6.76944	0.323284	2	21	glycoprotein catabolic process
1720	GO:0015732	0.0409225	6.76944	0.323284	2	21	prostaglandin transport
1721	GO:0042094	0.0409225	6.76944	0.323284	2	21	interleukin-2 biosynthetic process
1722	GO:0034367	0.0409225	6.76944	0.323284	2	21	protein-containing complex remodeling
1723	GO:0042535	0.0409225	6.76944	0.323284	2	21	positive regulation of tumor necrosis factor biosynthetic process
1724	GO:0017000	0.0409225	6.76944	0.323284	2	21	antibiotic biosynthetic process
1725	GO:0046716	0.0409225	6.76944	0.323284	2	21	muscle cell cellular homeostasis
1726	GO:0046697	0.0409225	6.76944	0.323284	2	21	decidualization
1727	GO:0010828	0.0416477	4.11237	0.769724	3	50	positive regulation of glucose transmembrane transport
1728	GO:1900047	0.0416477	4.11237	0.769724	3	50	negative regulation of hemostasis
1729	GO:0051955	0.0416477	4.11237	0.769724	3	50	regulation of amino acid transport
1730	GO:0032715	0.0416477	4.11237	0.769724	3	50	negative regulation of interleukin-6 production
1731	GO:1903829	0.041917	2.02124	4.58756	9	298	positive regulation of cellular protein localization
1732	GO:0070727	0.0425373	1.40269	25.9243	35	1684	cellular macromolecule localization
1733	GO:0021953	0.0425601	2.25557	3.20205	7	208	central nervous system neuron differentiation
1734	GO:0042593	0.0435724	2.10837	3.9102	8	254	glucose homeostasis
1735	GO:0050819	0.0437631	4.0265	0.785119	3	51	negative regulation of coagulation
1736	GO:0030834	0.0437631	4.0265	0.785119	3	51	regulation of actin filament depolymerization
1737	GO:2000059	0.0437631	4.0265	0.785119	3	51	negative regulation of ubiquitin-dependent protein catabolic process
1738	GO:0045687	0.0437631	4.0265	0.785119	3	51	positive regulation of glial cell differentiation
1739	GO:0031103	0.0437631	4.0265	0.785119	3	51	axon regeneration
1740	GO:0032648	0.0437631	4.0265	0.785119	3	51	regulation of interferon-beta production
1741	GO:0015908	0.0438182	3.14745	1.32393	4	86	fatty acid transport
1742	GO:0019217	0.0438182	3.14745	1.32393	4	86	regulation of fatty acid metabolic process
1743	GO:0035773	0.0438182	3.14745	1.32393	4	86	insulin secretion involved in cellular response to glucose stimulus
1744	GO:0046942	0.0441766	2.00017	4.63374	9	301	carboxylic acid transport
1745	GO:0033500	0.044411	2.09972	3.92559	8	255	carbohydrate homeostasis
1746	GO:1902307	0.0445669	6.43065	0.338679	2	22	positive regulation of sodium ion transmembrane transport
1747	GO:2000010	0.0445669	6.43065	0.338679	2	22	positive regulation of protein localization to cell surface
1748	GO:2000353	0.0445669	6.43065	0.338679	2	22	positive regulation of endothelial cell apoptotic process
1749	GO:0099170	0.0445669	6.43065	0.338679	2	22	postsynaptic modulation of chemical synaptic transmission
1750	GO:0097062	0.0445669	6.43065	0.338679	2	22	dendritic spine maintenance
1751	GO:0051602	0.0445669	6.43065	0.338679	2	22	response to electrical stimulus
1752	GO:0031649	0.0445669	6.43065	0.338679	2	22	heat generation
1753	GO:2001026	0.0445669	6.43065	0.338679	2	22	regulation of endothelial cell chemotaxis
1754	GO:0032303	0.0445669	6.43065	0.338679	2	22	regulation of icosanoid secretion
1755	GO:0006629	0.0451742	1.45993	19.1353	27	1243	lipid metabolic process
1756	GO:0002440	0.0453638	2.22207	3.24824	7	211	production of molecular mediator of immune response
1757	GO:0031960	0.0453959	3.10937	1.33932	4	87	response to corticosteroid
1758	GO:0070252	0.0453959	3.10937	1.33932	4	87	actin-mediated cell contraction
1759	GO:1901074	0.0454783	32.0788	0.0461835	1	3	regulation of engulfment of apoptotic cell
1760	GO:0061771	0.0454783	32.0788	0.0461835	1	3	response to caloric restriction
1761	GO:0036151	0.0454783	32.0788	0.0461835	1	3	phosphatidylcholine acyl-chain remodeling
1762	GO:0006624	0.0454783	32.0788	0.0461835	1	3	vacuolar protein processing
1763	GO:1901252	0.0454783	32.0788	0.0461835	1	3	regulation of intracellular transport of viral material
1764	GO:1901629	0.0454783	32.0788	0.0461835	1	3	regulation of presynaptic membrane organization
1765	GO:1901951	0.0454783	32.0788	0.0461835	1	3	regulation of anterograde dense core granule transport
1766	GO:1901953	0.0454783	32.0788	0.0461835	1	3	positive regulation of anterograde dense core granule transport
1767	GO:0106016	0.0454783	32.0788	0.0461835	1	3	positive regulation of inflammatory response to wounding
1768	GO:0019405	0.0454783	32.0788	0.0461835	1	3	alditol catabolic process
1769	GO:0034164	0.0454783	32.0788	0.0461835	1	3	negative regulation of toll-like receptor 9 signaling pathway
1770	GO:0034155	0.0454783	32.0788	0.0461835	1	3	regulation of toll-like receptor 7 signaling pathway
1771	GO:0034157	0.0454783	32.0788	0.0461835	1	3	positive regulation of toll-like receptor 7 signaling pathway
1772	GO:2000383	0.0454783	32.0788	0.0461835	1	3	regulation of ectoderm development
1773	GO:2000384	0.0454783	32.0788	0.0461835	1	3	negative regulation of ectoderm development
1774	GO:2000374	0.0454783	32.0788	0.0461835	1	3	regulation of oxygen metabolic process
1775	GO:0034769	0.0454783	32.0788	0.0461835	1	3	basement membrane disassembly
1776	GO:2000446	0.0454783	32.0788	0.0461835	1	3	regulation of macrophage migration inhibitory factor signaling pathway
1777	GO:1902685	0.0454783	32.0788	0.0461835	1	3	positive regulation of receptor localization to synapse
1778	GO:1902994	0.0454783	32.0788	0.0461835	1	3	regulation of phospholipid efflux
1779	GO:1902995	0.0454783	32.0788	0.0461835	1	3	positive regulation of phospholipid efflux
1780	GO:1902938	0.0454783	32.0788	0.0461835	1	3	regulation of intracellular calcium activated chloride channel activity
1781	GO:0010751	0.0454783	32.0788	0.0461835	1	3	negative regulation of nitric oxide mediated signal transduction
1782	GO:0071672	0.0454783	32.0788	0.0461835	1	3	negative regulation of smooth muscle cell chemotaxis
1783	GO:0060309	0.0454783	32.0788	0.0461835	1	3	elastin catabolic process
1784	GO:0060448	0.0454783	32.0788	0.0461835	1	3	dichotomous subdivision of terminal units involved in lung branching
1785	GO:1903422	0.0454783	32.0788	0.0461835	1	3	negative regulation of synaptic vesicle recycling
1786	GO:0090360	0.0454783	32.0788	0.0461835	1	3	platelet-derived growth factor production
1787	GO:0090361	0.0454783	32.0788	0.0461835	1	3	regulation of platelet-derived growth factor production
1788	GO:0010915	0.0454783	32.0788	0.0461835	1	3	regulation of very-low-density lipoprotein particle clearance
1789	GO:0010916	0.0454783	32.0788	0.0461835	1	3	negative regulation of very-low-density lipoprotein particle clearance
1790	GO:0060741	0.0454783	32.0788	0.0461835	1	3	prostate gland stromal morphogenesis
1791	GO:1903108	0.0454783	32.0788	0.0461835	1	3	regulation of mitochondrial transcription
1792	GO:1903109	0.0454783	32.0788	0.0461835	1	3	positive regulation of mitochondrial transcription
1793	GO:1903279	0.0454783	32.0788	0.0461835	1	3	regulation of calcium:sodium antiporter activity
1794	GO:0090107	0.0454783	32.0788	0.0461835	1	3	regulation of high-density lipoprotein particle assembly
1795	GO:0060557	0.0454783	32.0788	0.0461835	1	3	positive regulation of vitamin D biosynthetic process
1796	GO:0060559	0.0454783	32.0788	0.0461835	1	3	positive regulation of calcidiol 1-monooxygenase activity
1797	GO:1903742	0.0454783	32.0788	0.0461835	1	3	regulation of anterograde synaptic vesicle transport
1798	GO:0014738	0.0454783	32.0788	0.0461835	1	3	regulation of muscle hyperplasia
1799	GO:1900245	0.0454783	32.0788	0.0461835	1	3	positive regulation of MDA-5 signaling pathway
1800	GO:0051410	0.0454783	32.0788	0.0461835	1	3	detoxification of nitrogen compound
1801	GO:0072717	0.0454783	32.0788	0.0461835	1	3	cellular response to actinomycin D
1802	GO:0097213	0.0454783	32.0788	0.0461835	1	3	regulation of lysosomal membrane permeability
1803	GO:0014900	0.0454783	32.0788	0.0461835	1	3	muscle hyperplasia
1804	GO:1900923	0.0454783	32.0788	0.0461835	1	3	regulation of glycine import across plasma membrane
1805	GO:0031104	0.0454783	32.0788	0.0461835	1	3	dendrite regeneration
1806	GO:1904464	0.0454783	32.0788	0.0461835	1	3	regulation of matrix metallopeptidase secretion
1807	GO:1904734	0.0454783	32.0788	0.0461835	1	3	positive regulation of electron transfer activity
1808	GO:1904582	0.0454783	32.0788	0.0461835	1	3	positive regulation of intracellular mRNA localization
1809	GO:0002019	0.0454783	32.0788	0.0461835	1	3	regulation of renal output by angiotensin
1810	GO:2001027	0.0454783	32.0788	0.0461835	1	3	negative regulation of endothelial cell chemotaxis
1811	GO:1904960	0.0454783	32.0788	0.0461835	1	3	positive regulation of cytochrome-c oxidase activity
1812	GO:0002481	0.0454783	32.0788	0.0461835	1	3	antigen processing and presentation of exogenous protein antigen via MHC class Ib, TAP-dependent
1813	GO:0070494	0.0454783	32.0788	0.0461835	1	3	regulation of thrombin-activated receptor signaling pathway
1814	GO:0070495	0.0454783	32.0788	0.0461835	1	3	negative regulation of thrombin-activated receptor signaling pathway
1815	GO:0048499	0.0454783	32.0788	0.0461835	1	3	synaptic vesicle membrane organization
1816	GO:0070458	0.0454783	32.0788	0.0461835	1	3	cellular detoxification of nitrogen compound
1817	GO:0035702	0.0454783	32.0788	0.0461835	1	3	monocyte homeostasis
1818	GO:0032487	0.0454783	32.0788	0.0461835	1	3	regulation of Rap protein signal transduction
1819	GO:2001260	0.0454783	32.0788	0.0461835	1	3	regulation of semaphorin-plexin signaling pathway
1820	GO:0035691	0.0454783	32.0788	0.0461835	1	3	macrophage migration inhibitory factor signaling pathway
1821	GO:0035685	0.0454783	32.0788	0.0461835	1	3	helper T cell diapedesis
1822	GO:0002554	0.0454783	32.0788	0.0461835	1	3	serotonin secretion by platelet
1823	GO:0002581	0.0454783	32.0788	0.0461835	1	3	negative regulation of antigen processing and presentation of peptide or polysaccharide antigen via MHC class II
1824	GO:0002585	0.0454783	32.0788	0.0461835	1	3	positive regulation of antigen processing and presentation of peptide antigen
1825	GO:0002605	0.0454783	32.0788	0.0461835	1	3	negative regulation of dendritic cell antigen processing and presentation
1826	GO:0009449	0.0454783	32.0788	0.0461835	1	3	gamma-aminobutyric acid biosynthetic process
1827	GO:0035928	0.0454783	32.0788	0.0461835	1	3	rRNA import into mitochondrion
1828	GO:0002949	0.0454783	32.0788	0.0461835	1	3	tRNA threonylcarbamoyladenosine modification
1829	GO:1990773	0.0454783	32.0788	0.0461835	1	3	matrix metallopeptidase secretion
1830	GO:0007019	0.0459313	3.94413	0.800513	3	52	microtubule depolymerization
1831	GO:0060760	0.0459313	3.94413	0.800513	3	52	positive regulation of response to cytokine stimulus
1832	GO:0043268	0.0459313	3.94413	0.800513	3	52	positive regulation of potassium ion transport
1833	GO:0048639	0.0463241	2.21112	3.26363	7	212	positive regulation of developmental growth
1834	GO:0043467	0.0467784	2.64765	1.9551	5	127	regulation of generation of precursor metabolites and energy
1835	GO:0051592	0.0467784	2.64765	1.9551	5	127	response to calcium ion
1836	GO:0016049	0.0467874	1.73806	7.69724	13	500	cell growth
1837	GO:1903035	0.0470049	3.0722	1.35471	4	88	negative regulation of response to wounding
1838	GO:0051346	0.0470907	1.83333	6.17319	11	401	negative regulation of hydrolase activity
1839	GO:0010517	0.0481517	3.86505	0.815908	3	53	regulation of phospholipase activity
1840	GO:0043392	0.0481517	3.86505	0.815908	3	53	negative regulation of DNA binding
1841	GO:0031113	0.0481517	3.86505	0.815908	3	53	regulation of microtubule polymerization
1842	GO:0051930	0.0481517	3.86505	0.815908	3	53	regulation of sensory perception of pain
1843	GO:0032608	0.0481517	3.86505	0.815908	3	53	interferon-beta production
1844	GO:2001242	0.0481813	2.36621	2.61706	6	170	regulation of intrinsic apoptotic signaling pathway
1845	GO:0046931	0.0483263	6.12412	0.354073	2	23	pore complex assembly
1846	GO:0001911	0.0483263	6.12412	0.354073	2	23	negative regulation of leukocyte mediated cytotoxicity
1847	GO:0098869	0.0483263	6.12412	0.354073	2	23	cellular oxidant detoxification
1848	GO:0035743	0.0483263	6.12412	0.354073	2	23	CD4-positive, alpha-beta T cell cytokine production
1849	GO:0002827	0.0483263	6.12412	0.354073	2	23	positive regulation of T-helper 1 type immune response
1850	GO:1903313	0.0486453	3.03591	1.37011	4	89	positive regulation of mRNA metabolic process
1851	GO:1904035	0.0486453	3.03591	1.37011	4	89	regulation of epithelial cell apoptotic process
1852	GO:0048872	0.0489377	1.9593	4.72611	9	307	homeostasis of number of cells
1853	GO:0043271	0.0493185	2.35175	2.63246	6	171	negative regulation of ion transport
1854	GO:0031644	0.0493185	2.35175	2.63246	6	171	regulation of neurological system process
1855	GO:0002262	0.0493185	2.35175	2.63246	6	171	myeloid cell homeostasis
1856	GO:0050730	0.0496658	2.0493	4.01796	8	261	regulation of peptidyl-tyrosine phosphorylation
1857	GO:0042060	0.0498001	1.8766	5.48044	10	356	wound healing

## Sheet: CC_OverRepr
	GOCCID	Pvalue	OddsRatio	ExpCount	Count	Size	Term
1	GO:0005743	3.06866e-20	7.50051	6.50832	40	431	mitochondrial inner membrane
2	GO:0098800	6.68417e-20	16.6984	1.88756	24	125	inner mitochondrial membrane protein complex
3	GO:0019866	1.2401e-19	6.96961	7.14254	41	473	organelle inner membrane
4	GO:0044444	1.51924e-19	2.83606	124.307	203	8232	cytoplasmic part
5	GO:0005737	1.19786e-17	2.84727	162.889	236	10787	cytoplasm
6	GO:0031966	1.99654e-17	5.66497	9.07541	43	601	mitochondrial membrane
7	GO:0044455	2.21453e-16	9.79683	3.21641	26	213	mitochondrial membrane part
8	GO:0005740	2.60162e-16	5.23933	9.73983	43	645	mitochondrial envelope
9	GO:0070469	9.54395e-16	17.7307	1.32884	18	88	respiratory chain
10	GO:0044421	1.79319e-15	3.30418	27.5131	74	1822	extracellular region part
11	GO:0022626	2.39387e-15	14.9248	1.61575	19	107	cytosolic ribosome
12	GO:0045202	7.07947e-15	3.5683	20.884	62	1383	synapse
13	GO:0098796	1.91007e-14	3.8241	16.7465	54	1109	membrane protein complex
14	GO:0098798	2.34489e-14	7.87907	3.89593	26	258	mitochondrial protein complex
15	GO:0098803	5.63109e-14	17.1275	1.20804	16	80	respiratory chain complex
16	GO:0044429	9.2933e-14	4.19707	12.5334	45	830	mitochondrial part
17	GO:0044391	1.03627e-13	9.27626	2.8238	22	187	ribosomal subunit
18	GO:0031967	2.97432e-13	3.74048	15.6592	50	1037	organelle envelope
19	GO:0031975	3.08423e-13	3.7365	15.6743	50	1038	envelope
20	GO:0031090	3.45468e-13	3.09764	25.9125	67	1716	organelle membrane
21	GO:0005840	3.91141e-13	8.09619	3.33721	23	221	ribosome
22	GO:0005746	4.29804e-13	16.7929	1.14764	15	76	mitochondrial respiratory chain
23	GO:0005576	6.54449e-13	2.77502	35.6523	81	2361	extracellular region
24	GO:0005615	1.05895e-12	3.11755	23.9947	63	1589	extracellular space
25	GO:0044445	1.07558e-12	7.25446	3.85063	24	255	cytosolic part
26	GO:0005739	1.59704e-12	2.98317	26.7883	67	1774	mitochondrion
27	GO:0044464	4.47339e-12	3.23922	239.117	286	15835	cell part
28	GO:0005623	4.58824e-12	3.23749	239.147	286	15837	cell
29	GO:0022627	3.84786e-11	22.4939	0.664422	11	44	cytosolic small ribosomal subunit
30	GO:0043229	6.07121e-11	2.22535	177.884	233	11780	intracellular organelle
31	GO:0043226	6.3378e-11	2.24605	182.369	237	12077	organelle
32	GO:0005622	1.18852e-10	2.36139	203.842	255	13499	intracellular
33	GO:0005753	1.61812e-10	48.6488	0.28691	8	19	mitochondrial proton-transporting ATP synthase complex
34	GO:0044424	2.01814e-10	2.32729	203.389	254	13469	intracellular part
35	GO:0097458	2.51704e-10	2.63607	29.3554	66	1944	neuron part
36	GO:0045259	2.66162e-10	44.5926	0.30201	8	20	proton-transporting ATP synthase complex
37	GO:0044422	4.4641e-10	2.02765	112.65	166	7460	organelle part
38	GO:0043209	7.61285e-10	6.66544	3.24661	19	215	myelin sheath
39	GO:0015935	1.08388e-09	13.0857	1.11744	12	74	small ribosomal subunit
40	GO:0044456	1.83834e-09	3.0679	16.2632	44	1077	synapse part
41	GO:0043227	2.46476e-09	2.01158	163.795	215	10847	membrane-bounded organelle
42	GO:1990204	8.4169e-09	9.36658	1.61575	13	107	oxidoreductase complex
43	GO:0032991	1.05287e-08	1.97328	78.7341	124	5214	protein-containing complex
44	GO:0042611	1.6242e-08	33.3322	0.317111	7	21	MHC protein complex
45	GO:0044446	1.62781e-08	1.89861	107.259	155	7103	intracellular organelle part
46	GO:0098794	1.81165e-08	3.36321	10.9328	33	724	postsynapse
47	GO:0009986	2.77558e-08	3.01636	14.0737	38	932	cell surface
48	GO:0043005	3.47306e-08	2.55637	22.5753	51	1495	neuron projection
49	GO:0043231	5.80047e-08	1.85992	153.134	200	10141	intracellular membrane-bounded organelle
50	GO:0022625	2.35837e-07	12.057	0.89093	9	59	cytosolic large ribosomal subunit
51	GO:0070069	2.53038e-07	20.2803	0.453015	7	30	cytochrome complex
52	GO:0016469	4.66103e-07	13.7027	0.709724	8	47	proton-transporting two-sector ATPase complex
53	GO:0062023	5.98261e-07	4.05386	5.40598	20	358	collagen-containing extracellular matrix
54	GO:0045263	8.86325e-07	41.4078	0.196307	5	13	proton-transporting ATP synthase complex, coupling factor F(o)
55	GO:0005829	1.50532e-06	1.91688	48.6991	81	3225	cytosol
56	GO:0015934	1.93629e-06	6.84794	1.79696	11	119	large ribosomal subunit
57	GO:0036477	3.01996e-06	2.51994	15.6592	36	1037	somatodendritic compartment
58	GO:0098978	3.11139e-06	3.26537	7.65596	23	507	glutamatergic synapse
59	GO:0120025	3.15386e-06	2.03336	33.7043	61	2232	plasma membrane bounded cell projection
60	GO:0030424	3.18963e-06	2.87693	10.6006	28	702	axon
61	GO:0099535	3.4043e-06	66.0516	0.120804	4	8	synapse-associated extracellular matrix
62	GO:0031012	3.43528e-06	3.34597	7.14254	22	473	extracellular matrix
63	GO:0042995	5.80861e-06	1.95993	36.6942	64	2430	cell projection
64	GO:0044463	6.84039e-06	2.18125	23.2548	46	1540	cell projection part
65	GO:0120038	6.84039e-06	2.18125	23.2548	46	1540	plasma membrane bounded cell projection part
66	GO:0030964	8.35062e-06	11.0955	0.739925	7	49	NADH dehydrogenase complex
67	GO:0005747	8.35062e-06	11.0955	0.739925	7	49	mitochondrial respiratory chain complex I
68	GO:0045271	8.35062e-06	11.0955	0.739925	7	49	respiratory chain complex I
69	GO:0044297	1.25943e-05	2.60817	12.0502	29	798	cell body
70	GO:0097447	1.42672e-05	2.69016	10.8573	27	719	dendritic tree
71	GO:0020005	1.54826e-05	37.7382	0.166106	4	11	symbiont-containing vacuole membrane
72	GO:0000276	1.54826e-05	37.7382	0.166106	4	11	mitochondrial proton-transporting ATP synthase complex, coupling factor F(o)
73	GO:0042612	1.54826e-05	37.7382	0.166106	4	11	MHC class I protein complex
74	GO:0033177	1.62183e-05	19.4774	0.332211	5	22	proton-transporting two-sector ATPase complex, proton-transporting domain
75	GO:0033267	1.63416e-05	3.20239	6.73483	20	446	axon part
76	GO:0005764	3.05462e-05	3.16066	6.46302	19	428	lysosome
77	GO:0000323	3.15307e-05	3.15279	6.47812	19	429	lytic vacuole
78	GO:0043025	3.23789e-05	2.60883	10.7365	26	711	neuronal cell body
79	GO:0020003	3.27529e-05	29.3491	0.196307	4	13	symbiont-containing vacuole
80	GO:1990111	3.33489e-05	98.7685	0.0755025	3	5	spermatoproteasome complex
81	GO:0030425	3.6412e-05	2.58927	10.812	26	716	dendrite
82	GO:0031410	3.91954e-05	1.97655	27.196	49	1801	cytoplasmic vesicle
83	GO:0097708	4.20485e-05	1.9704	27.2715	49	1806	intracellular vesicle
84	GO:0042824	4.53094e-05	26.4129	0.211407	4	14	MHC class I peptide loading complex
85	GO:0098685	5.4969e-05	5.78134	1.70636	9	113	Schaffer collateral - CA1 synapse
86	GO:0065010	6.1052e-05	24.0106	0.226508	4	15	extracellular membrane-bounded organelle
87	GO:0072534	6.59505e-05	65.8424	0.0906031	3	6	perineuronal net
88	GO:0044215	6.70654e-05	13.7918	0.437915	5	29	other organism
89	GO:0044216	6.70654e-05	13.7918	0.437915	5	29	other organism cell
90	GO:0044217	6.70654e-05	13.7918	0.437915	5	29	other organism part
91	GO:0016020	6.82171e-05	1.55423	139.045	173	9208	membrane
92	GO:0012505	7.19349e-05	1.67785	56.5514	84	3745	endomembrane system
93	GO:1990904	7.80048e-05	2.37745	12.6542	28	838	ribonucleoprotein complex
94	GO:0030430	8.04367e-05	22.0086	0.241608	4	16	host cell cytoplasm
95	GO:0033655	8.04367e-05	22.0086	0.241608	4	16	host cell cytoplasm part
96	GO:0009897	8.22564e-05	3.02188	6.37242	18	422	external side of plasma membrane
97	GO:0031982	0.000105733	1.87819	29.0836	50	1926	vesicle
98	GO:0098966	0.000114121	49.3794	0.105704	3	7	perisynaptic extracellular matrix
99	GO:0098552	0.000130144	2.58962	9.07541	22	601	side of membrane
100	GO:0005773	0.000144306	2.70727	7.88247	20	522	vacuole
101	GO:0033646	0.000165283	17.6043	0.28691	4	19	host intracellular part
102	GO:0043656	0.000165283	17.6043	0.28691	4	19	intracellular region of host
103	GO:0045277	0.000165283	17.6043	0.28691	4	19	respiratory chain complex IV
104	GO:0099544	0.000180552	39.5016	0.120804	3	8	perisynaptic space
105	GO:0005770	0.000203239	3.98261	2.9597	11	196	late endosome
106	GO:0033643	0.000249208	15.5317	0.317111	4	21	host cell part
107	GO:0030426	0.000263764	3.85636	3.0503	11	202	growth cone
108	GO:0042613	0.0002678	32.9164	0.135905	3	9	MHC class II protein complex
109	GO:0099572	0.000275422	2.81594	6.41772	17	425	postsynaptic specialization
110	GO:0014069	0.000288023	2.91018	5.8439	16	387	postsynaptic density
111	GO:0044304	0.000301949	5.964	1.28354	7	85	main axon
112	GO:0044425	0.000302733	1.49722	108.376	138	7177	membrane part
113	GO:0032279	0.000313743	2.88641	5.8892	16	390	asymmetric synapse
114	GO:0098590	0.000321438	2.01138	18.1206	34	1200	plasma membrane region
115	GO:0030427	0.000325215	3.75706	3.12581	11	207	site of polarized growth
116	GO:0043657	0.000360039	13.8954	0.347312	4	23	host cell
117	GO:0018995	0.000360039	13.8954	0.347312	4	23	host
118	GO:0150034	0.000513558	2.86038	5.55699	15	368	distal axon
119	GO:0005750	0.000514354	24.6849	0.166106	3	11	mitochondrial respiratory chain complex III
120	GO:0045275	0.000514354	24.6849	0.166106	3	11	respiratory chain complex III
121	GO:0098797	0.000551317	2.48695	8.09387	19	536	plasma membrane protein complex
122	GO:0098984	0.000601139	2.70912	6.25161	16	414	neuron to neuron synapse
123	GO:0098805	0.000611258	1.99693	16.5502	31	1096	whole membrane
124	GO:0005945	0.000675108	131.276	0.0453015	2	3	6-phosphofructokinase complex
125	GO:0005783	0.000896052	1.7715	25.4293	42	1684	endoplasmic reticulum
126	GO:0042788	0.0010254	10.1509	0.453015	4	30	polysomal ribosome
127	GO:0005604	0.00120402	4.64691	1.61575	7	107	basement membrane
128	GO:0005749	0.00133673	65.6346	0.060402	2	4	mitochondrial respiratory chain complex II, succinate dehydrogenase complex (ubiquinone)
129	GO:0045257	0.00133673	65.6346	0.060402	2	4	succinate dehydrogenase complex (ubiquinone)
130	GO:0045281	0.00133673	65.6346	0.060402	2	4	succinate dehydrogenase complex
131	GO:0045283	0.00133673	65.6346	0.060402	2	4	fumarate reductase complex
132	GO:0045273	0.00133673	65.6346	0.060402	2	4	respiratory chain complex II
133	GO:0045121	0.00136171	2.684	5.49659	14	364	membrane raft
134	GO:0098857	0.0013972	2.67622	5.51169	14	365	membrane microdomain
135	GO:0044459	0.00145948	1.57563	42.7042	62	2828	plasma membrane part
136	GO:0098589	0.00188705	2.58621	5.69289	14	377	membrane region
137	GO:0034363	0.00220564	43.7543	0.0755025	2	5	intermediate-density lipoprotein particle
138	GO:0097450	0.00220564	43.7543	0.0755025	2	5	astrocyte end-foot
139	GO:0000275	0.00220564	43.7543	0.0755025	2	5	mitochondrial proton-transporting ATP synthase complex, catalytic core F(1)
140	GO:0045261	0.00220564	43.7543	0.0755025	2	5	proton-transporting ATP synthase complex, catalytic core F(1)
141	GO:0043292	0.0023863	3.08601	3.41272	10	226	contractile fiber
142	GO:0043197	0.00274165	3.25488	2.9144	9	193	dendritic spine
143	GO:0005839	0.00276207	12.3376	0.28691	3	19	proteasome core complex
144	GO:0044309	0.00325005	3.16799	2.9899	9	198	neuron spine
145	GO:1990712	0.00327549	32.8141	0.0906031	2	6	HFE-transferrin receptor complex
146	GO:0005771	0.00332723	7.12921	0.619121	4	41	multivesicular body
147	GO:0031305	0.00363439	6.94126	0.634221	4	42	integral component of mitochondrial inner membrane
148	GO:0043194	0.00370751	10.9657	0.317111	3	21	axon initial segment
149	GO:0031304	0.00396023	6.76294	0.649322	4	43	intrinsic component of mitochondrial inner membrane
150	GO:0043230	0.0041114	4.22479	1.51005	6	100	extracellular organelle
151	GO:0031430	0.00424538	10.3881	0.332211	3	22	M band
152	GO:0048471	0.00442278	2.04607	9.72473	19	644	perinuclear region of cytoplasm
153	GO:0016272	0.00454004	26.25	0.105704	2	7	prefoldin complex
154	GO:0098793	0.00481584	2.12168	8.38078	17	555	presynapse
155	GO:0034364	0.00482818	9.86817	0.347312	3	23	high-density lipoprotein particle
156	GO:0005844	0.00523818	4.7866	1.11744	5	74	polysome
157	GO:0031232	0.0059932	21.8739	0.120804	2	8	extrinsic component of external side of plasma membrane
158	GO:0097441	0.0059932	21.8739	0.120804	2	8	basal dendrite
159	GO:0099503	0.00700704	2.03608	8.71299	17	577	secretory vesicle
160	GO:0044420	0.00729997	5.60961	0.770126	4	51	extracellular matrix component
161	GO:0099699	0.00740312	2.76831	3.39761	9	225	integral component of synaptic membrane
162	GO:0005890	0.00762903	18.7482	0.135905	2	9	sodium:potassium-exchanging ATPase complex
163	GO:0061617	0.00762903	18.7482	0.135905	2	9	MICOS complex
164	GO:0031225	0.00793771	2.94844	2.8389	8	188	anchored component of membrane
165	GO:0099512	0.0083363	1.7988	13.364	23	885	supramolecular fiber
166	GO:0099081	0.00888277	1.78797	13.4395	23	890	supramolecular polymer
167	GO:0099080	0.00899549	1.78582	13.4546	23	891	supramolecular complex
168	GO:0005845	0.00944171	16.4038	0.151005	2	10	mRNA cap binding complex
169	GO:0034518	0.00944171	16.4038	0.151005	2	10	RNA cap binding complex
170	GO:0097060	0.0102339	2.04662	7.62576	15	505	synaptic membrane
171	GO:0090533	0.0114256	14.5805	0.166106	2	11	cation-transporting ATPase complex
172	GO:0099240	0.0118759	2.55309	3.66942	9	243	intrinsic component of synaptic membrane
173	GO:0044449	0.0122505	2.71962	3.0654	8	203	contractile fiber part
174	GO:0044294	0.0135751	13.1218	0.181206	2	12	dendritic growth cone
175	GO:0042627	0.0135751	13.1218	0.181206	2	12	chylomicron
176	GO:0044432	0.0143907	1.87399	9.42272	17	624	endoplasmic reticulum part
177	GO:1990777	0.0144433	6.36314	0.513417	3	34	lipoprotein particle
178	GO:0034358	0.0144433	6.36314	0.513417	3	34	plasma lipoprotein particle
179	GO:0043228	0.0145875	1.35286	61.897	78	4099	non-membrane-bounded organelle
180	GO:0098965	0.0151005	#NUM!	0.0151005	1	1	extracellular matrix of synaptic cleft
181	GO:0099143	0.0151005	#NUM!	0.0151005	1	1	presynaptic actin cytoskeleton
182	GO:0005602	0.0151005	#NUM!	0.0151005	1	1	complement component C1 complex
183	GO:0098745	0.0151005	#NUM!	0.0151005	1	1	Dcp1-Dcp2 complex
184	GO:0000274	0.0151005	#NUM!	0.0151005	1	1	mitochondrial proton-transporting ATP synthase, stator stalk
185	GO:0044284	0.0151005	#NUM!	0.0151005	1	1	mitochondrial crista junction
186	GO:0150014	0.0151005	#NUM!	0.0151005	1	1	apical distal dendrite
187	GO:0150002	0.0151005	#NUM!	0.0151005	1	1	distal dendrite
188	GO:0045265	0.0151005	#NUM!	0.0151005	1	1	proton-transporting ATP synthase, stator stalk
189	GO:0045282	0.0151005	#NUM!	0.0151005	1	1	plasma membrane succinate dehydrogenase complex
190	GO:0045274	0.0151005	#NUM!	0.0151005	1	1	plasma membrane respiratory chain complex II
191	GO:0035693	0.0151005	#NUM!	0.0151005	1	1	NOS2-CD74 complex
192	GO:0030016	0.0155497	2.59849	3.20131	8	212	myofibril
193	GO:0098588	0.0156499	1.6538	15.7498	25	1043	bounding membrane of organelle
194	GO:0030139	0.015838	2.80732	2.59729	7	172	endocytic vesicle
195	GO:0034362	0.0158847	11.9283	0.196307	2	13	low-density lipoprotein particle
196	GO:0098533	0.0158847	11.9283	0.196307	2	13	ATPase dependent transmembrane transport complex
197	GO:0000502	0.0159456	4.3914	0.966433	4	64	proteasome complex
198	GO:0071944	0.0167754	1.31418	79.9572	97	5295	cell periphery
199	GO:1905369	0.0167947	4.3192	0.981533	4	65	endopeptidase complex
200	GO:0032994	0.016858	5.97691	0.543618	3	36	protein-lipid complex
201	GO:0015629	0.0168999	1.96965	7.36905	14	488	actin cytoskeleton
202	GO:0030659	0.0176559	2.25855	4.59055	10	304	cytoplasmic vesicle membrane
203	GO:0043204	0.0179195	3.02602	2.06877	6	137	perikaryon
204	GO:0098871	0.0183493	10.9338	0.211407	2	14	postsynaptic actin cytoskeleton
205	GO:0033178	0.0183493	10.9338	0.211407	2	14	proton-transporting two-sector ATPase complex, catalytic domain
206	GO:1902495	0.0183889	2.24307	4.62076	10	306	transmembrane transporter complex
207	GO:0043232	0.0184056	1.33732	61.6101	77	4080	intracellular non-membrane-bounded organelle
208	GO:0043198	0.0185764	4.18167	1.01173	4	67	dendritic shaft
209	GO:0098802	0.0187544	2.70802	2.68789	7	178	plasma membrane receptor complex
210	GO:0032587	0.0204711	4.05261	1.04194	4	69	ruffle membrane
211	GO:0005886	0.0206344	1.30345	77.7676	94	5150	plasma membrane
212	GO:0097449	0.0209637	10.0922	0.226508	2	15	astrocyte projection
213	GO:0035686	0.0209637	10.0922	0.226508	2	15	sperm fibrous sheath
214	GO:1990351	0.0211316	2.19049	4.72646	10	313	transporter complex
215	GO:0030315	0.0214613	3.99101	1.05704	4	70	T-tubule
216	GO:0031672	0.0223242	5.32971	0.60402	3	40	A band
217	GO:0032592	0.0224804	3.93125	1.07214	4	71	integral component of mitochondrial membrane
218	GO:0099061	0.0224804	3.93125	1.07214	4	71	integral component of postsynaptic density membrane
219	GO:0043196	0.0237227	9.37088	0.241608	2	16	varicosity
220	GO:0098573	0.024606	3.81692	1.10234	4	73	intrinsic component of mitochondrial membrane
221	GO:0030017	0.0250437	2.54297	2.854	7	189	sarcomere
222	GO:0031256	0.025088	2.7901	2.23488	6	148	leading edge membrane
223	GO:0005768	0.0266285	1.65836	12.4881	20	827	endosome
224	GO:0044433	0.0268768	1.84587	7.83716	14	519	cytoplasmic vesicle part
225	GO:0044295	0.0286426	4.8088	0.664422	3	44	axonal growth cone
226	GO:0030141	0.0288467	1.99511	5.69289	11	377	secretory granule
227	GO:0012506	0.0290164	2.07237	4.98317	10	330	vesicle membrane
228	GO:0099146	0.0292104	3.60707	1.16274	4	77	intrinsic component of postsynaptic density membrane
229	GO:0034361	0.0296551	8.19872	0.271809	2	18	very-low-density lipoprotein particle
230	GO:0034385	0.0296551	8.19872	0.271809	2	18	triglyceride-rich plasma lipoprotein particle
231	GO:0031091	0.0296551	8.19872	0.271809	2	18	platelet alpha granule
232	GO:0033268	0.0296551	8.19872	0.271809	2	18	node of Ranvier
233	GO:0032433	0.0296551	8.19872	0.271809	2	18	filopodium tip
234	GO:0070470	0.0299737	65.4281	0.030201	1	2	plasma membrane respiratory chain
235	GO:0008537	0.0299737	65.4281	0.030201	1	2	proteasome activator complex
236	GO:1990682	0.0299737	65.4281	0.030201	1	2	CSF1-CSF1R complex
237	GO:0150056	0.0299737	65.4281	0.030201	1	2	amylin receptor complex 1
238	GO:0032997	0.0299737	65.4281	0.030201	1	2	Fc receptor complex
239	GO:0032998	0.0299737	65.4281	0.030201	1	2	Fc-epsilon receptor I complex
240	GO:0150001	0.0299737	65.4281	0.030201	1	2	primary dendrite
241	GO:1990406	0.0299737	65.4281	0.030201	1	2	CGRP receptor complex
242	GO:0034684	0.0299737	65.4281	0.030201	1	2	integrin alphav-beta5 complex
243	GO:0035692	0.0299737	65.4281	0.030201	1	2	macrophage migration inhibitory factor receptor complex
244	GO:0034707	0.030355	4.69407	0.679523	3	45	chloride channel complex
245	GO:0099056	0.0314341	2.96933	1.75166	5	116	integral component of presynaptic membrane
246	GO:1902494	0.0321815	1.49025	20.2045	29	1338	catalytic complex
247	GO:0043034	0.032819	7.71606	0.28691	2	19	costamere
248	GO:0099571	0.032819	7.71606	0.28691	2	19	postsynaptic cytoskeleton
249	GO:0036126	0.0356096	2.86548	1.81206	5	120	sperm flagellum
250	GO:0043083	0.0361085	7.28704	0.30201	2	20	synaptic cleft
251	GO:0044292	0.0361085	7.28704	0.30201	2	20	dendrite terminus
252	GO:0043235	0.036123	1.92027	5.9043	11	391	receptor complex
253	GO:0030673	0.0395191	6.90317	0.317111	2	21	axolemma
254	GO:0001725	0.0398564	3.24954	1.28354	4	85	stress fiber
255	GO:0097517	0.0398564	3.24954	1.28354	4	85	contractile actin filament bundle
256	GO:0099055	0.0425524	2.44324	2.53689	6	168	integral component of postsynaptic membrane
257	GO:0097729	0.0437056	2.70014	1.91776	5	127	9+2 motile cilium
258	GO:0045335	0.0443471	3.13303	1.32884	4	88	phagocytic vesicle
259	GO:0090725	0.044623	32.7125	0.0453015	1	3	peripheral region of growth cone
260	GO:0034365	0.044623	32.7125	0.0453015	1	3	discoidal high-density lipoprotein particle
261	GO:0070369	0.044623	32.7125	0.0453015	1	3	beta-catenin-TCF7L2 complex
262	GO:0036284	0.044623	32.7125	0.0453015	1	3	tubulobulbar complex
263	GO:0097442	0.044623	32.7125	0.0453015	1	3	CA3 pyramidal cell dendrite
264	GO:1902737	0.044623	32.7125	0.0453015	1	3	dendritic filopodium
265	GO:0031092	0.044623	32.7125	0.0453015	1	3	platelet alpha granule membrane
266	GO:0032398	0.044623	32.7125	0.0453015	1	3	MHC class Ib protein complex
267	GO:0098889	0.0449451	2.67806	1.93287	5	128	intrinsic component of presynaptic membrane
268	GO:0005797	0.0466863	6.24512	0.347312	2	23	Golgi medial cisterna
269	GO:0030175	0.047492	3.05986	1.35905	4	90	filopodium
270	GO:0005789	0.0481931	1.72939	7.73146	13	512	endoplasmic reticulum membrane
271	GO:0005887	0.0490883	1.4114	22.7414	31	1506	integral component of plasma membrane
272	GO:1905368	0.0491097	3.02455	1.37415	4	91	peptidase complex

## Sheet: MF_OverRepr
	GOMFID	Pvalue	OddsRatio	ExpCount	Count	Size	Term
1	GO:0005515	8.11077e-17	2.6713	131.608	203	8800	protein binding
2	GO:0003735	5.77332e-16	12.3194	2.21341	22	148	structural constituent of ribosome
3	GO:0005198	3.55409e-13	4.75511	9.03311	37	604	structural molecule activity
4	GO:0005488	1.38064e-11	2.50607	194.945	248	13035	binding
5	GO:0009055	4.94682e-10	14.1462	1.04688	12	70	electron transfer activity
6	GO:0044877	4.0073e-09	2.87882	18.5897	47	1243	protein-containing complex binding
7	GO:0046933	2.89204e-08	50.3733	0.209377	6	14	proton-transporting ATP synthase activity, rotational mechanism
8	GO:0005200	3.06406e-08	12.8161	0.942195	10	63	structural constituent of cytoskeleton
9	GO:0015078	2.09394e-07	7.72176	1.76475	12	118	proton transmembrane transporter activity
10	GO:0001540	2.16911e-07	12.1869	0.882373	9	59	amyloid-beta binding
11	GO:0042277	4.19082e-07	4.57011	4.33709	18	290	peptide binding
12	GO:0008121	1.657e-06	88.9778	0.104688	4	7	ubiquinol-cytochrome-c reductase activity
13	GO:0016681	1.657e-06	88.9778	0.104688	4	7	oxidoreductase activity, acting on diphenols and related substances as donors, cytochrome as acceptor
14	GO:0033218	1.86571e-06	3.90615	5.30919	19	355	amide binding
15	GO:0042625	2.61072e-06	10.584	0.882373	8	59	ATPase coupled ion transmembrane transporter activity
16	GO:0022853	2.61072e-06	10.584	0.882373	8	59	active ion transmembrane transporter activity
17	GO:0019829	2.61072e-06	10.584	0.882373	8	59	cation-transporting ATPase activity
18	GO:0016679	3.27492e-06	66.73	0.119644	4	8	oxidoreductase activity, acting on diphenols and related substances as donors
19	GO:0042802	5.457e-06	2.09291	28.2359	53	1888	identical protein binding
20	GO:0044769	6.95601e-06	15.4855	0.478575	6	32	ATPase activity, coupled to transmembrane movement of ions, rotational mechanism
21	GO:0015077	7.96245e-06	3.65443	5.33911	18	357	monovalent inorganic cation transmembrane transporter activity
22	GO:0031727	1.31032e-05	199.555	0.0598219	3	4	CCR2 chemokine receptor binding
23	GO:0005539	1.60279e-05	4.5425	3.11074	13	208	glycosaminoglycan binding
24	GO:0015002	1.95278e-05	18.5851	0.343976	5	23	heme-copper terminal oxidase activity
25	GO:0004129	1.95278e-05	18.5851	0.343976	5	23	cytochrome-c oxidase activity
26	GO:0016676	1.95278e-05	18.5851	0.343976	5	23	oxidoreductase activity, acting on a heme group of donors, oxygen as acceptor
27	GO:0016675	2.4366e-05	17.6061	0.358931	5	24	oxidoreductase activity, acting on a heme group of donors
28	GO:0046983	3.16007e-05	2.12921	21.0424	41	1407	protein dimerization activity
29	GO:0042803	3.41903e-05	2.38499	14.0731	31	941	protein homodimerization activity
30	GO:0005102	3.89597e-05	2.03789	24.198	45	1618	signaling receptor binding
31	GO:0048020	4.6607e-05	10.589	0.658041	6	44	CCR chemokine receptor binding
32	GO:1990948	6.407e-05	66.5116	0.0897329	3	6	ubiquitin ligase inhibitor activity
33	GO:0061134	6.51354e-05	3.93087	3.5594	13	238	peptidase regulator activity
34	GO:0015399	6.68898e-05	5.62571	1.74979	9	117	primary active transmembrane transporter activity
35	GO:0002020	7.12608e-05	4.97374	2.1835	10	146	protease binding
36	GO:0019843	7.62191e-05	7.58809	1.03193	7	69	rRNA binding
37	GO:0055105	0.00011088	49.8812	0.104688	3	7	ubiquitin-protein transferase inhibitor activity
38	GO:0004857	0.000203833	3.00888	5.66813	16	379	enzyme inhibitor activity
39	GO:0004067	0.000222942	#NUM!	0.029911	2	2	asparaginase activity
40	GO:0061135	0.000252845	3.87765	3.03596	11	203	endopeptidase regulator activity
41	GO:0062061	0.000260251	33.2508	0.134599	3	9	TAP complex binding
42	GO:0008430	0.000260251	33.2508	0.134599	3	9	selenium binding
43	GO:0042626	0.000265822	5.22697	1.66006	8	111	ATPase activity, coupled to transmembrane movement of substances
44	GO:0043492	0.000282617	5.17646	1.67501	8	112	ATPase activity, coupled to movement of substances
45	GO:0015318	0.000298341	2.28994	11.6503	25	779	inorganic molecular entity transmembrane transporter activity
46	GO:0016491	0.000309955	2.28364	11.6802	25	781	oxidoreductase activity
47	GO:0008009	0.000310173	9.54993	0.598219	5	40	chemokine activity
48	GO:0042379	0.000353725	7.05263	0.942195	6	63	chemokine receptor binding
49	GO:0015405	0.000358701	4.98373	1.73484	8	116	P-P-bond-hydrolysis-driven transmembrane transporter activity
50	GO:1901681	0.000406712	3.41631	3.73887	12	250	sulfur compound binding
51	GO:0046977	0.000499967	24.9356	0.16451	3	11	TAP binding
52	GO:0030881	0.000499967	24.9356	0.16451	3	11	beta-2-microglobulin binding
53	GO:0008201	0.000555713	4.15354	2.3181	9	155	heparin binding
54	GO:0019899	0.000575219	1.7011	34.5472	54	2310	enzyme binding
55	GO:0030234	0.000592505	2.08042	14.3423	28	959	enzyme regulator activity
56	GO:0005519	0.000662199	132.596	0.0448664	2	3	cytoskeletal regulatory protein binding
57	GO:0072320	0.000662199	132.596	0.0448664	2	3	volume-sensitive chloride channel activity
58	GO:0031726	0.000662199	132.596	0.0448664	2	3	CCR1 chemokine receptor binding
59	GO:0003872	0.000662199	132.596	0.0448664	2	3	6-phosphofructokinase activity
60	GO:0098772	0.000671249	1.79068	25.873	43	1730	molecular function regulator
61	GO:0005178	0.000692126	4.48266	1.9143	8	128	integrin binding
62	GO:0019955	0.000728498	4.44539	1.92926	8	129	cytokine binding
63	GO:0030246	0.00075268	3.17321	4.00807	12	268	carbohydrate binding
64	GO:0004866	0.000765365	3.62757	2.93127	10	196	endopeptidase inhibitor activity
65	GO:0015075	0.000845733	2.11997	12.5177	25	837	ion transmembrane transporter activity
66	GO:0005313	0.00084758	19.9465	0.194421	3	13	L-glutamate transmembrane transporter activity
67	GO:0022804	0.000853116	2.82859	5.23442	14	350	active transmembrane transporter activity
68	GO:0022890	0.000859931	2.39165	8.40498	19	562	inorganic cation transmembrane transporter activity
69	GO:0008324	0.000958331	2.31145	9.15275	20	612	cation transmembrane transporter activity
70	GO:0008191	0.00106684	18.1323	0.209377	3	14	metalloendopeptidase inhibitor activity
71	GO:0015172	0.00106684	18.1323	0.209377	3	14	acidic amino acid transmembrane transporter activity
72	GO:0030414	0.00115967	3.42312	3.09578	10	207	peptidase inhibitor activity
73	GO:0019956	0.00126767	9.52143	0.478575	4	32	chemokine binding
74	GO:0030984	0.0013113	66.2947	0.0598219	2	4	kininogen binding
75	GO:0005314	0.0013113	66.2947	0.0598219	2	4	high-affinity glutamate transmembrane transporter activity
76	GO:0097109	0.0013113	66.2947	0.0598219	2	4	neuroligin family protein binding
77	GO:0098973	0.0013113	66.2947	0.0598219	2	4	structural constituent of postsynaptic actin cytoskeleton
78	GO:0015501	0.0013113	66.2947	0.0598219	2	4	glutamate:sodium symporter activity
79	GO:0042605	0.00142571	9.19264	0.493531	4	33	peptide antigen binding
80	GO:0003924	0.00143832	2.92953	4.32213	12	289	GTPase activity
81	GO:0016209	0.00143913	5.28444	1.22635	6	82	antioxidant activity
82	GO:0042608	0.00160534	15.3412	0.239288	3	16	T cell receptor binding
83	GO:0008289	0.00178942	2.10062	11.0521	22	739	lipid binding
84	GO:0050840	0.00187329	6.18388	0.882373	5	59	extracellular matrix binding
85	GO:0005507	0.00187329	6.18388	0.882373	5	59	copper ion binding
86	GO:0022857	0.00204948	1.92501	14.8358	27	992	transmembrane transporter activity
87	GO:0004332	0.0021639	44.1943	0.0747774	2	5	fructose-bisphosphate aldolase activity
88	GO:0000104	0.0021639	44.1943	0.0747774	2	5	succinate dehydrogenase activity
89	GO:0008177	0.0021639	44.1943	0.0747774	2	5	succinate dehydrogenase (ubiquinone) activity
90	GO:0034186	0.0021639	44.1943	0.0747774	2	5	apolipoprotein A-I binding
91	GO:0070095	0.0021639	44.1943	0.0747774	2	5	fructose-6-phosphate binding
92	GO:0070061	0.0021639	44.1943	0.0747774	2	5	fructose binding
93	GO:0055106	0.00228803	13.2944	0.269199	3	18	ubiquitin-protein transferase regulator activity
94	GO:0043621	0.00287429	5.56382	0.972106	5	65	protein self-association
95	GO:0004602	0.00312668	11.7291	0.29911	3	20	glutathione peroxidase activity
96	GO:0016635	0.00321381	33.144	0.0897329	2	6	oxidoreductase activity, acting on the CH-CH group of donors, quinone or related compound as acceptor
97	GO:0005215	0.00325618	1.83498	16.107	28	1077	transporter activity
98	GO:0005518	0.00349833	5.29808	1.01697	5	68	collagen binding
99	GO:0050839	0.00352346	2.91427	3.60427	10	241	cell adhesion molecule binding
100	GO:0004298	0.00360778	11.077	0.314065	3	21	threonine-type endopeptidase activity
101	GO:0070003	0.00360778	11.077	0.314065	3	21	threonine-type peptidase activity
102	GO:0001848	0.00413163	10.4934	0.329021	3	22	complement binding
103	GO:0019865	0.00413163	10.4934	0.329021	3	22	immunoglobulin binding
104	GO:0048306	0.00421416	5.0565	1.06184	5	71	calcium-dependent protein binding
105	GO:0008443	0.00445498	26.5139	0.104688	2	7	phosphofructokinase activity
106	GO:0031730	0.00445498	26.5139	0.104688	2	7	CCR5 chemokine receptor binding
107	GO:0001664	0.00457363	2.64716	4.35204	11	291	G protein-coupled receptor binding
108	GO:0005509	0.00474617	2.0766	9.07798	18	607	calcium ion binding
109	GO:0017111	0.00512153	1.91189	12.0691	22	807	nucleoside-triphosphatase activity
110	GO:0008092	0.00549859	1.82112	14.4171	25	964	cytoskeletal protein binding
111	GO:0017153	0.0058815	22.0938	0.119644	2	8	sodium:dicarboxylate symporter activity
112	GO:0019763	0.0058815	22.0938	0.119644	2	8	immunoglobulin receptor activity
113	GO:0019864	0.0058815	22.0938	0.119644	2	8	IgG binding
114	GO:0019957	0.0059702	9.06116	0.373887	3	25	C-C chemokine binding
115	GO:0050136	0.0059702	9.06116	0.373887	3	25	NADH dehydrogenase (quinone) activity
116	GO:0008137	0.0059702	9.06116	0.373887	3	25	NADH dehydrogenase (ubiquinone) activity
117	GO:0004601	0.0065805	5.79043	0.747774	4	50	peroxidase activity
118	GO:0017134	0.00667517	8.66676	0.388842	3	26	fibroblast growth factor binding
119	GO:0070180	0.00748756	18.9366	0.134599	2	9	large ribosomal subunit rRNA binding
120	GO:0016004	0.00748756	18.9366	0.134599	2	9	phospholipase activator activity
121	GO:0005225	0.00748756	18.9366	0.134599	2	9	volume-sensitive anion channel activity
122	GO:0035374	0.00748756	18.9366	0.134599	2	9	chondroitin sulfate binding
123	GO:0071813	0.00822808	7.97262	0.418753	3	28	lipoprotein particle binding
124	GO:0071814	0.00822808	7.97262	0.418753	3	28	protein-lipid complex binding
125	GO:0003954	0.00822808	7.97262	0.418753	3	28	NADH dehydrogenase activity
126	GO:0016684	0.00862667	5.32613	0.807596	4	54	oxidoreductase activity, acting on peroxide as acceptor
127	GO:0003823	0.00862667	5.32613	0.807596	4	54	antigen binding
128	GO:0048029	0.00897213	4.16869	1.27122	5	85	monosaccharide binding
129	GO:0042287	0.00907741	7.6656	0.433709	3	29	MHC protein binding
130	GO:0051920	0.00926754	16.5687	0.149555	2	10	peroxiredoxin activity
131	GO:0015179	0.00978948	5.12077	0.837507	4	56	L-amino acid transmembrane transporter activity
132	GO:0016462	0.0102656	1.78827	12.8468	22	859	pyrophosphatase activity
133	GO:0016817	0.0106582	1.7816	12.8916	22	862	hydrolase activity, acting on acid anhydrides
134	GO:0016818	0.0106582	1.7816	12.8916	22	862	hydrolase activity, acting on acid anhydrides, in phosphorus-containing anhydrides
135	GO:0043236	0.0109247	7.11735	0.46362	3	31	laminin binding
136	GO:0055102	0.0112159	14.727	0.16451	2	11	lipase inhibitor activity
137	GO:0005391	0.0112159	14.727	0.16451	2	11	sodium:potassium-exchanging ATPase activity
138	GO:0060229	0.0112159	14.727	0.16451	2	11	lipase activator activity
139	GO:0042610	0.0112159	14.727	0.16451	2	11	CD8 receptor binding
140	GO:0008556	0.0112159	14.727	0.16451	2	11	potassium-transporting ATPase activity
141	GO:0016504	0.0119237	6.87158	0.478575	3	32	peptidase activator activity
142	GO:0003779	0.0120584	2.12644	6.35608	13	425	actin binding
143	GO:0051117	0.01237	3.83193	1.3759	5	92	ATPase binding
144	GO:0031406	0.0132793	2.67878	3.11074	8	208	carboxylic acid binding
145	GO:0005283	0.0133272	13.2536	0.179466	2	12	amino acid:sodium symporter activity
146	GO:0005522	0.0133272	13.2536	0.179466	2	12	profilin binding
147	GO:0016505	0.0133272	13.2536	0.179466	2	12	peptidase activator activity involved in apoptotic process
148	GO:0004197	0.0140612	3.70364	1.42077	5	95	cysteine-type endopeptidase activity
149	GO:0005310	0.0140745	6.42761	0.508486	3	34	dicarboxylic acid transmembrane transporter activity
150	GO:0005011	0.0149555	#NUM!	0.0149555	1	1	macrophage colony-stimulating factor receptor activity
151	GO:1901707	0.0149555	#NUM!	0.0149555	1	1	leptomycin B binding
152	GO:1990407	0.0149555	#NUM!	0.0149555	1	1	calcitonin gene-related peptide binding
153	GO:0016495	0.0149555	#NUM!	0.0149555	1	1	C-X3-C chemokine receptor activity
154	GO:0046817	0.0149555	#NUM!	0.0149555	1	1	chemokine receptor antagonist activity
155	GO:0033981	0.0149555	#NUM!	0.0149555	1	1	D-dopachrome decarboxylase activity
156	GO:0015091	0.0149555	#NUM!	0.0149555	1	1	ferric iron transmembrane transporter activity
157	GO:0042658	0.0149555	#NUM!	0.0149555	1	1	MHC class II protein binding, via antigen binding groove
158	GO:0008798	0.0149555	#NUM!	0.0149555	1	1	beta-aspartyl-peptidase activity
159	GO:0015453	0.0149555	#NUM!	0.0149555	1	1	oxidoreduction-driven active transmembrane transporter activity
160	GO:0046911	0.0149555	#NUM!	0.0149555	1	1	metal chelating activity
161	GO:0004876	0.0149555	#NUM!	0.0149555	1	1	complement component C3a receptor activity
162	GO:0031774	0.0149555	#NUM!	0.0149555	1	1	leukotriene receptor binding
163	GO:0031714	0.0149555	#NUM!	0.0149555	1	1	C5a anaphylatoxin chemotactic receptor binding
164	GO:0031715	0.0149555	#NUM!	0.0149555	1	1	C5L2 anaphylatoxin chemotactic receptor binding
165	GO:0004807	0.0149555	#NUM!	0.0149555	1	1	triose-phosphate isomerase activity
166	GO:0004607	0.0149555	#NUM!	0.0149555	1	1	phosphatidylcholine-sterol O-acyltransferase activity
167	GO:0047066	0.0149555	#NUM!	0.0149555	1	1	phospholipid-hydroperoxide glutathione peroxidase activity
168	GO:0072510	0.0149555	#NUM!	0.0149555	1	1	trivalent inorganic cation transmembrane transporter activity
169	GO:0030108	0.0149555	#NUM!	0.0149555	1	1	HLA-A specific activating MHC class I receptor activity
170	GO:0048244	0.0149555	#NUM!	0.0149555	1	1	phytanoyl-CoA dioxygenase activity
171	GO:0035605	0.0149555	#NUM!	0.0149555	1	1	peptidyl-cysteine S-nitrosylase activity
172	GO:0008929	0.0149555	#NUM!	0.0149555	1	1	methylglyoxal synthase activity
173	GO:0033130	0.0155962	12.0482	0.194421	2	13	acetylcholine receptor binding
174	GO:0008097	0.0155962	12.0482	0.194421	2	13	5S rRNA binding
175	GO:0005523	0.0155962	12.0482	0.194421	2	13	tropomyosin binding
176	GO:0016832	0.0155962	12.0482	0.194421	2	13	aldehyde-lyase activity
177	GO:0044548	0.0155962	12.0482	0.194421	2	13	S100 protein binding
178	GO:0016655	0.0164311	6.03745	0.538397	3	36	oxidoreductase activity, acting on NAD(P)H, quinone or similar compound as acceptor
179	GO:0043394	0.0176871	5.85959	0.553353	3	37	proteoglycan binding
180	GO:0043177	0.0184617	2.51364	3.30516	8	221	organic acid binding
181	GO:0008047	0.0184839	2.00223	6.72997	13	450	enzyme activator activity
182	GO:0015662	0.0189952	5.69188	0.568308	3	38	ATPase activity, coupled to transmembrane movement of ions, phosphorylative mechanism
183	GO:0098631	0.0203555	5.5335	0.583264	3	39	cell adhesion mediator activity
184	GO:0061778	0.0205869	10.1936	0.224332	2	15	intracellular chloride channel activity
185	GO:0005229	0.0205869	10.1936	0.224332	2	15	intracellular calcium activated chloride channel activity
186	GO:0015081	0.0207318	2.92255	2.13863	6	143	sodium ion transmembrane transporter activity
187	GO:0019838	0.0226905	2.85949	2.1835	6	146	growth factor binding
188	GO:0005416	0.0232985	9.465	0.239288	2	16	amino acid:cation symporter activity
189	GO:0005521	0.0232985	9.465	0.239288	2	16	lamin binding
190	GO:0044389	0.023646	2.14885	4.81566	10	322	ubiquitin-like protein ligase binding
191	GO:0015171	0.0249253	3.80057	1.10671	4	74	amino acid transmembrane transporter activity
192	GO:0043295	0.0261479	8.83355	0.254243	2	17	glutathione binding
193	GO:1900750	0.0261479	8.83355	0.254243	2	17	oligopeptide binding
194	GO:0030169	0.0261479	8.83355	0.254243	2	17	low-density lipoprotein particle binding
195	GO:0034185	0.0261479	8.83355	0.254243	2	17	apolipoprotein binding
196	GO:0042288	0.0291304	8.28104	0.269199	2	18	MHC class I protein binding
197	GO:0016208	0.0291304	8.28104	0.269199	2	18	AMP binding
198	GO:0005504	0.0296144	4.74158	0.672997	3	45	fatty acid binding
199	GO:0005055	0.029688	66.0792	0.029911	1	2	laminin receptor activity
200	GO:0019962	0.029688	66.0792	0.029911	1	2	type I interferon binding
201	GO:0043891	0.029688	66.0792	0.029911	1	2	glyceraldehyde-3-phosphate dehydrogenase (NAD(P)+) (phosphorylating) activity
202	GO:0034986	0.029688	66.0792	0.029911	1	2	iron chaperone activity
203	GO:0032397	0.029688	66.0792	0.029911	1	2	activating MHC class I receptor activity
204	GO:0050178	0.029688	66.0792	0.029911	1	2	phenylpyruvate tautomerase activity
205	GO:0005497	0.029688	66.0792	0.029911	1	2	androgen binding
206	GO:1904841	0.029688	66.0792	0.029911	1	2	TORC2 complex binding
207	GO:0016492	0.029688	66.0792	0.029911	1	2	G protein-coupled neurotensin receptor activity
208	GO:0001850	0.029688	66.0792	0.029911	1	2	complement component C3a binding
209	GO:0004365	0.029688	66.0792	0.029911	1	2	glyceraldehyde-3-phosphate dehydrogenase (NAD+) (phosphorylating) activity
210	GO:0016403	0.029688	66.0792	0.029911	1	2	dimethylargininase activity
211	GO:0004450	0.029688	66.0792	0.029911	1	2	isocitrate dehydrogenase (NADP+) activity
212	GO:0016231	0.029688	66.0792	0.029911	1	2	beta-N-acetylglucosaminidase activity
213	GO:0045153	0.029688	66.0792	0.029911	1	2	electron transporter, transferring electrons within CoQH2-cytochrome c reductase complex activity
214	GO:0016862	0.029688	66.0792	0.029911	1	2	intramolecular oxidoreductase activity, interconverting keto- and enol-groups
215	GO:0035718	0.029688	66.0792	0.029911	1	2	macrophage migration inhibitory factor binding
216	GO:0015182	0.029688	66.0792	0.029911	1	2	L-asparagine transmembrane transporter activity
217	GO:1903981	0.029688	66.0792	0.029911	1	2	enterobactin binding
218	GO:0004904	0.029688	66.0792	0.029911	1	2	interferon receptor activity
219	GO:0004905	0.029688	66.0792	0.029911	1	2	type I interferon receptor activity
220	GO:0016651	0.0319882	3.49947	1.19644	4	80	oxidoreductase activity, acting on NAD(P)H
221	GO:0099186	0.0322414	7.79353	0.284154	2	19	structural constituent of postsynapse
222	GO:0016298	0.0323084	2.9464	1.76475	5	118	lipase activity
223	GO:0015238	0.0386827	3.28263	1.27122	4	85	drug transmembrane transporter activity
224	GO:0005326	0.0387552	4.23609	0.747774	3	50	neurotransmitter transporter activity
225	GO:0016830	0.0387552	4.23609	0.747774	3	50	carbon-carbon lyase activity
226	GO:0005540	0.0388309	6.97246	0.314065	2	21	hyaluronic acid binding
227	GO:0019200	0.0388309	6.97246	0.314065	2	21	carbohydrate kinase activity
228	GO:0031625	0.039286	2.04728	4.53151	9	303	ubiquitin protein ligase binding
229	GO:0004620	0.0401105	3.24244	1.28617	4	86	phospholipase activity
230	GO:0005525	0.0404434	1.95157	5.27928	10	353	GTP binding
231	GO:0005125	0.0407289	2.27849	3.17056	7	212	cytokine activity
232	GO:0030506	0.0423009	6.62351	0.329021	2	22	ankyrin binding
233	GO:0050998	0.0423009	6.62351	0.329021	2	22	nitric-oxide synthase binding
234	GO:0044183	0.0423009	6.62351	0.329021	2	22	protein binding involved in protein folding
235	GO:0043120	0.0442009	33.038	0.0448664	1	3	tumor necrosis factor binding
236	GO:0019961	0.0442009	33.038	0.0448664	1	3	interferon binding
237	GO:0005006	0.0442009	33.038	0.0448664	1	3	epidermal growth factor-activated receptor activity
238	GO:1904399	0.0442009	33.038	0.0448664	1	3	heparan sulfate binding
239	GO:0019959	0.0442009	33.038	0.0448664	1	3	interleukin-8 binding
240	GO:0010698	0.0442009	33.038	0.0448664	1	3	acetyltransferase activator activity
241	GO:0042392	0.0442009	33.038	0.0448664	1	3	sphingosine-1-phosphate phosphatase activity
242	GO:0032393	0.0442009	33.038	0.0448664	1	3	MHC class I receptor activity
243	GO:0060230	0.0442009	33.038	0.0448664	1	3	lipoprotein lipase activator activity
244	GO:0005290	0.0442009	33.038	0.0448664	1	3	L-histidine transmembrane transporter activity
245	GO:1903135	0.0442009	33.038	0.0448664	1	3	cupric ion binding
246	GO:0035373	0.0442009	33.038	0.0448664	1	3	chondroitin sulfate proteoglycan binding
247	GO:1990932	0.0442009	33.038	0.0448664	1	3	5.8S rRNA binding
248	GO:0008260	0.0442009	33.038	0.0448664	1	3	3-oxoacid CoA-transferase activity
249	GO:0046978	0.0442009	33.038	0.0448664	1	3	TAP1 binding
250	GO:0046979	0.0442009	33.038	0.0448664	1	3	TAP2 binding
251	GO:0097100	0.0442009	33.038	0.0448664	1	3	supercoiled DNA binding
252	GO:0004647	0.0442009	33.038	0.0448664	1	3	phosphoserine phosphatase activity
253	GO:0030156	0.0442009	33.038	0.0448664	1	3	benzodiazepine receptor binding
254	GO:0034189	0.0442009	33.038	0.0448664	1	3	very-low-density lipoprotein particle binding
255	GO:0030298	0.0442009	33.038	0.0448664	1	3	receptor signaling protein tyrosine kinase activator activity
256	GO:0019828	0.0442009	33.038	0.0448664	1	3	aspartic-type endopeptidase inhibitor activity
257	GO:0017077	0.0442009	33.038	0.0448664	1	3	oxidative phosphorylation uncoupler activity
258	GO:0032550	0.0451469	1.91186	5.38397	10	360	purine ribonucleoside binding
259	GO:0001883	0.0479949	1.88987	5.44379	10	364	purine nucleoside binding
260	GO:0032549	0.0487254	1.88445	5.45875	10	365	ribonucleoside binding
261	GO:0016493	0.0495702	6.02077	0.358931	2	24	C-C chemokine receptor activity
