# Supplementary material for: Nerve growth factor receptor (Ngfr) induces neurogenic plasticity by suppressing reactive astroglial Lcn2/Slc22a17 signaling in Alzheimer’s disease
Source: NPJ Regen Med. 2023 Jul 10;8:33. doi: 10.1038/s41536-023-00311-5 (PMC10333226; doi:10.1038/s41536-023-00311-5)
Supplement: Supplementary file 7 — Supplementary Data 3 [file 41536_2023_311_MOESM7_ESM.xlsx]

## Sheet: kegg_OverRepr
	KEGGID	Pvalue	OddsRatio	ExpCount	Count	Size	Term
1	03040	4.42655e-16	9.79131	3.88301	27	123	Spliceosome
2	04115	1.19305e-07	7.81966	2.11513	13	67	p53 signaling pathway
3	03008	5.58894e-07	6.69284	2.39926	13	76	Ribosome biogenesis in eukaryotes
4	03015	7.27502e-05	4.69865	2.71495	11	86	mRNA surveillance pathway
5	03050	0.000400084	5.97434	1.38904	7	44	Proteasome
6	04150	0.00126584	4.7985	1.67317	7	53	mTOR signaling pathway
7	05210	0.00348352	3.93528	1.98886	7	63	Colorectal cancer
8	04110	0.00530888	2.80312	3.88301	10	123	Cell cycle
9	05014	0.00735069	3.83983	1.7363	6	55	Amyotrophic lateral sclerosis (ALS)
10	04310	0.00800467	2.49067	4.76695	11	151	Wnt signaling pathway
11	04120	0.0100613	2.52907	4.26184	10	135	Ubiquitin mediated proteolysis
12	03013	0.0110725	2.36936	4.98793	11	158	RNA transport
13	04141	0.0137654	2.28954	5.14578	11	163	Protein processing in endoplasmic reticulum
14	05215	0.021874	2.67624	2.80966	7	89	Prostate cancer
15	05211	0.0240181	2.88718	2.24141	6	71	Renal cell carcinoma
16	03018	0.025537	2.84298	2.27298	6	72	RNA degradation
17	05219	0.0363292	3.45667	1.26277	4	40	Bladder cancer
18	03060	0.0427897	4.23066	0.789229	3	25	Protein export
19	05200	0.0451688	1.66685	10.1021	16	320	Pathways in cancer

## Sheet: BP_OverRepr
	GOBPID	Pvalue	OddsRatio	ExpCount	Count	Size	Term
1	GO:0043170	1.72144e-49	3.58211	234.219	409	8073	macromolecule metabolic process
2	GO:0016070	4.8113e-48	3.68419	107.434	258	3703	RNA metabolic process
3	GO:0090304	5.4695e-47	3.53711	122.23	276	4213	nucleic acid metabolic process
4	GO:0010467	3.5602e-45	3.40423	132.559	286	4569	gene expression
5	GO:0044237	2.25588e-44	3.42816	266.394	431	9182	cellular metabolic process
6	GO:0034641	5.24106e-42	3.18599	157.017	310	5412	cellular nitrogen compound metabolic process
7	GO:0006396	5.2656e-42	6.10944	23.4132	108	807	RNA processing
8	GO:0006807	9.84627e-42	3.22242	249.886	410	8613	nitrogen compound metabolic process
9	GO:0006139	2.0477e-41	3.21521	137.491	285	4739	nucleobase-containing compound metabolic process
10	GO:0016071	8.91807e-41	6.87498	18.1039	94	624	mRNA metabolic process
11	GO:0046483	1.27916e-39	3.12206	141.176	286	4866	heterocycle metabolic process
12	GO:0044238	5.0062e-39	3.12617	264.683	419	9123	primary metabolic process
13	GO:0006725	6.89145e-38	3.03833	143.236	285	4937	cellular aromatic compound metabolic process
14	GO:0006397	6.7074e-37	7.81097	12.8526	76	443	mRNA processing
15	GO:0071704	1.65412e-36	3.03399	277.448	426	9563	organic substance metabolic process
16	GO:0008152	2.66405e-36	3.07506	290.794	438	10023	metabolic process
17	GO:1901360	1.32933e-35	2.92091	148.835	287	5130	organic cyclic compound metabolic process
18	GO:0044260	2.38223e-34	2.80133	202.044	345	6964	cellular macromolecule metabolic process
19	GO:0031323	3.7508e-33	2.79771	154.986	289	5342	regulation of cellular metabolic process
20	GO:0019222	1.2798e-32	2.7513	167.113	302	5760	regulation of metabolic process
21	GO:0080090	2.114e-32	2.77504	150.518	282	5188	regulation of primary metabolic process
22	GO:0060255	4.95737e-32	2.75106	153.738	285	5299	regulation of macromolecule metabolic process
23	GO:0051171	4.57005e-31	2.72666	146.369	274	5045	regulation of nitrogen compound metabolic process
24	GO:0008380	1.89079e-29	7.52799	10.4156	61	359	RNA splicing
25	GO:0019219	8.99026e-29	2.8538	96.119	205	3313	regulation of nucleobase-containing compound metabolic process
26	GO:0009889	2.46436e-27	2.74703	101.515	209	3499	regulation of biosynthetic process
27	GO:0009059	4.8772e-27	2.65082	116.718	228	4023	macromolecule biosynthetic process
28	GO:0010468	5.99394e-27	2.69722	106.767	215	3680	regulation of gene expression
29	GO:0051252	6.79572e-27	2.82835	87.3862	189	3012	regulation of RNA metabolic process
30	GO:0010556	7.38442e-27	2.7687	94.8134	199	3268	regulation of macromolecule biosynthetic process
31	GO:0034645	1.8784e-26	2.63676	113.875	223	3925	cellular macromolecule biosynthetic process
32	GO:2000112	3.23863e-26	2.75591	92.1733	194	3177	regulation of cellular macromolecule biosynthetic process
33	GO:0031326	6.41806e-26	2.69115	99.4265	203	3427	regulation of cellular biosynthetic process
34	GO:0000398	4.71377e-22	7.60841	7.28218	44	251	mRNA splicing, via spliceosome
35	GO:0000375	4.71377e-22	7.60841	7.28218	44	251	RNA splicing, via transesterification reactions
36	GO:0000377	4.71377e-22	7.60841	7.28218	44	251	RNA splicing, via transesterification reactions with bulged adenosine as nucleophile
37	GO:0044249	2.90022e-21	2.30252	140.044	242	4827	cellular biosynthetic process
38	GO:0032774	3.03322e-21	2.56745	83.0053	170	2861	RNA biosynthetic process
39	GO:1901576	3.53003e-21	2.29179	142.771	245	4921	organic substance biosynthetic process
40	GO:0009058	4.11588e-21	2.28236	145.47	248	5014	biosynthetic process
41	GO:0006351	9.24039e-21	2.54596	82.396	168	2840	transcription, DNA-templated
42	GO:0097659	1.23986e-20	2.53716	82.6281	168	2848	nucleic acid-templated transcription
43	GO:0044271	1.30142e-20	2.36206	112.772	207	3887	cellular nitrogen compound biosynthetic process
44	GO:0044267	2.9241e-20	2.28417	129.832	227	4475	cellular protein metabolic process
45	GO:2001141	1.85925e-19	2.49028	80.3361	162	2769	regulation of RNA biosynthetic process
46	GO:0006355	6.31704e-19	2.46438	79.8429	160	2752	regulation of transcription, DNA-templated
47	GO:1903506	8.38155e-19	2.45564	80.075	160	2760	regulation of nucleic acid-templated transcription
48	GO:1903311	9.75398e-19	6.79985	7.22416	40	249	regulation of mRNA metabolic process
49	GO:0048523	1.36581e-18	2.1938	133.777	227	4611	negative regulation of cellular process
50	GO:0034654	5.64084e-18	2.31469	94.6974	177	3264	nucleobase-containing compound biosynthetic process
51	GO:0048519	9.37412e-18	2.1199	148.661	242	5124	negative regulation of biological process
52	GO:0009892	1.13532e-17	2.39755	79.2626	156	2732	negative regulation of metabolic process
53	GO:0019538	1.32963e-17	2.11368	148.197	241	5108	protein metabolic process
54	GO:0009893	1.45877e-17	2.26409	100.297	183	3457	positive regulation of metabolic process
55	GO:0018130	1.78967e-17	2.2781	96.5542	178	3328	heterocycle biosynthetic process
56	GO:0022613	2.02727e-17	4.85005	12.1853	50	420	ribonucleoprotein complex biogenesis
57	GO:0031325	3.488e-17	2.28432	92.4924	172	3188	positive regulation of cellular metabolic process
58	GO:0019438	6.06371e-17	2.24788	96.9314	177	3341	aromatic compound biosynthetic process
59	GO:0010604	7.29343e-17	2.26737	92.4054	171	3185	positive regulation of macromolecule metabolic process
60	GO:0031324	1.81615e-16	2.39881	70.4428	141	2428	negative regulation of cellular metabolic process
61	GO:0010629	2.12378e-16	2.66542	48.5672	110	1674	negative regulation of gene expression
62	GO:0009987	2.93694e-16	2.51846	435.683	515	15017	cellular process
63	GO:0006366	3.26164e-16	2.50652	58.6056	124	2020	transcription by RNA polymerase II
64	GO:0010605	3.80503e-16	2.36722	71.8064	142	2475	negative regulation of macromolecule metabolic process
65	GO:1901362	4.5278e-16	2.18413	100.5	179	3464	organic cyclic compound biosynthetic process
66	GO:0051172	4.53806e-16	2.42233	65.3366	133	2252	negative regulation of nitrogen compound metabolic process
67	GO:0043412	4.64643e-16	2.166	104.533	184	3603	macromolecule modification
68	GO:0051254	5.65536e-16	2.65758	47.2036	107	1627	positive regulation of RNA metabolic process
69	GO:0051173	7.82548e-16	2.23258	88.4307	163	3048	positive regulation of nitrogen compound metabolic process
70	GO:0010608	2.43071e-15	4.39635	12.7076	48	438	posttranscriptional regulation of gene expression
71	GO:0036211	3.3043e-15	2.14277	99.3394	175	3424	protein modification process
72	GO:0006464	3.3043e-15	2.14277	99.3394	175	3424	cellular protein modification process
73	GO:0006357	4.09429e-15	2.45113	57.0099	119	1965	regulation of transcription by RNA polymerase II
74	GO:0044265	4.43642e-15	3.05508	29.0707	77	1002	cellular macromolecule catabolic process
75	GO:0009057	7.55574e-15	2.83609	35.0183	86	1207	macromolecule catabolic process
76	GO:0071840	7.55982e-15	1.94308	175.498	263	6049	cellular component organization or biogenesis
77	GO:0045935	1.2108e-14	2.47093	52.8901	112	1823	positive regulation of nucleobase-containing compound metabolic process
78	GO:0010628	1.77858e-14	2.40978	56.7488	117	1956	positive regulation of gene expression
79	GO:0048522	2.83159e-14	1.95122	149.676	232	5159	positive regulation of cellular process
80	GO:0009890	1.02387e-13	2.54956	43.374	96	1495	negative regulation of biosynthetic process
81	GO:0048518	1.21057e-13	1.89219	169.376	252	5838	positive regulation of biological process
82	GO:0031327	1.47279e-13	2.55703	42.2715	94	1457	negative regulation of cellular biosynthetic process
83	GO:2000113	1.54673e-13	2.60865	39.6023	90	1365	negative regulation of cellular macromolecule biosynthetic process
84	GO:0010558	2.52023e-13	2.56953	40.6178	91	1400	negative regulation of macromolecule biosynthetic process
85	GO:0045893	3.4885e-13	2.49006	44.2734	96	1526	positive regulation of transcription, DNA-templated
86	GO:0050684	4.07295e-13	7.42436	4.1198	25	142	regulation of mRNA processing
87	GO:1903508	4.07329e-13	2.48257	44.3894	96	1530	positive regulation of nucleic acid-templated transcription
88	GO:1902680	4.23373e-13	2.4807	44.4184	96	1531	positive regulation of RNA biosynthetic process
89	GO:0009891	5.93922e-13	2.30886	56.0525	112	1932	positive regulation of biosynthetic process
90	GO:0010557	7.13191e-13	2.35306	51.8747	106	1788	positive regulation of macromolecule biosynthetic process
91	GO:1901564	1.21956e-12	1.8385	173.583	253	5983	organonitrogen compound metabolic process
92	GO:0031328	1.94298e-12	2.284	54.892	109	1892	positive regulation of cellular biosynthetic process
93	GO:0033554	2.04441e-12	2.3344	50.5981	103	1744	cellular response to stress
94	GO:0045934	2.72298e-12	2.48619	40.2986	88	1389	negative regulation of nucleobase-containing compound metabolic process
95	GO:0051253	4.87761e-12	2.53827	36.643	82	1263	negative regulation of RNA metabolic process
96	GO:0009894	1.42434e-11	2.89328	23.7324	61	818	regulation of catabolic process
97	GO:0000380	2.87654e-11	10.249	2.14694	17	74	alternative mRNA splicing, via spliceosome
98	GO:0032268	2.94886e-11	2.05389	71.8354	128	2476	regulation of cellular protein metabolic process
99	GO:0006403	3.73964e-11	5.85996	5.01919	25	173	RNA localization
100	GO:0051276	5.72335e-11	2.55253	31.6818	72	1092	chromosome organization
101	GO:0051246	6.18436e-11	1.99882	77.3478	134	2666	regulation of protein metabolic process
102	GO:0034248	6.30426e-11	3.90119	10.7347	37	370	regulation of cellular amide metabolic process
103	GO:0044085	8.00159e-11	1.94172	87.2411	146	3007	cellular component biogenesis
104	GO:0045944	8.47337e-11	2.4482	35.3374	77	1218	positive regulation of transcription by RNA polymerase II
105	GO:0018205	1.02421e-10	4.00699	9.89332	35	341	peptidyl-lysine modification
106	GO:0016043	1.02639e-10	1.74489	170.391	242	5873	cellular component organization
107	GO:0031329	1.2946e-10	2.95181	20.0768	53	692	regulation of cellular catabolic process
108	GO:0050794	1.73793e-10	1.71552	300.049	375	10342	regulation of cellular process
109	GO:0061013	2.56033e-10	6.89401	3.48152	20	120	regulation of mRNA catabolic process
110	GO:0006417	3.12929e-10	4.01755	9.28406	33	320	regulation of translation
111	GO:0043484	4.56255e-10	6.24617	3.97474	21	137	regulation of RNA splicing
112	GO:0022618	5.50032e-10	4.87491	6.12168	26	211	ribonucleoprotein complex assembly
113	GO:0010498	5.54443e-10	3.37995	13.2298	40	456	proteasomal protein catabolic process
114	GO:0034660	5.54443e-10	3.37995	13.2298	40	456	ncRNA metabolic process
115	GO:0048024	9.09961e-10	7.2795	2.98831	18	103	regulation of mRNA splicing, via spliceosome
116	GO:0044248	9.60182e-10	2.05609	57.0389	104	1966	cellular catabolic process
117	GO:0007049	1.28431e-09	2.15137	46.8555	90	1615	cell cycle
118	GO:0040029	1.508e-09	4.62254	6.4118	26	221	regulation of gene expression, epigenetic
119	GO:0006364	1.53473e-09	5.00205	5.51241	24	190	rRNA processing
120	GO:0016072	1.66236e-09	4.59872	6.44082	26	222	rRNA metabolic process
121	GO:0071826	2.01652e-09	4.5518	6.49884	26	224	ribonucleoprotein complex subunit organization
122	GO:1901575	2.0365e-09	2.06456	53.2673	98	1836	organic substance catabolic process
123	GO:0050657	2.20534e-09	5.65712	4.32289	21	149	nucleic acid transport
124	GO:0050658	2.20534e-09	5.65712	4.32289	21	149	RNA transport
125	GO:0050789	2.7797e-09	1.66166	319.894	389	11026	regulation of biological process
126	GO:0051603	2.89385e-09	2.76472	20.0187	50	690	proteolysis involved in cellular protein catabolic process
127	GO:0051236	3.18692e-09	5.52672	4.40993	21	152	establishment of RNA localization
128	GO:0030163	3.22086e-09	2.52331	25.8793	59	892	protein catabolic process
129	GO:0015931	3.33782e-09	4.99761	5.28031	23	182	nucleobase-containing compound transport
130	GO:0034470	3.64966e-09	3.69279	9.69024	32	334	ncRNA processing
131	GO:0051726	3.97209e-09	2.46683	27.359	61	943	regulation of cell cycle
132	GO:0009056	6.52605e-09	1.93352	64.5532	111	2225	catabolic process
133	GO:0016569	7.34483e-09	3.22006	12.7366	37	439	covalent chromatin modification
134	GO:1903312	8.46336e-09	7.89932	2.32101	15	80	negative regulation of mRNA metabolic process
135	GO:0070647	8.49876e-09	2.63742	21.3243	51	735	protein modification by small protein conjugation or removal
136	GO:0006974	9.2944e-09	2.62945	21.3823	51	737	cellular response to DNA damage stimulus
137	GO:0042254	1.00649e-08	3.91754	8.0075	28	276	ribosome biogenesis
138	GO:0006325	1.52586e-08	2.61254	21.0632	50	726	chromatin organization
139	GO:0043632	1.55354e-08	2.8026	17.2916	44	596	modification-dependent macromolecule catabolic process
140	GO:0051028	1.59589e-08	6.33859	3.16238	17	109	mRNA transport
141	GO:0033365	1.61783e-08	2.55459	22.3978	52	772	protein localization to organelle
142	GO:0045892	1.66189e-08	2.23902	34.0029	69	1172	negative regulation of transcription, DNA-templated
143	GO:0043488	1.85438e-08	6.76785	2.81423	16	97	regulation of mRNA stability
144	GO:1903507	1.9018e-08	2.23045	34.1189	69	1176	negative regulation of nucleic acid-templated transcription
145	GO:1902679	1.96674e-08	2.22832	34.1479	69	1177	negative regulation of RNA biosynthetic process
146	GO:0006401	2.04654e-08	4.15678	6.75995	25	233	RNA catabolic process
147	GO:0044257	2.16732e-08	2.5809	21.2953	50	734	cellular protein catabolic process
148	GO:0006402	2.25958e-08	4.45981	5.83155	23	201	mRNA catabolic process
149	GO:0032269	2.39888e-08	2.33617	28.7226	61	990	negative regulation of cellular protein metabolic process
150	GO:0006996	2.41354e-08	1.72989	102.386	155	3529	organelle organization
151	GO:0016570	2.82433e-08	3.15507	12.2434	35	422	histone modification
152	GO:0034504	2.92583e-08	3.81766	7.89145	27	272	protein localization to nucleus
153	GO:0006354	3.05897e-08	8.70124	1.85681	13	64	DNA-templated transcription, elongation
154	GO:0031123	3.35911e-08	6.44805	2.93028	16	101	RNA 3'-end processing
155	GO:0018193	4.43772e-08	2.21645	32.7263	66	1128	peptidyl-amino acid modification
156	GO:0006378	4.62978e-08	11.0151	1.30557	11	45	mRNA polyadenylation
157	GO:0043161	4.67332e-08	3.20898	11.344	33	391	proteasome-mediated ubiquitin-dependent protein catabolic process
158	GO:0051248	4.73419e-08	2.25573	30.6664	63	1057	negative regulation of protein metabolic process
159	GO:0031331	4.88089e-08	3.34571	10.2415	31	353	positive regulation of cellular catabolic process
160	GO:0034249	5.37009e-08	5.10035	4.26486	19	147	negative regulation of cellular amide metabolic process
161	GO:0043487	6.77434e-08	6.08827	3.07534	16	106	regulation of RNA stability
162	GO:0043631	7.53682e-08	10.4021	1.3636	11	47	RNA polyadenylation
163	GO:0065007	7.5926e-08	1.5893	337.301	399	11626	biological regulation
164	GO:0019941	7.6162e-08	2.70574	17.0014	42	586	modification-dependent protein catabolic process
165	GO:0022402	8.31895e-08	2.20237	31.8559	64	1098	cell cycle process
166	GO:0000278	8.6471e-08	2.43406	22.92	51	790	mitotic cell cycle
167	GO:0010941	1.02206e-07	1.96377	48.3061	86	1665	regulation of cell death
168	GO:0031124	1.02569e-07	8.70213	1.71175	12	59	mRNA 3'-end processing
169	GO:0045786	1.04716e-07	2.97453	12.9106	35	445	negative regulation of cell cycle
170	GO:0008219	1.07818e-07	1.87159	59.2439	100	2042	cell death
171	GO:0006913	1.10384e-07	3.55308	8.41368	27	290	nucleocytoplasmic transport
172	GO:0051169	1.10384e-07	3.55308	8.41368	27	290	nuclear transport
173	GO:0032446	1.11327e-07	2.6308	17.8718	43	616	protein modification by small protein conjugation
174	GO:0006511	1.19811e-07	2.69245	16.6533	41	574	ubiquitin-dependent protein catabolic process
175	GO:0097193	1.26998e-07	3.5259	8.4717	27	292	intrinsic apoptotic signaling pathway
176	GO:0043067	1.29842e-07	1.99913	44.0122	80	1517	regulation of programmed cell death
177	GO:0042981	1.48771e-07	2.00027	43.403	79	1496	regulation of apoptotic process
178	GO:0051128	1.57603e-07	1.77746	73.4021	117	2530	regulation of cellular component organization
179	GO:0017148	1.60832e-07	5.2965	3.68461	17	127	negative regulation of translation
180	GO:0012501	2.35294e-07	1.87533	54.6889	93	1885	programmed cell death
181	GO:0009896	2.48949e-07	2.96406	12.1853	33	420	positive regulation of catabolic process
182	GO:1903313	2.64675e-07	6.37528	2.58213	14	89	positive regulation of mRNA metabolic process
183	GO:0006915	3.21314e-07	1.87235	53.4994	91	1844	apoptotic process
184	GO:0070727	3.28472e-07	1.91074	48.8574	85	1684	cellular macromolecule localization
185	GO:0032786	3.75796e-07	12.2201	0.986431	9	34	positive regulation of DNA-templated transcription, elongation
186	GO:0007050	4.8589e-07	4.85264	3.97474	17	137	cell cycle arrest
187	GO:0019080	6.13847e-07	8.13665	1.65372	11	57	viral gene expression
188	GO:0006376	6.52767e-07	14.2722	0.783342	8	27	mRNA splice site selection
189	GO:0006368	7.70402e-07	9.18451	1.3636	10	47	transcription elongation from RNA polymerase II promoter
190	GO:0065009	8.32133e-07	1.72838	71.6613	112	2470	regulation of molecular function
191	GO:0000122	9.2182e-07	2.23249	24.7768	51	854	negative regulation of transcription by RNA polymerase II
192	GO:0006412	9.51475e-07	2.56587	16.073	38	554	translation
193	GO:0034613	9.54175e-07	1.86856	48.5672	83	1674	cellular protein localization
194	GO:0032784	1.41328e-06	8.49438	1.45063	10	50	regulation of DNA-templated transcription, elongation
195	GO:0051093	1.41802e-06	2.08583	30.1442	58	1039	negative regulation of developmental process
196	GO:0000381	1.48296e-06	7.33707	1.79879	11	62	regulation of alternative mRNA splicing, via spliceosome
197	GO:0006508	1.52958e-06	1.8569	47.5808	81	1640	proteolysis
198	GO:1901565	1.60238e-06	2.02592	33.1905	62	1144	organonitrogen compound catabolic process
199	GO:1903047	1.66179e-06	2.40825	18.4231	41	635	mitotic cell cycle process
200	GO:0007346	2.21471e-06	2.61654	14.0712	34	485	regulation of mitotic cell cycle
201	GO:0043043	2.41999e-06	2.45812	16.7113	38	576	peptide biosynthetic process
202	GO:0043933	2.62819e-06	1.7688	56.1976	91	1937	protein-containing complex subunit organization
203	GO:0045595	2.73245e-06	1.783	53.8475	88	1856	regulation of cell differentiation
204	GO:0006518	3.63287e-06	2.25296	21.0632	44	726	peptide metabolic process
205	GO:0022607	3.70457e-06	1.64054	80.6553	120	2780	cellular component assembly
206	GO:0044772	3.90261e-06	2.90239	10.0964	27	348	mitotic cell cycle phase transition
207	GO:0019083	3.9213e-06	8.7242	1.27656	9	44	viral transcription
208	GO:0016567	4.05589e-06	2.43088	16.4212	37	566	protein ubiquitination
209	GO:0006977	4.51356e-06	33.7461	0.290127	5	10	DNA damage response, signal transduction by p53 class mediator resulting in cell cycle arrest
210	GO:0050790	4.75455e-06	1.7712	52.1938	85	1799	regulation of catalytic activity
211	GO:0000245	4.77661e-06	8.48143	1.30557	9	45	spliceosomal complex assembly
212	GO:0033044	5.35908e-06	2.84826	10.2705	27	354	regulation of chromosome organization
213	GO:0032502	5.38322e-06	1.4769	174.424	224	6012	developmental process
214	GO:0080182	5.47666e-06	18.433	0.493216	6	17	histone H3-K4 trimethylation
215	GO:0016458	6.25035e-06	3.5971	5.80254	19	200	gene silencing
216	GO:0016032	7.10953e-06	3.10083	8.06553	23	278	viral process
217	GO:0045596	7.19021e-06	2.16658	22.3398	45	770	negative regulation of cell differentiation
218	GO:0006950	7.60231e-06	1.56469	99.1073	140	3416	response to stress
219	GO:0006094	7.78161e-06	6.03195	2.11793	11	73	gluconeogenesis
220	GO:0031571	8.01383e-06	16.896	0.522228	6	18	mitotic G1 DNA damage checkpoint
221	GO:1902400	8.07711e-06	28.1204	0.319139	5	11	intracellular signal transduction involved in G1 DNA damage checkpoint
222	GO:0072431	8.07711e-06	28.1204	0.319139	5	11	signal transduction involved in mitotic G1 DNA damage checkpoint
223	GO:0072331	8.25099e-06	4.30287	3.8877	15	134	signal transduction by p53 class mediator
224	GO:0043604	8.87183e-06	2.23338	19.7286	41	680	amide biosynthetic process
225	GO:0043414	8.98657e-06	3.05231	8.18158	23	282	macromolecule methylation
226	GO:0016571	9.89228e-06	4.23132	3.94572	15	136	histone methylation
227	GO:1902373	9.98736e-06	7.63174	1.42162	9	49	negative regulation of mRNA catabolic process
228	GO:0061014	9.98736e-06	7.63174	1.42162	9	49	positive regulation of mRNA catabolic process
229	GO:0051168	1.08169e-05	4.19642	3.97474	15	137	nuclear export
230	GO:0044783	1.14259e-05	15.5956	0.551241	6	19	G1 DNA damage checkpoint
231	GO:0044819	1.14259e-05	15.5956	0.551241	6	19	mitotic G1/S transition checkpoint
232	GO:0019319	1.1578e-05	5.75267	2.20496	11	76	hexose biosynthetic process
233	GO:0034655	1.19519e-05	2.60675	11.9822	29	413	nucleobase-containing compound catabolic process
234	GO:0006997	1.23377e-05	4.41983	3.53955	14	122	nucleus organization
235	GO:0070059	1.25343e-05	6.40661	1.8278	10	63	intrinsic apoptotic signaling pathway in response to endoplasmic reticulum stress
236	GO:0051052	1.31162e-05	2.54577	12.6785	30	437	regulation of DNA metabolic process
237	GO:0006405	1.31588e-05	5.66522	2.23398	11	77	RNA export from nucleus
238	GO:0008213	1.31891e-05	3.70201	5.04821	17	174	protein alkylation
239	GO:0006479	1.31891e-05	3.70201	5.04821	17	174	protein methylation
240	GO:0006611	1.3558e-05	4.37906	3.56856	14	123	protein export from nucleus
241	GO:0006111	1.40459e-05	7.26758	1.47965	9	51	regulation of gluconeogenesis
242	GO:0043618	1.40459e-05	7.26758	1.47965	9	51	regulation of transcription from RNA polymerase II promoter in response to stress
243	GO:0010564	1.46346e-05	2.31147	16.7113	36	576	regulation of cell cycle process
244	GO:0034968	1.49451e-05	4.66072	3.13337	13	108	histone lysine methylation
245	GO:0051247	1.61584e-05	1.75139	47.4647	77	1636	positive regulation of protein metabolic process
246	GO:0043525	1.68901e-05	5.49804	2.292	11	79	positive regulation of neuron apoptotic process
247	GO:0032270	1.70927e-05	1.77408	44.3604	73	1529	positive regulation of cellular protein metabolic process
248	GO:0097190	1.79281e-05	2.25936	17.5527	37	605	apoptotic signaling pathway
249	GO:0031647	1.89314e-05	2.98448	7.97849	22	275	regulation of protein stability
250	GO:0046782	1.96381e-05	8.21149	1.18952	8	41	regulation of viral transcription
251	GO:0048255	1.96381e-05	8.21149	1.18952	8	41	mRNA stabilization
252	GO:0044403	2.00063e-05	2.74743	9.80629	25	338	symbiont process
253	GO:0006983	2.1439e-05	21.0881	0.377165	5	13	ER overload response
254	GO:0006352	2.1578e-05	4.85987	2.78522	12	96	DNA-templated transcription, initiation
255	GO:0044843	2.20888e-05	3.54273	5.2513	17	181	cell cycle G1/S phase transition
256	GO:0034976	2.22293e-05	3.14333	6.90502	20	238	response to endoplasmic reticulum stress
257	GO:0006886	2.23354e-05	2.01104	25.5602	48	881	intracellular protein transport
258	GO:0044270	2.38779e-05	2.45933	13.0847	30	451	cellular nitrogen compound catabolic process
259	GO:0046364	2.41962e-05	5.26492	2.37904	11	82	monosaccharide biosynthetic process
260	GO:0065003	2.43004e-05	1.7163	49.6407	79	1711	protein-containing complex assembly
261	GO:0044770	2.54311e-05	2.59008	11.1989	27	386	cell cycle phase transition
262	GO:0051130	2.76685e-05	1.82041	37.1362	63	1280	positive regulation of cellular component organization
263	GO:0042771	2.83213e-05	7.74148	1.24755	8	43	intrinsic apoptotic signaling pathway in response to DNA damage by p53 class mediator
264	GO:0050686	2.98848e-05	9.47181	0.928406	7	32	negative regulation of mRNA processing
265	GO:0000082	2.99841e-05	3.61747	4.84512	16	167	G1/S transition of mitotic cell cycle
266	GO:0051641	3.03123e-05	1.58324	74.9107	109	2582	cellular localization
267	GO:0046700	3.05745e-05	2.42401	13.2588	30	457	heterocycle catabolic process
268	GO:0043620	3.07482e-05	6.49278	1.62471	9	56	regulation of DNA-templated transcription in response to stress
269	GO:1902402	3.25542e-05	18.744	0.406178	5	14	signal transduction involved in mitotic DNA damage checkpoint
270	GO:1902403	3.25542e-05	18.744	0.406178	5	14	signal transduction involved in mitotic DNA integrity checkpoint
271	GO:0072413	3.25542e-05	18.744	0.406178	5	14	signal transduction involved in mitotic cell cycle checkpoint
272	GO:0018023	3.37435e-05	7.52605	1.27656	8	44	peptidyl-lysine trimethylation
273	GO:0050793	3.5177e-05	1.57092	76.8836	111	2650	regulation of developmental process
274	GO:1902369	3.55853e-05	6.35719	1.65372	9	57	negative regulation of RNA catabolic process
275	GO:0060548	3.92189e-05	1.89634	29.8831	53	1030	negative regulation of cell death
276	GO:0045930	3.97462e-05	3.11072	6.61489	19	228	negative regulation of mitotic cell cycle
277	GO:1901216	4.63113e-05	4.13549	3.48152	13	120	positive regulation of neuron death
278	GO:0010906	4.63113e-05	4.13549	3.48152	13	120	regulation of glucose metabolic process
279	GO:0018022	4.63113e-05	4.13549	3.48152	13	120	peptidyl-lysine methylation
280	GO:0032259	4.63575e-05	2.65875	9.69024	24	334	methylation
281	GO:0032007	4.72107e-05	7.12922	1.33458	8	46	negative regulation of TOR signaling
282	GO:1901990	4.74516e-05	2.96445	7.28218	20	251	regulation of mitotic cell cycle phase transition
283	GO:0042176	4.95579e-05	2.53282	10.9958	26	379	regulation of protein catabolic process
284	GO:0043921	5.00861e-05	11.2606	0.696304	6	24	modulation by host of viral transcription
285	GO:0052312	5.00861e-05	11.2606	0.696304	6	24	modulation of transcription in other organism involved in symbiotic interaction
286	GO:0052472	5.00861e-05	11.2606	0.696304	6	24	modulation by host of symbiont transcription
287	GO:0009895	5.22641e-05	2.77329	8.52973	22	294	negative regulation of catabolic process
288	GO:0048646	5.23661e-05	1.83067	33.2775	57	1147	anatomical structure formation involved in morphogenesis
289	GO:0019439	5.32958e-05	2.34535	13.665	30	471	aromatic compound catabolic process
290	GO:0043489	5.54642e-05	6.94607	1.3636	8	47	RNA stabilization
291	GO:0031399	5.66045e-05	1.66826	50.8882	79	1754	regulation of protein modification process
292	GO:0033036	6.05889e-05	1.52936	83.9337	118	2893	macromolecule localization
293	GO:1902275	6.0899e-05	3.24335	5.68649	17	196	regulation of chromatin organization
294	GO:0043603	6.40612e-05	1.90574	27.417	49	945	cellular amide metabolic process
295	GO:0006275	6.41449e-05	4.29474	3.10436	12	107	regulation of DNA replication
296	GO:1902806	6.5284e-05	3.98565	3.59757	13	124	regulation of cell cycle G1/S phase transition
297	GO:0010942	6.90224e-05	2.06325	20.1348	39	694	positive regulation of cell death
298	GO:0034250	7.35325e-05	3.69635	4.14881	14	143	positive regulation of cellular amide metabolic process
299	GO:0009267	7.35325e-05	3.69635	4.14881	14	143	cellular response to starvation
300	GO:0072332	7.48046e-05	5.0643	2.23398	10	77	intrinsic apoptotic signaling pathway by p53 class mediator
301	GO:0016331	7.9451e-05	3.30816	5.2513	16	181	morphogenesis of embryonic epithelium
302	GO:0043066	8.0593e-05	1.9127	26.1694	47	902	negative regulation of apoptotic process
303	GO:0009792	8.06184e-05	1.95713	23.9355	44	825	embryo development ending in birth or egg hatching
304	GO:2000045	8.41335e-05	4.16263	3.19139	12	110	regulation of G1/S transition of mitotic cell cycle
305	GO:0040007	9.10857e-05	1.82923	30.8695	53	1064	growth
306	GO:0072594	9.15619e-05	2.48116	10.7637	25	371	establishment of protein localization to organelle
307	GO:0006259	9.18624e-05	1.90107	26.3145	47	907	DNA metabolic process
308	GO:0070935	9.3603e-05	14.0559	0.493216	5	17	3'-UTR-mediated mRNA stabilization
309	GO:0071310	9.65798e-05	1.59042	60.8686	90	2098	cellular response to organic substance
310	GO:0008630	0.000100255	4.07896	3.24942	12	112	intrinsic apoptotic signaling pathway in response to DNA damage
311	GO:0071427	0.000101443	6.29864	1.47965	8	51	mRNA-containing ribonucleoprotein complex export from nucleus
312	GO:0006406	0.000101443	6.29864	1.47965	8	51	mRNA export from nucleus
313	GO:0043009	0.00010192	1.95072	23.4422	43	808	chordate embryonic development
314	GO:0031440	0.000102289	9.65047	0.783342	6	27	regulation of mRNA 3'-end processing
315	GO:0042594	0.000102939	3.38546	4.8161	15	166	response to starvation
316	GO:0008104	0.000103169	1.53576	74.5916	106	2571	protein localization
317	GO:0090068	0.000104428	2.87422	7.10811	19	245	positive regulation of cell cycle process
318	GO:0044093	0.000112253	1.70308	41.3721	66	1426	positive regulation of molecular function
319	GO:0043068	0.00011333	2.0738	18.4521	36	636	positive regulation of programmed cell death
320	GO:0009790	0.0001146	1.76322	35.0473	58	1208	embryo development
321	GO:0001841	0.000114928	3.74787	3.80066	13	131	neural tube formation
322	GO:0006473	0.000116737	3.1911	5.42537	16	187	protein acetylation
323	GO:0061614	0.000116877	6.15517	1.50866	8	52	pri-miRNA transcription by RNA polymerase II
324	GO:0030162	0.000121714	2.00309	20.686	39	713	regulation of proteolysis
325	GO:0071214	0.00012253	2.83613	7.19514	19	248	cellular response to abiotic stimulus
326	GO:0104004	0.00012253	2.83613	7.19514	19	248	cellular response to environmental stimulus
327	GO:0050821	0.000125864	3.319	4.90314	15	169	protein stabilization
328	GO:1900153	0.000126522	12.974	0.522228	5	18	positive regulation of nuclear-transcribed mRNA catabolic process, deadenylation-dependent decay
329	GO:0043069	0.000128196	1.87147	26.6917	47	920	negative regulation of programmed cell death
330	GO:0071426	0.000130785	5.25844	1.94385	9	67	ribonucleoprotein complex export from nucleus
331	GO:0008283	0.000132011	1.59332	57.213	85	1972	cell proliferation
332	GO:0006606	0.000132202	3.47908	4.38091	14	151	protein import into nucleus
333	GO:0010675	0.000132202	3.47908	4.38091	14	151	regulation of cellular carbohydrate metabolic process
334	GO:1903050	0.000134294	3.02174	6.06365	17	209	regulation of proteolysis involved in cellular protein catabolic process
335	GO:0042273	0.000146916	5.16905	1.97286	9	68	ribosomal large subunit biogenesis
336	GO:0071166	0.000146916	5.16905	1.97286	9	68	ribonucleoprotein complex localization
337	GO:0001838	0.000152035	3.42867	4.43894	14	153	embryonic epithelial tube formation
338	GO:0051568	0.000153588	5.88696	1.56668	8	54	histone H3-K4 methylation
339	GO:0071480	0.00015625	8.8104	0.841368	6	29	cellular response to gamma radiation
340	GO:1901361	0.000159817	2.19254	14.5354	30	501	organic cyclic compound catabolic process
341	GO:0071478	0.00016288	3.40401	4.46795	14	154	cellular response to radiation
342	GO:0071496	0.000167202	2.76286	7.36922	19	254	cellular response to external stimulus
343	GO:0051301	0.000168485	2.0994	16.6823	33	575	cell division
344	GO:0035148	0.000173992	3.2138	5.04821	15	174	tube formation
345	GO:0051170	0.000174388	3.37969	4.49697	14	155	import into nucleus
346	GO:0051338	0.000178864	1.89649	24.0515	43	829	regulation of transferase activity
347	GO:0009411	0.000180636	3.56543	3.97474	13	137	response to UV
348	GO:0044419	0.000184154	2.36288	11.2569	25	388	interspecies interaction between organisms
349	GO:0061061	0.000189417	1.99441	19.6706	37	678	muscle structure development
350	GO:0033043	0.000192199	1.72494	35.7436	58	1232	regulation of organelle organization
351	GO:0045787	0.000193721	2.45491	9.98036	23	344	positive regulation of cell cycle
352	GO:1901991	0.000194248	3.53672	4.00375	13	138	negative regulation of mitotic cell cycle phase transition
353	GO:2000134	0.000199303	5.64109	1.62471	8	56	negative regulation of G1/S transition of mitotic cell cycle
354	GO:0043255	0.000199303	4.05879	2.98831	11	103	regulation of carbohydrate biosynthetic process
355	GO:0043065	0.000207087	2.02648	18.307	35	631	positive regulation of apoptotic process
356	GO:1900180	0.000209876	3.74044	3.51053	12	121	regulation of protein localization to nucleus
357	GO:1900151	0.000218196	11.243	0.580254	5	20	regulation of nuclear-transcribed mRNA catabolic process, deadenylation-dependent decay
358	GO:0042127	0.000218885	1.62405	47.2617	72	1629	regulation of cell proliferation
359	GO:0072175	0.000227719	3.28579	4.61302	14	159	epithelial tube formation
360	GO:1901987	0.000231676	2.60953	8.18158	20	282	regulation of cell cycle phase transition
361	GO:0061136	0.000237324	3.11502	5.19327	15	179	regulation of proteasomal protein catabolic process
362	GO:0010948	0.000248003	2.85638	6.38279	17	220	negative regulation of cell cycle process
363	GO:0045862	0.000253513	2.46083	9.51616	22	328	positive regulation of proteolysis
364	GO:0051851	0.000254595	4.76401	2.11793	9	73	modification by host of symbiont morphology or physiology
365	GO:0044092	0.000264515	1.78435	29.0997	49	1003	negative regulation of molecular function
366	GO:0019318	0.000275872	2.82823	6.44082	17	222	hexose metabolic process
367	GO:0031668	0.000275872	2.82823	6.44082	17	222	cellular response to extracellular stimulus
368	GO:0010638	0.00027728	2.0375	17.1465	33	591	positive regulation of organelle organization
369	GO:0070848	0.00027728	2.0375	17.1465	33	591	response to growth factor
370	GO:1901522	0.000279586	10.5398	0.609266	5	21	positive regulation of transcription from RNA polymerase II promoter involved in cellular response to chemical stimulus
371	GO:0006349	0.000279586	10.5398	0.609266	5	21	regulation of gene expression by genetic imprinting
372	GO:2001252	0.000284172	3.05859	5.28031	15	182	positive regulation of chromosome organization
373	GO:0060213	0.000288319	16.8416	0.348152	4	12	positive regulation of nuclear-transcribed mRNA poly(A) tail shortening
374	GO:0097201	0.000288319	16.8416	0.348152	4	12	negative regulation of transcription from RNA polymerase II promoter in response to stress
375	GO:0072359	0.000309147	1.73146	32.4362	53	1118	circulatory system development
376	GO:0051241	0.000318684	1.67251	38.0646	60	1312	negative regulation of multicellular organismal process
377	GO:1902807	0.000324352	5.2061	1.74076	8	60	negative regulation of cell cycle G1/S phase transition
378	GO:0071559	0.000334252	2.88452	5.9476	16	205	response to transforming growth factor beta
379	GO:0033120	0.000334462	6.06735	1.33458	7	46	positive regulation of RNA splicing
380	GO:0031330	0.000338157	2.68214	7.16613	18	247	negative regulation of cellular catabolic process
381	GO:0000470	0.000353237	9.91928	0.638279	5	22	maturation of LSU-rRNA
382	GO:0006353	0.000353237	9.91928	0.638279	5	22	DNA-templated transcription, termination
383	GO:0007093	0.00035432	3.51347	3.71362	12	128	mitotic cell cycle checkpoint
384	GO:0040012	0.00035471	1.75914	29.4769	49	1016	regulation of locomotion
385	GO:0008285	0.000365899	1.94012	19.6126	36	676	negative regulation of cell proliferation
386	GO:0036293	0.000372468	2.85403	6.00562	16	207	response to decreased oxygen levels
387	GO:0007623	0.000372468	2.85403	6.00562	16	207	circadian rhythm
388	GO:0031503	0.000390986	2.64705	7.25317	18	250	protein-containing complex localization
389	GO:0006984	0.000391174	7.23527	0.986431	6	34	ER-nucleus signaling pathway
390	GO:0071363	0.000396048	2.01681	16.7693	32	578	cellular response to growth factor stimulus
391	GO:0030330	0.000407438	5.01277	1.79879	8	62	DNA damage response, signal transduction by p53 class mediator
392	GO:0017038	0.000414392	2.82416	6.06365	16	209	protein import
393	GO:0046822	0.000414997	3.69542	3.24942	11	112	regulation of nucleocytoplasmic transport
394	GO:0016441	0.000420779	4.41766	2.26299	9	78	posttranscriptional gene silencing
395	GO:0034644	0.000420779	4.41766	2.26299	9	78	cellular response to UV
396	GO:0043543	0.000437601	2.70803	6.70193	17	231	protein acylation
397	GO:0044087	0.000439981	1.77294	27.417	46	945	regulation of cellular component biogenesis
398	GO:0045943	0.000440662	9.36773	0.667292	5	23	positive regulation of transcription by RNA polymerase I
399	GO:2000737	0.000440662	9.36773	0.667292	5	23	negative regulation of stem cell differentiation
400	GO:0032968	0.000440662	9.36773	0.667292	5	23	positive regulation of transcription elongation from RNA polymerase II promoter
401	GO:1901566	0.000455611	1.60357	44.3314	67	1528	organonitrogen compound biosynthetic process
402	GO:0051702	0.000462886	4.35433	2.292	9	79	interaction with symbiont
403	GO:0048856	0.000468489	1.35086	164.386	201	5666	anatomical structure development
404	GO:1903829	0.000472895	2.45732	8.64578	20	298	positive regulation of cellular protein localization
405	GO:0045184	0.000476451	1.54843	53.5864	78	1847	establishment of protein localization
406	GO:0007275	0.000484397	1.35908	150.402	186	5184	multicellular organism development
407	GO:0061912	0.00049799	5.6331	1.42162	7	49	selective autophagy
408	GO:0003281	0.000508394	4.29278	2.32101	9	80	ventricular septum development
409	GO:0016236	0.000530454	2.86796	5.59945	15	193	macroautophagy
410	GO:0006006	0.000530454	2.86796	5.59945	15	193	glucose metabolic process
411	GO:0031056	0.00053143	3.15537	4.43894	13	153	regulation of histone modification
412	GO:0034243	0.000539377	6.75223	1.04446	6	36	regulation of transcription elongation from RNA polymerase II promoter
413	GO:0071158	0.000539377	6.75223	1.04446	6	36	positive regulation of cell cycle arrest
414	GO:0048025	0.000543446	8.87424	0.696304	5	24	negative regulation of mRNA splicing, via spliceosome
415	GO:0060211	0.000556683	13.4719	0.406178	4	14	regulation of nuclear-transcribed mRNA poly(A) tail shortening
416	GO:0080135	0.000558674	1.91057	19.3224	35	666	regulation of cellular response to stress
417	GO:1903052	0.000560319	3.55392	3.36547	11	116	positive regulation of proteolysis involved in cellular protein catabolic process
418	GO:1901988	0.000601208	3.11061	4.49697	13	155	negative regulation of cell cycle phase transition
419	GO:0018394	0.000601208	3.11061	4.49697	13	155	peptidyl-lysine acetylation
420	GO:0006470	0.000614633	2.62131	6.90502	17	238	protein dephosphorylation
421	GO:2000677	0.000638488	5.37651	1.47965	7	51	regulation of transcription regulatory region DNA binding
422	GO:0032006	0.000651571	3.76567	2.90127	10	100	regulation of TOR signaling
423	GO:1903362	0.000675314	2.59754	6.96304	17	240	regulation of cellular protein catabolic process
424	GO:0070887	0.000676363	1.44787	77.5799	105	2674	cellular response to chemical stimulus
425	GO:0043085	0.000690443	1.70168	30.3763	49	1047	positive regulation of catalytic activity
426	GO:0045727	0.000695262	3.45467	3.45251	11	119	positive regulation of translation
427	GO:0010508	0.000695262	3.45467	3.45251	11	119	positive regulation of autophagy
428	GO:0031929	0.000695262	3.45467	3.45251	11	119	TOR signaling
429	GO:0042149	0.000727883	6.32957	1.10248	6	38	cellular response to glucose starvation
430	GO:0048524	0.000728655	4.06301	2.43707	9	84	positive regulation of viral process
431	GO:0046907	0.000729519	1.58246	43.461	65	1498	intracellular transport
432	GO:0006978	0.000741779	12.2466	0.43519	4	15	DNA damage response, signal transduction by p53 class mediator resulting in transcription of p21 class mediator
433	GO:0016573	0.000746804	3.20735	4.03276	12	139	histone acetylation
434	GO:0070482	0.00076125	2.65721	6.4118	16	221	response to oxygen levels
435	GO:1902177	0.000779353	25.2244	0.203089	3	7	positive regulation of oxidative stress-induced intrinsic apoptotic signaling pathway
436	GO:1903223	0.000779353	25.2244	0.203089	3	7	positive regulation of oxidative stress-induced neuron death
437	GO:1904781	0.000779353	25.2244	0.203089	3	7	positive regulation of protein localization to centrosome
438	GO:0032876	0.000779353	25.2244	0.203089	3	7	negative regulation of DNA endoreduplication
439	GO:0006369	0.000779353	25.2244	0.203089	3	7	termination of RNA polymerase II transcription
440	GO:0030334	0.000781231	1.75422	25.8213	43	890	regulation of cell migration
441	GO:0034333	0.000794401	4.00934	2.46608	9	85	adherens junction assembly
442	GO:0071560	0.000807991	2.74348	5.83155	15	201	cellular response to transforming growth factor beta stimulus
443	GO:0001666	0.000807991	2.74348	5.83155	15	201	response to hypoxia
444	GO:1901800	0.000821989	3.64364	2.98831	10	103	positive regulation of proteasomal protein catabolic process
445	GO:0010632	0.000838226	2.63126	6.46983	16	223	regulation of epithelial cell migration
446	GO:0036324	0.000840346	#NUM!	0.0580254	2	2	vascular endothelial growth factor receptor-2 signaling pathway
447	GO:0120191	0.000840346	#NUM!	0.0580254	2	2	negative regulation of termination of RNA polymerase II transcription
448	GO:2000805	0.000840346	#NUM!	0.0580254	2	2	negative regulation of termination of RNA polymerase II transcription, poly(A)-coupled
449	GO:1990074	0.000840346	#NUM!	0.0580254	2	2	polyuridylation-dependent mRNA catabolic process
450	GO:0051147	0.000858622	2.98358	4.67104	13	161	regulation of muscle cell differentiation
451	GO:0035304	0.000864896	3.95707	2.49509	9	86	regulation of protein dephosphorylation
452	GO:0048869	0.000867484	1.36163	124.203	156	4281	cellular developmental process
453	GO:0006413	0.000886334	3.60469	3.01732	10	104	translational initiation
454	GO:0034622	0.000904765	1.70716	28.3744	46	978	cellular protein-containing complex assembly
455	GO:0030154	0.00091601	1.36544	118.836	150	4096	cell differentiation
456	GO:2001235	0.000937905	2.8157	5.30932	14	183	positive regulation of apoptotic signaling pathway
457	GO:0035967	0.000954755	3.56656	3.04633	10	105	cellular response to topologically incorrect protein
458	GO:0001944	0.000955076	1.81527	21.4404	37	739	vasculature development
459	GO:0010634	0.000959193	3.10878	4.14881	12	143	positive regulation of epithelial cell migration
460	GO:0008340	0.000960694	7.66295	0.783342	5	27	determination of adult lifespan
461	GO:0010586	0.000960694	7.66295	0.783342	5	27	miRNA metabolic process
462	GO:0036003	0.000960694	7.66295	0.783342	5	27	positive regulation of transcription from RNA polymerase II promoter in response to stress
463	GO:0046825	0.000963638	5.95664	1.16051	6	40	regulation of protein export from nucleus
464	GO:0042772	0.000966478	11.2255	0.464203	4	16	DNA damage response, signal transduction resulting in transcription
465	GO:0048589	0.000992269	1.79598	22.2527	38	767	developmental growth
466	GO:0031400	0.00100669	1.94248	16.2471	30	560	negative regulation of protein modification process
467	GO:0018393	0.0010195	3.08507	4.17783	12	144	internal peptidyl-lysine acetylation
468	GO:0048145	0.00102744	3.52923	3.07534	10	106	regulation of fibroblast proliferation
469	GO:0006109	0.00104204	2.78248	5.36735	14	185	regulation of carbohydrate metabolic process
470	GO:0009628	0.00105919	1.71358	27.0108	44	931	response to abiotic stimulus
471	GO:0031401	0.00107107	1.62332	35.0473	54	1208	positive regulation of protein modification process
472	GO:0045814	0.00110743	3.8081	2.58213	9	89	negative regulation of gene expression, epigenetic
473	GO:0005996	0.00110899	2.47403	7.28218	17	251	monosaccharide metabolic process
474	GO:0033002	0.00111007	2.55635	6.6439	16	229	muscle cell proliferation
475	GO:0045292	0.00114193	7.32941	0.812355	5	28	mRNA cis splicing, via spliceosome
476	GO:0072395	0.00114193	7.32941	0.812355	5	28	signal transduction involved in cell cycle checkpoint
477	GO:0072422	0.00114193	7.32941	0.812355	5	28	signal transduction involved in DNA damage checkpoint
478	GO:0072401	0.00114193	7.32941	0.812355	5	28	signal transduction involved in DNA integrity checkpoint
479	GO:0048144	0.00118643	3.45685	3.13337	10	108	fibroblast proliferation
480	GO:0006475	0.00121962	3.01605	4.26486	12	147	internal protein amino acid acetylation
481	GO:0071578	0.00122012	20.1785	0.232101	3	8	zinc ion import across plasma membrane
482	GO:0031060	0.0012267	4.16212	2.11793	8	73	regulation of histone methylation
483	GO:0040017	0.00123489	1.89317	17.2045	31	593	positive regulation of locomotion
484	GO:0030575	0.00123505	10.3614	0.493216	4	17	nuclear body organization
485	GO:1900363	0.00123505	10.3614	0.493216	4	17	regulation of mRNA polyadenylation
486	GO:0006474	0.00123505	10.3614	0.493216	4	17	N-terminal protein amino acid acetylation
487	GO:0045936	0.00123675	1.93821	15.7249	29	542	negative regulation of phosphate metabolic process
488	GO:0010563	0.00123675	1.93821	15.7249	29	542	negative regulation of phosphorus metabolic process
489	GO:0009314	0.00126474	2.11857	11.431	23	394	response to radiation
490	GO:0051101	0.00127115	3.18746	3.71362	11	128	regulation of DNA binding
491	GO:0072358	0.00130106	1.78104	21.8175	37	752	cardiovascular system development
492	GO:1903827	0.0013197	1.95397	15.0576	28	519	regulation of cellular protein localization
493	GO:0015031	0.00133378	1.50867	50.424	72	1738	protein transport
494	GO:0021915	0.00134563	2.70274	5.51241	14	190	neural tube development
495	GO:0033119	0.00134728	7.02366	0.841368	5	29	negative regulation of RNA splicing
496	GO:2000058	0.00137031	2.97172	4.32289	12	149	regulation of ubiquitin-dependent protein catabolic process
497	GO:0048863	0.00138336	2.58883	6.15069	15	212	stem cell differentiation
498	GO:0016925	0.00142224	5.47283	1.24755	6	43	protein sumoylation
499	GO:0045926	0.00143228	2.41143	7.45626	17	257	negative regulation of growth
500	GO:0030097	0.00143714	1.70608	25.8503	42	891	hemopoiesis
501	GO:0006979	0.00149078	2.08986	11.5761	23	399	response to oxidative stress
502	GO:0035239	0.00149901	1.70189	25.9083	42	893	tube morphogenesis
503	GO:0007167	0.00150524	1.71296	25.125	41	866	enzyme linked receptor protein signaling pathway
504	GO:0043086	0.0015126	1.81109	19.6996	34	679	negative regulation of catalytic activity
505	GO:2000060	0.00151342	3.62602	2.69818	9	93	positive regulation of ubiquitin-dependent protein catabolic process
506	GO:0051817	0.00151342	3.62602	2.69818	9	93	modification of morphology or physiology of other organism involved in symbiotic interaction
507	GO:0006457	0.00153607	2.92866	4.38091	12	151	protein folding
508	GO:0071156	0.00154149	4.5475	1.71175	7	59	regulation of cell cycle arrest
509	GO:2000736	0.00154149	4.5475	1.71175	7	59	regulation of stem cell differentiation
510	GO:0044380	0.00154149	4.5475	1.71175	7	59	protein localization to cytoskeleton
511	GO:1903209	0.00155178	9.62084	0.522228	4	18	positive regulation of oxidative stress-induced cell death
512	GO:1904262	0.00155178	9.62084	0.522228	4	18	negative regulation of TORC1 signaling
513	GO:0031669	0.00156094	2.65704	5.59945	14	193	cellular response to nutrient levels
514	GO:2000026	0.00157658	1.4532	61.9421	85	2135	regulation of multicellular organismal development
515	GO:0051569	0.00157862	6.74237	0.87038	5	30	regulation of histone H3-K4 methylation
516	GO:0048026	0.00157862	6.74237	0.87038	5	30	positive regulation of mRNA splicing, via spliceosome
517	GO:1902532	0.00160642	1.9258	15.2607	28	526	negative regulation of intracellular signal transduction
518	GO:0051649	0.00160702	1.47772	55.0661	77	1898	establishment of localization in cell
519	GO:0016051	0.0016388	2.64214	5.62846	14	194	carbohydrate biosynthetic process
520	GO:0006446	0.00170224	4.46147	1.74076	7	60	regulation of translational initiation
521	GO:1901701	0.0017169	1.65764	28.4905	45	982	cellular response to oxygen-containing compound
522	GO:0001837	0.00173197	3.05604	3.85869	11	133	epithelial to mesenchymal transition
523	GO:0035194	0.00173614	3.92004	2.23398	8	77	posttranscriptional gene silencing by RNA
524	GO:0071396	0.00177766	1.96349	13.8971	26	479	cellular response to lipid
525	GO:0036480	0.00179084	16.8145	0.261114	3	9	neuron intrinsic apoptotic signaling pathway in response to oxidative stress
526	GO:1903376	0.00179084	16.8145	0.261114	3	9	regulation of oxidative stress-induced neuron intrinsic apoptotic signaling pathway
527	GO:0070922	0.00179084	16.8145	0.261114	3	9	small RNA loading onto RISC
528	GO:0046777	0.00180334	2.42945	6.96304	16	240	protein autophosphorylation
529	GO:1902893	0.00180956	5.19165	1.30557	6	45	regulation of pri-miRNA transcription by RNA polymerase II
530	GO:0043902	0.00183377	2.72379	5.07722	13	175	positive regulation of multi-organism process
531	GO:0061157	0.00183787	6.48272	0.899393	5	31	mRNA destabilization
532	GO:1905207	0.00187572	4.37863	1.76977	7	61	regulation of cardiocyte differentiation
533	GO:0010033	0.00188875	1.39784	79.0886	104	2726	response to organic substance
534	GO:0000075	0.00192901	2.70694	5.10623	13	176	cell cycle checkpoint
535	GO:1903364	0.00195084	3.00644	3.91671	11	135	positive regulation of cellular protein catabolic process
536	GO:0035966	0.00195084	3.00644	3.91671	11	135	response to topologically incorrect protein
537	GO:0061919	0.00195414	2.07999	11.1119	22	383	process utilizing autophagic mechanism
538	GO:0006914	0.00195414	2.07999	11.1119	22	383	autophagy
539	GO:0043900	0.00195414	2.07999	11.1119	22	383	regulation of multi-organism process
540	GO:0009966	0.00203295	1.39211	80.162	105	2763	regulation of signal transduction
541	GO:0014020	0.00203538	3.19465	3.36547	10	116	primary neural tube formation
542	GO:2000145	0.00210254	1.65785	27.1849	43	937	regulation of cell motility
543	GO:0007507	0.00211843	1.82297	17.8138	31	614	heart development
544	GO:0036475	0.00212694	6.2423	0.928406	5	32	neuron death in response to oxidative stress
545	GO:1903203	0.00212694	6.2423	0.928406	5	32	regulation of oxidative stress-induced neuron death
546	GO:0000819	0.00213175	2.67386	5.16426	13	178	sister chromatid segregation
547	GO:0048511	0.00213267	2.25313	8.41368	18	290	rhythmic process
548	GO:0036294	0.00218043	3.42144	2.84324	9	98	cellular response to decreased oxygen levels
549	GO:0071482	0.00218043	3.42144	2.84324	9	98	cellular response to light stimulus
550	GO:0072089	0.0021917	2.95842	3.97474	11	137	stem cell proliferation
551	GO:1901992	0.00221781	3.75613	2.32101	8	80	positive regulation of mitotic cell cycle phase transition
552	GO:0060411	0.00221781	3.75613	2.32101	8	80	cardiac septum morphogenesis
553	GO:0007166	0.0022202	1.41984	67.0773	90	2312	cell surface receptor signaling pathway
554	GO:0010506	0.00222173	2.37579	7.10811	16	245	regulation of autophagy
555	GO:0007059	0.00225002	2.18661	9.13899	19	315	chromosome segregation
556	GO:0043966	0.00226353	4.22182	1.8278	7	63	histone H3 acetylation
557	GO:0043967	0.00226353	4.22182	1.8278	7	63	histone H4 acetylation
558	GO:0120163	0.00227192	4.93789	1.3636	6	47	negative regulation of cold-induced thermogenesis
559	GO:0010646	0.00228042	1.3646	92.1443	118	3176	regulation of cell communication
560	GO:0030335	0.00228316	1.87554	15.6378	28	539	positive regulation of cell migration
561	GO:0051270	0.0023439	1.61939	29.767	46	1026	regulation of cellular component movement
562	GO:0050434	0.00234656	8.41738	0.580254	4	20	positive regulation of viral transcription
563	GO:0033599	0.00234656	8.41738	0.580254	4	20	regulation of mammary gland epithelial cell proliferation
564	GO:2000678	0.00234656	8.41738	0.580254	4	20	negative regulation of transcription regulatory region DNA binding
565	GO:1900409	0.00234656	8.41738	0.580254	4	20	positive regulation of cellular response to oxidative stress
566	GO:0048583	0.00235717	1.34106	107.724	135	3713	regulation of response to stimulus
567	GO:0042692	0.00236608	2.04535	11.2859	22	389	muscle cell differentiation
568	GO:0043549	0.00237977	1.74179	21.0342	35	725	regulation of kinase activity
569	GO:0090287	0.00241255	2.286	7.83342	17	270	regulation of cellular response to growth factor stimulus
570	GO:0050779	0.0024478	6.01905	0.957418	5	33	RNA destabilization
571	GO:0070897	0.0024478	6.01905	0.957418	5	33	transcription preinitiation complex assembly
572	GO:2001233	0.00246111	2.00289	12.0403	23	415	regulation of apoptotic signaling pathway
573	GO:1905335	0.00247244	67.1604	0.087038	2	3	regulation of aggrephagy
574	GO:1905337	0.00247244	67.1604	0.087038	2	3	positive regulation of aggrephagy
575	GO:0030846	0.00247244	67.1604	0.087038	2	3	termination of RNA polymerase II transcription, poly(A)-coupled
576	GO:2000371	0.00247244	67.1604	0.087038	2	3	regulation of DNA topoisomerase (ATP-hydrolyzing) activity
577	GO:2000373	0.00247244	67.1604	0.087038	2	3	positive regulation of DNA topoisomerase (ATP-hydrolyzing) activity
578	GO:2000804	0.00247244	67.1604	0.087038	2	3	regulation of termination of RNA polymerase II transcription, poly(A)-coupled
579	GO:0010525	0.00247244	67.1604	0.087038	2	3	regulation of transposition, RNA-mediated
580	GO:0010526	0.00247244	67.1604	0.087038	2	3	negative regulation of transposition, RNA-mediated
581	GO:1903378	0.00247244	67.1604	0.087038	2	3	positive regulation of oxidative stress-induced neuron intrinsic apoptotic signaling pathway
582	GO:0060567	0.00247244	67.1604	0.087038	2	3	negative regulation of DNA-templated transcription, termination
583	GO:0072717	0.00247244	67.1604	0.087038	2	3	cellular response to actinomycin D
584	GO:1904594	0.00247244	67.1604	0.087038	2	3	regulation of termination of RNA polymerase II transcription
585	GO:0009968	0.00247735	1.57523	33.9448	51	1170	negative regulation of signal transduction
586	GO:0071479	0.00247924	4.14754	1.85681	7	64	cellular response to ionizing radiation
587	GO:0000492	0.00250344	14.4117	0.290127	3	10	box C/D snoRNP assembly
588	GO:0043922	0.00250344	14.4117	0.290127	3	10	negative regulation by host of viral transcription
589	GO:1904779	0.00250344	14.4117	0.290127	3	10	regulation of protein localization to centrosome
590	GO:0032875	0.00250344	14.4117	0.290127	3	10	regulation of DNA endoreduplication
591	GO:1902808	0.00253396	4.82008	1.39261	6	48	positive regulation of cell cycle G1/S phase transition
592	GO:0048660	0.00263173	2.7307	4.67104	12	161	regulation of smooth muscle cell proliferation
593	GO:0061726	0.00271042	4.07582	1.88582	7	65	mitochondrion disassembly
594	GO:0000422	0.00271042	4.07582	1.88582	7	65	autophagy of mitochondrion
595	GO:0070228	0.00271042	4.07582	1.88582	7	65	regulation of lymphocyte apoptotic process
596	GO:0006342	0.00279862	3.60533	2.40805	8	83	chromatin silencing
597	GO:0006356	0.00280239	5.8112	0.986431	5	34	regulation of transcription by RNA polymerase I
598	GO:0003283	0.0028329	7.92184	0.609266	4	21	atrial septum development
599	GO:0046716	0.0028329	7.92184	0.609266	4	21	muscle cell cellular homeostasis
600	GO:0070230	0.0028329	7.92184	0.609266	4	21	positive regulation of lymphocyte apoptotic process
601	GO:0015833	0.00283394	1.45878	51.9327	72	1790	peptide transport
602	GO:0060341	0.00286886	1.62732	27.6491	43	953	regulation of cellular localization
603	GO:1902531	0.00287169	1.46919	49.3796	69	1702	regulation of intracellular signal transduction
604	GO:0023051	0.00288625	1.35305	92.7826	118	3198	regulation of signaling
605	GO:0070201	0.00290335	1.71855	21.2953	35	734	regulation of establishment of protein localization
606	GO:0045931	0.0029131	2.69426	4.72907	12	163	positive regulation of mitotic cell cycle
607	GO:1903320	0.00292396	2.3811	6.6439	15	229	regulation of protein modification by small protein conjugation or removal
608	GO:0003279	0.00294904	3.02258	3.53955	10	122	cardiac septum development
609	GO:0042752	0.00294904	3.02258	3.53955	10	122	regulation of circadian rhythm
610	GO:0001568	0.00296497	1.73052	20.541	34	708	blood vessel development
611	GO:0034620	0.00301651	3.55771	2.43707	8	84	cellular response to unfolded protein
612	GO:0001701	0.00303094	1.85754	15.2026	27	524	in utero embryonic development
613	GO:0017015	0.00306282	3.23862	2.98831	9	103	regulation of transforming growth factor beta receptor signaling pathway
614	GO:0000288	0.00312532	4.60052	1.45063	6	50	nuclear-transcribed mRNA catabolic process, deadenylation-dependent decay
615	GO:0010332	0.00312532	4.60052	1.45063	6	50	response to gamma radiation
616	GO:0016049	0.00317853	1.87445	14.5063	26	500	cell growth
617	GO:1902895	0.00319268	5.61721	1.01544	5	35	positive regulation of pri-miRNA transcription by RNA polymerase II
618	GO:0008156	0.00319268	5.61721	1.01544	5	35	negative regulation of DNA replication
619	GO:0035308	0.00319268	5.61721	1.01544	5	35	negative regulation of protein dephosphorylation
620	GO:0010648	0.00320657	1.52787	37.7165	55	1300	negative regulation of cell communication
621	GO:0007179	0.0032184	2.65877	4.78709	12	165	transforming growth factor beta receptor signaling pathway
622	GO:0033157	0.00325134	2.43702	6.06365	14	209	regulation of intracellular protein transport
623	GO:2001020	0.00325134	2.43702	6.06365	14	209	regulation of response to DNA damage stimulus
624	GO:0010631	0.00325685	2.21502	8.06553	17	278	epithelial cell migration
625	GO:0000956	0.00326901	3.20436	3.01732	9	104	nuclear-transcribed mRNA catabolic process
626	GO:0043010	0.00328716	2.10706	9.45813	19	326	camera-type eye development
627	GO:0090092	0.00330554	2.34782	6.73094	15	232	regulation of transmembrane receptor protein serine/threonine kinase signaling pathway
628	GO:0051272	0.00333543	1.80096	16.8274	29	580	positive regulation of cellular component movement
629	GO:0042023	0.00336846	12.6096	0.319139	3	11	DNA endoreduplication
630	GO:0043619	0.00336846	12.6096	0.319139	3	11	regulation of transcription from RNA polymerase II promoter in response to oxidative stress
631	GO:1990440	0.00336846	12.6096	0.319139	3	11	positive regulation of transcription from RNA polymerase II promoter in response to endoplasmic reticulum stress
632	GO:0006384	0.00336846	12.6096	0.319139	3	11	transcription initiation from RNA polymerase III promoter
633	GO:0048659	0.00338046	2.64137	4.8161	12	166	smooth muscle cell proliferation
634	GO:0032897	0.00338394	7.48135	0.638279	4	22	negative regulation of viral transcription
635	GO:0045732	0.00339367	2.42446	6.09266	14	210	positive regulation of protein catabolic process
636	GO:0023057	0.00341807	1.52264	37.8325	55	1304	negative regulation of signaling
637	GO:0098813	0.00343177	2.26562	7.42725	16	256	nuclear chromosome segregation
638	GO:0035556	0.00343613	1.37747	75.2299	98	2593	intracellular signal transduction
639	GO:0021587	0.0034569	4.49805	1.47965	6	51	cerebellum morphogenesis
640	GO:1903844	0.00348597	3.17082	3.04633	9	105	regulation of cellular response to transforming growth factor beta stimulus
641	GO:0031047	0.00348597	3.17082	3.04633	9	105	gene silencing by RNA
642	GO:0090132	0.0035024	2.19795	8.12355	17	280	epithelium migration
643	GO:0048585	0.0035386	1.4749	45.5209	64	1569	negative regulation of response to stimulus
644	GO:0035303	0.00354906	2.62419	4.84512	12	167	regulation of dephosphorylation
645	GO:0033363	0.00362063	5.43573	1.04446	5	36	secretory granule organization
646	GO:0051098	0.00362081	1.96876	11.6921	22	403	regulation of binding
647	GO:0048661	0.00371408	3.13797	3.07534	9	106	positive regulation of smooth muscle cell proliferation
648	GO:0002520	0.00371967	1.59281	28.8676	44	995	immune system development
649	GO:0042886	0.00372179	1.44039	52.513	72	1810	amide transport
650	GO:0048534	0.00372774	1.61067	27.2429	42	939	hematopoietic or lymphoid organ development
651	GO:0001667	0.00372852	1.96351	11.7211	22	404	ameboidal-type cell migration
652	GO:0045597	0.00373131	1.56814	31.3337	47	1080	positive regulation of cell differentiation
653	GO:0090130	0.00376305	2.18113	8.18158	17	282	tissue migration
654	GO:0000281	0.00380429	3.81209	2.00187	7	69	mitotic cytokinesis
655	GO:0044089	0.00381379	1.82365	15.4638	27	533	positive regulation of cellular component biogenesis
656	GO:2000147	0.00398467	1.79606	16.2761	28	561	positive regulation of cell motility
657	GO:1902884	0.00400358	7.08724	0.667292	4	23	positive regulation of response to oxidative stress
658	GO:2001242	0.00409591	2.57397	4.93216	12	170	regulation of intrinsic apoptotic signaling pathway
659	GO:0043392	0.00419758	4.30621	1.53767	6	53	negative regulation of DNA binding
660	GO:0072698	0.00419758	4.30621	1.53767	6	53	protein localization to microtubule cytoskeleton
661	GO:0043903	0.00427905	2.44915	5.59945	13	193	regulation of symbiosis, encompassing mutualism through parasitism
662	GO:0051239	0.00430922	1.33578	92.0862	116	3174	regulation of multicellular organismal process
663	GO:0042770	0.00431095	3.33725	2.58213	8	89	signal transduction in response to DNA damage
664	GO:0000491	0.00439517	11.208	0.348152	3	12	small nucleolar ribonucleoprotein complex assembly
665	GO:1903025	0.00439517	11.208	0.348152	3	12	regulation of RNA polymerase II regulatory region sequence-specific DNA binding
666	GO:0051988	0.00439517	11.208	0.348152	3	12	regulation of attachment of spindle microtubules to kinetochore
667	GO:0032870	0.00444643	1.82317	14.8835	26	513	cellular response to hormone stimulus
668	GO:0035195	0.00446309	3.69258	2.0599	7	71	gene silencing by miRNA
669	GO:0030308	0.00446868	2.43549	5.62846	13	194	negative regulation of cell growth
670	GO:0006260	0.00452689	2.26341	6.96304	15	240	DNA replication
671	GO:0006281	0.00454737	1.86933	13.4039	24	462	DNA repair
672	GO:0003230	0.00459734	5.10577	1.10248	5	38	cardiac atrium development
673	GO:0071514	0.00459734	5.10577	1.10248	5	38	genetic imprinting
674	GO:0016477	0.00459906	1.47777	41.7783	59	1440	cell migration
675	GO:0065008	0.00462941	1.30694	112.511	138	3878	regulation of biological quality
676	GO:0006882	0.00469561	6.73253	0.696304	4	24	cellular zinc ion homeostasis
677	GO:0003181	0.00469561	6.73253	0.696304	4	24	atrioventricular valve morphogenesis
678	GO:2000637	0.00469561	6.73253	0.696304	4	24	positive regulation of gene silencing by miRNA
679	GO:0071901	0.00474582	3.01308	3.19139	9	110	negative regulation of protein serine/threonine kinase activity
680	GO:0090305	0.00474582	3.01308	3.19139	9	110	nucleic acid phosphodiester bond hydrolysis
681	GO:0030423	0.00484978	33.5785	0.116051	2	4	targeting of mRNA for destruction involved in RNA interference
682	GO:0030576	0.00484978	33.5785	0.116051	2	4	Cajal body organization
683	GO:0007296	0.00484978	33.5785	0.116051	2	4	vitellogenesis
684	GO:0071076	0.00484978	33.5785	0.116051	2	4	RNA 3' uridylation
685	GO:0045900	0.00484978	33.5785	0.116051	2	4	negative regulation of translational elongation
686	GO:0034729	0.00484978	33.5785	0.116051	2	4	histone H3-K79 methylation
687	GO:0099578	0.00484978	33.5785	0.116051	2	4	regulation of translation at postsynapse, modulating synaptic transmission
688	GO:0010911	0.00484978	33.5785	0.116051	2	4	regulation of isomerase activity
689	GO:0010912	0.00484978	33.5785	0.116051	2	4	positive regulation of isomerase activity
690	GO:0072716	0.00484978	33.5785	0.116051	2	4	response to actinomycin D
691	GO:0018076	0.00484978	33.5785	0.116051	2	4	N-terminal peptidyl-lysine acetylation
692	GO:0035087	0.00484978	33.5785	0.116051	2	4	siRNA loading onto RISC involved in RNA interference
693	GO:0140245	0.00484978	33.5785	0.116051	2	4	regulation of translation at postsynapse
694	GO:0035910	0.00484978	33.5785	0.116051	2	4	ascending aorta morphogenesis
695	GO:0036091	0.00484978	33.5785	0.116051	2	4	positive regulation of transcription from RNA polymerase II promoter in response to oxidative stress
696	GO:0043542	0.00486825	2.40863	5.68649	13	196	endothelial cell migration
697	GO:1901700	0.00494357	1.48695	39.3702	56	1357	response to oxygen-containing compound
698	GO:0021575	0.00504932	4.13002	1.5957	6	55	hindbrain morphogenesis
699	GO:0090501	0.00504932	4.13002	1.5957	6	55	RNA phosphodiester bond hydrolysis
700	GO:0044773	0.00504932	4.13002	1.5957	6	55	mitotic DNA damage checkpoint
701	GO:0034599	0.00513957	2.1651	7.74639	16	267	cellular response to oxidative stress
702	GO:2000142	0.00514998	4.95535	1.13149	5	39	regulation of DNA-templated transcription, initiation
703	GO:1900087	0.00514998	4.95535	1.13149	5	39	positive regulation of G1/S transition of mitotic cell cycle
704	GO:0031076	0.00514998	4.95535	1.13149	5	39	embryonic camera-type eye development
705	GO:0016311	0.00517417	1.97326	10.5896	20	365	dephosphorylation
706	GO:0019220	0.00522153	1.43452	48.9154	67	1686	regulation of phosphate metabolic process
707	GO:0048468	0.0052265	1.37194	68.2668	89	2353	cell development
708	GO:0000045	0.00527058	3.21757	2.66917	8	92	autophagosome assembly
709	GO:0051174	0.0052916	1.43356	48.9444	67	1687	regulation of phosphorus metabolic process
710	GO:0006986	0.00533884	2.95427	3.24942	9	112	response to unfolded protein
711	GO:1905269	0.00533884	2.95427	3.24942	9	112	positive regulation of chromatin organization
712	GO:0071453	0.00533884	2.95427	3.24942	9	112	cellular response to oxygen levels
713	GO:0033993	0.00544604	1.68491	19.7866	32	682	response to lipid
714	GO:0051348	0.00546106	2.21364	7.10811	15	245	negative regulation of transferase activity
715	GO:0031334	0.00546106	2.21364	7.10811	15	245	positive regulation of protein complex assembly
716	GO:0000289	0.00546368	6.41161	0.725317	4	25	nuclear-transcribed mRNA poly(A) tail shortening
717	GO:0060148	0.00546368	6.41161	0.725317	4	25	positive regulation of posttranscriptional gene silencing
718	GO:0051443	0.00546368	6.41161	0.725317	4	25	positive regulation of ubiquitin-protein transferase activity
719	GO:0055069	0.00546368	6.41161	0.725317	4	25	zinc ion homeostasis
720	GO:0043536	0.00551975	4.04722	1.62471	6	56	positive regulation of blood vessel endothelial cell migration
721	GO:0031396	0.00552093	2.36942	5.77352	13	199	regulation of protein ubiquitination
722	GO:0016246	0.00559165	10.0867	0.377165	3	13	RNA interference
723	GO:0043970	0.00559165	10.0867	0.377165	3	13	histone H3-K9 acetylation
724	GO:1904816	0.00559165	10.0867	0.377165	3	13	positive regulation of protein localization to chromosome, telomeric region
725	GO:0032486	0.00559165	10.0867	0.377165	3	13	Rap protein signal transduction
726	GO:1903201	0.00560817	3.5267	2.14694	7	74	regulation of oxidative stress-induced cell death
727	GO:0036473	0.00562419	3.17955	2.69818	8	93	cell death in response to oxidative stress
728	GO:1901989	0.00562419	3.17955	2.69818	8	93	positive regulation of cell cycle phase transition
729	GO:0071456	0.00562419	3.17955	2.69818	8	93	cellular response to hypoxia
730	GO:0035305	0.00562419	3.17955	2.69818	8	93	negative regulation of dephosphorylation
731	GO:0070555	0.00562419	3.17955	2.69818	8	93	response to interleukin-1
732	GO:0010594	0.00563065	2.58623	4.49697	11	155	regulation of endothelial cell migration
733	GO:1903322	0.00574293	2.7284	3.8877	10	134	positive regulation of protein modification by small protein conjugation or removal
734	GO:0060325	0.00574803	4.81353	1.16051	5	40	face morphogenesis
735	GO:0031062	0.00574803	4.81353	1.16051	5	40	positive regulation of histone methylation
736	GO:0007169	0.00576119	1.7628	15.957	27	550	transmembrane receptor protein tyrosine kinase signaling pathway
737	GO:0001558	0.00585052	1.88301	12.1853	22	420	regulation of cell growth
738	GO:0050792	0.00589009	2.44892	5.16426	12	178	regulation of viral process
739	GO:0061640	0.0059956	3.14242	2.72719	8	94	cytoskeleton-dependent cytokinesis
740	GO:1902882	0.0059956	3.14242	2.72719	8	94	regulation of response to oxidative stress
741	GO:0051310	0.00602142	3.96766	1.65372	6	57	metaphase plate congression
742	GO:0071347	0.00603479	3.47466	2.17595	7	75	cellular response to interleukin-1
743	GO:0009888	0.00613231	1.39999	55.3852	74	1909	tissue development
744	GO:0007289	0.0063113	6.11986	0.75433	4	26	spermatid nucleus differentiation
745	GO:1902175	0.0063113	6.11986	0.75433	4	26	regulation of oxidative stress-induced intrinsic apoptotic signaling pathway
746	GO:0071425	0.0063113	6.11986	0.75433	4	26	hematopoietic stem cell proliferation
747	GO:0009299	0.0063113	6.11986	0.75433	4	26	mRNA transcription
748	GO:0071705	0.00636514	1.37839	61.6519	81	2125	nitrogen compound transport
749	GO:0050685	0.00639338	4.67958	1.18952	5	41	positive regulation of mRNA processing
750	GO:0000910	0.00648283	2.53306	4.584	11	158	cytokinesis
751	GO:1900182	0.00648516	3.42413	2.20496	7	76	positive regulation of protein localization to nucleus
752	GO:0050673	0.00651373	1.86389	12.3014	22	424	epithelial cell proliferation
753	GO:0048608	0.00653447	1.83539	13.0557	23	450	reproductive structure development
754	GO:0070936	0.00655549	3.89116	1.68274	6	58	protein K48-linked ubiquitination
755	GO:0009451	0.00669037	2.66354	3.97474	10	137	RNA modification
756	GO:1905037	0.006794	3.07069	2.78522	8	96	autophagosome organization
757	GO:0009991	0.00681715	1.88605	11.6051	21	400	response to extracellular stimulus
758	GO:0048514	0.00695469	1.69926	17.7558	29	612	blood vessel morphogenesis
759	GO:0019081	0.00696482	9.16923	0.406178	3	14	viral translation
760	GO:0030950	0.00696482	9.16923	0.406178	3	14	establishment or maintenance of actin cytoskeleton polarity
761	GO:0010225	0.00696482	9.16923	0.406178	3	14	response to UV-C
762	GO:0046831	0.00696482	9.16923	0.406178	3	14	regulation of RNA export from nucleus
763	GO:0051704	0.00699528	1.37731	60.1143	79	2072	multi-organism process
764	GO:0009967	0.00707165	1.43932	43.519	60	1500	positive regulation of signal transduction
765	GO:0006282	0.00707278	2.81678	3.39448	9	117	regulation of DNA repair
766	GO:0034198	0.00708788	4.55287	1.21853	5	42	cellular response to amino acid starvation
767	GO:0090224	0.00708788	4.55287	1.21853	5	42	regulation of spindle organization
768	GO:0080134	0.00710224	1.46705	38.3838	54	1323	regulation of response to stress
769	GO:0001525	0.0071338	1.77232	14.6804	25	506	angiogenesis
770	GO:0032880	0.00716051	1.5285	29.9701	44	1033	regulation of protein localization
771	GO:2000106	0.00722212	3.03603	2.81423	8	97	regulation of leukocyte apoptotic process
772	GO:0010595	0.00722212	3.03603	2.81423	8	97	positive regulation of endothelial cell migration
773	GO:0031058	0.00722212	3.03603	2.81423	8	97	positive regulation of histone modification
774	GO:0061458	0.00723627	1.81797	13.1718	23	454	reproductive system development
775	GO:0003171	0.00724184	5.85348	0.783342	4	27	atrioventricular valve development
776	GO:0031365	0.00724184	5.85348	0.783342	4	27	N-terminal protein amino acid modification
777	GO:0043491	0.00729547	2.37671	5.30932	12	183	protein kinase B signaling
778	GO:0007005	0.00742106	1.81367	13.2008	23	455	mitochondrion organization
779	GO:0097191	0.00748561	2.19772	6.67292	14	230	extrinsic apoptotic signaling pathway
780	GO:0060324	0.00772543	3.74666	1.74076	6	60	face development
781	GO:0060070	0.00773249	2.06504	8.09454	16	279	canonical Wnt signaling pathway
782	GO:0008631	0.00783335	4.43283	1.24755	5	43	intrinsic apoptotic signaling pathway in response to oxidative stress
783	GO:0010907	0.00783335	4.43283	1.24755	5	43	positive regulation of glucose metabolic process
784	GO:0003289	0.00792789	22.3845	0.145063	2	5	atrial septum primum morphogenesis
785	GO:0060398	0.00792789	22.3845	0.145063	2	5	regulation of growth hormone receptor signaling pathway
786	GO:0031554	0.00792789	22.3845	0.145063	2	5	regulation of DNA-templated transcription, termination
787	GO:0002069	0.00792789	22.3845	0.145063	2	5	columnar/cuboidal epithelial cell maturation
788	GO:0035513	0.00792789	22.3845	0.145063	2	5	oxidative RNA demethylation
789	GO:0032197	0.00792789	22.3845	0.145063	2	5	transposition, RNA-mediated
790	GO:1990441	0.00792789	22.3845	0.145063	2	5	negative regulation of transcription from RNA polymerase II promoter in response to endoplasmic reticulum stress
791	GO:0035905	0.00792789	22.3845	0.145063	2	5	ascending aorta development
792	GO:0070934	0.00792789	22.3845	0.145063	2	5	CRD-mediated mRNA stabilization
793	GO:0003231	0.00813716	2.58168	4.09079	10	141	cardiac ventricle development
794	GO:0051223	0.00818679	1.6329	20.3669	32	702	regulation of protein transport
795	GO:0010719	0.0082585	5.6093	0.812355	4	28	negative regulation of epithelial to mesenchymal transition
796	GO:0090169	0.0082585	5.6093	0.812355	4	28	regulation of spindle assembly
797	GO:0051984	0.0082585	5.6093	0.812355	4	28	positive regulation of chromosome segregation
798	GO:0070198	0.0082585	5.6093	0.812355	4	28	protein localization to chromosome, telomeric region
799	GO:0048596	0.0082585	5.6093	0.812355	4	28	embryonic camera-type eye morphogenesis
800	GO:0021695	0.00836358	3.67835	1.76977	6	61	cerebellar cortex development
801	GO:0050678	0.00851741	1.91075	10.3575	19	357	regulation of epithelial cell proliferation
802	GO:0000463	0.00852058	8.4047	0.43519	3	15	maturation of LSU-rRNA from tricistronic rRNA transcript (SSU-rRNA, 5.8S rRNA, LSU-rRNA)
803	GO:0071378	0.00852058	8.4047	0.43519	3	15	cellular response to growth hormone stimulus
804	GO:0060396	0.00852058	8.4047	0.43519	3	15	growth hormone receptor signaling pathway
805	GO:0031054	0.00852058	8.4047	0.43519	3	15	pre-miRNA processing
806	GO:0051571	0.00852058	8.4047	0.43519	3	15	positive regulation of histone H3-K4 methylation
807	GO:1904814	0.00852058	8.4047	0.43519	3	15	regulation of protein localization to chromosome, telomeric region
808	GO:0070234	0.00852058	8.4047	0.43519	3	15	positive regulation of T cell apoptotic process
809	GO:0061029	0.00852058	8.4047	0.43519	3	15	eyelid development in camera-type eye
810	GO:0007292	0.00853386	2.562	4.1198	10	142	female gamete generation
811	GO:0038034	0.00853974	3.23585	2.32101	7	80	signal transduction in absence of ligand
812	GO:0097192	0.00853974	3.23585	2.32101	7	80	extrinsic apoptotic signaling pathway in absence of ligand
813	GO:0000077	0.00862892	2.93658	2.90127	8	100	DNA damage checkpoint
814	GO:0098781	0.0086316	4.31895	1.27656	5	44	ncRNA transcription
815	GO:0044262	0.00879902	2.03368	8.21059	16	283	cellular carbohydrate metabolic process
816	GO:0009743	0.00895195	2.30859	5.45438	12	188	response to carbohydrate
817	GO:0010975	0.0090206	1.67926	17.3206	28	597	regulation of neuron projection development
818	GO:0010171	0.00903869	3.61248	1.79879	6	62	body morphogenesis
819	GO:0006367	0.00903869	3.61248	1.79879	6	62	transcription initiation from RNA polymerase II promoter
820	GO:0072593	0.00908317	2.02599	8.2396	16	284	reactive oxygen species metabolic process
821	GO:0010721	0.00910007	1.86321	11.1699	20	385	negative regulation of cell development
822	GO:0002088	0.00912055	3.19196	2.35003	7	81	lens development in camera-type eye
823	GO:0071495	0.00912077	1.49076	32.088	46	1106	cellular response to endogenous stimulus
824	GO:0034629	0.00936429	5.38466	0.841368	4	29	cellular protein-containing complex localization
825	GO:0060571	0.00936429	5.38466	0.841368	4	29	morphogenesis of an epithelial fold
826	GO:2001251	0.00937166	2.5235	4.17783	10	144	negative regulation of chromosome organization
827	GO:0061647	0.00948435	4.21076	1.30557	5	45	histone H3-K9 modification
828	GO:0010259	0.00948435	4.21076	1.30557	5	45	multicellular organism aging
829	GO:0060412	0.00948435	4.21076	1.30557	5	45	ventricular septum morphogenesis
830	GO:0031952	0.00948435	4.21076	1.30557	5	45	regulation of protein autophosphorylation
831	GO:0035196	0.00948435	4.21076	1.30557	5	45	production of miRNAs involved in gene silencing by miRNA
832	GO:0033673	0.00954782	2.20197	6.1797	13	213	negative regulation of kinase activity
833	GO:0071824	0.00954782	2.20197	6.1797	13	213	protein-DNA complex subunit organization
834	GO:0021549	0.00967447	2.87381	2.95929	8	102	cerebellum development
835	GO:0051225	0.00967447	2.87381	2.95929	8	102	spindle assembly
836	GO:0051153	0.00968799	2.66771	3.56856	9	123	regulation of striated muscle cell differentiation
837	GO:0032434	0.00968799	2.66771	3.56856	9	123	regulation of proteasomal ubiquitin-dependent protein catabolic process
838	GO:0032436	0.00972977	3.14924	2.37904	7	82	positive regulation of proteasomal ubiquitin-dependent protein catabolic process
839	GO:0044774	0.00975186	3.54892	1.8278	6	63	mitotic DNA integrity checkpoint
840	GO:1902188	0.0102638	7.75779	0.464203	3	16	positive regulation of viral release from host cell
841	GO:0043923	0.0102638	7.75779	0.464203	3	16	positive regulation by host of viral transcription
842	GO:0032239	0.0102638	7.75779	0.464203	3	16	regulation of nucleobase-containing compound transport
843	GO:0048762	0.0102739	2.17995	6.23773	13	215	mesenchymal cell differentiation
844	GO:0051347	0.010325	1.69449	15.928	26	549	positive regulation of transferase activity
845	GO:0070227	0.0103682	3.10764	2.40805	7	83	lymphocyte apoptotic process
846	GO:1990928	0.0103933	4.10785	1.33458	5	46	response to amino acid starvation
847	GO:0060323	0.0103933	4.10785	1.33458	5	46	head morphogenesis
848	GO:0045859	0.0104321	1.62829	19.1194	30	659	regulation of protein kinase activity
849	GO:0030512	0.0105042	3.48756	1.85681	6	64	negative regulation of transforming growth factor beta receptor signaling pathway
850	GO:0045843	0.0105042	3.48756	1.85681	6	64	negative regulation of striated muscle tissue development
851	GO:0010676	0.0105042	3.48756	1.85681	6	64	positive regulation of cellular carbohydrate metabolic process
852	GO:0048598	0.010557	1.64118	18.336	29	632	embryonic morphogenesis
853	GO:0006829	0.0105621	5.17729	0.87038	4	30	zinc ion transport
854	GO:0008608	0.0105621	5.17729	0.87038	4	30	attachment of spindle microtubules to kinetochore
855	GO:0035329	0.0105621	5.17729	0.87038	4	30	hippo signaling
856	GO:0009416	0.0106153	1.98837	8.38466	16	289	response to light stimulus
857	GO:0010212	0.0107042	2.62145	3.62659	9	125	response to ionizing radiation
858	GO:0034502	0.0110365	3.06713	2.43707	7	84	protein localization to chromosome
859	GO:0072091	0.0110365	3.06713	2.43707	7	84	regulation of stem cell proliferation
860	GO:0034097	0.0110453	1.56058	23.2682	35	802	response to cytokine
861	GO:0030218	0.0112413	2.59891	3.6556	9	126	erythrocyte differentiation
862	GO:0034332	0.0112413	2.59891	3.6556	9	126	adherens junction organization
863	GO:0031050	0.0113602	4.00984	1.3636	5	47	dsRNA processing
864	GO:0070918	0.0113602	4.00984	1.3636	5	47	production of small RNA involved in gene silencing by RNA
865	GO:0009749	0.0114014	2.3257	4.96117	11	171	response to glucose
866	GO:0016241	0.0114156	2.7845	3.04633	8	105	regulation of macroautophagy
867	GO:0009725	0.0115395	1.60129	20.0768	31	692	response to hormone
868	GO:0048731	0.0116493	1.24916	133.458	157	4600	system development
869	GO:0003357	0.0116643	16.7875	0.174076	2	6	noradrenergic neuron differentiation
870	GO:0003284	0.0116643	16.7875	0.174076	2	6	septum primum development
871	GO:0003278	0.0116643	16.7875	0.174076	2	6	apoptotic process involved in heart morphogenesis
872	GO:1902035	0.0116643	16.7875	0.174076	2	6	positive regulation of hematopoietic stem cell proliferation
873	GO:0034773	0.0116643	16.7875	0.174076	2	6	histone H4-K20 trimethylation
874	GO:0071763	0.0116643	16.7875	0.174076	2	6	nuclear membrane organization
875	GO:0010793	0.0116643	16.7875	0.174076	2	6	regulation of mRNA export from nucleus
876	GO:1903026	0.0116643	16.7875	0.174076	2	6	negative regulation of RNA polymerase II regulatory region sequence-specific DNA binding
877	GO:0051987	0.0116643	16.7875	0.174076	2	6	positive regulation of attachment of spindle microtubules to kinetochore
878	GO:0044791	0.0116643	16.7875	0.174076	2	6	positive regulation by host of viral release from host cell
879	GO:0044789	0.0116643	16.7875	0.174076	2	6	modulation by host of viral release from host cell
880	GO:0070245	0.0116643	16.7875	0.174076	2	6	positive regulation of thymocyte apoptotic process
881	GO:0070898	0.0116643	16.7875	0.174076	2	6	RNA polymerase III preinitiation complex assembly
882	GO:0098961	0.0116643	16.7875	0.174076	2	6	dendritic transport of ribonucleoprotein complex
883	GO:0098963	0.0116643	16.7875	0.174076	2	6	dendritic transport of messenger ribonucleoprotein complex
884	GO:0061419	0.0116643	16.7875	0.174076	2	6	positive regulation of transcription from RNA polymerase II promoter in response to hypoxia
885	GO:1900407	0.0117355	3.02765	2.46608	7	85	regulation of cellular response to oxidative stress
886	GO:0035295	0.0118195	1.4718	31.7399	45	1094	tube development
887	GO:2000144	0.0118546	4.98529	0.899393	4	31	positive regulation of DNA-templated transcription, initiation
888	GO:0043276	0.0118546	4.98529	0.899393	4	31	anoikis
889	GO:0051085	0.0118546	4.98529	0.899393	4	31	chaperone cofactor-dependent protein refolding
890	GO:0032922	0.0121307	3.37096	1.91484	6	66	circadian regulation of gene expression
891	GO:0045739	0.0121307	3.37096	1.91484	6	66	positive regulation of DNA repair
892	GO:0030968	0.0121307	3.37096	1.91484	6	66	endoplasmic reticulum unfolded protein response
893	GO:1903845	0.0121307	3.37096	1.91484	6	66	negative regulation of cellular response to transforming growth factor beta stimulus
894	GO:0048635	0.0121307	3.37096	1.91484	6	66	negative regulation of muscle organ development
895	GO:0051129	0.0121778	1.57021	21.7885	33	751	negative regulation of cellular component organization
896	GO:0043254	0.0121943	1.75248	13.0267	22	449	regulation of protein complex assembly
897	GO:0060413	0.0121986	7.2033	0.493216	3	17	atrial septum morphogenesis
898	GO:0060644	0.0121986	7.2033	0.493216	3	17	mammary gland epithelial cell differentiation
899	GO:0043968	0.0121986	7.2033	0.493216	3	17	histone H2A acetylation
900	GO:0035372	0.0121986	7.2033	0.493216	3	17	protein localization to microtubule
901	GO:0070243	0.0121986	7.2033	0.493216	3	17	regulation of thymocyte apoptotic process
902	GO:0006379	0.0121986	7.2033	0.493216	3	17	mRNA cleavage
903	GO:2000725	0.0123865	3.91639	1.39261	5	48	regulation of cardiac muscle cell differentiation
904	GO:0051438	0.0123865	3.91639	1.39261	5	48	regulation of ubiquitin-protein transferase activity
905	GO:0040008	0.0124409	1.59132	20.1928	31	696	regulation of growth
906	GO:0071900	0.0126423	1.77153	12.3014	21	424	regulation of protein serine/threonine kinase activity
907	GO:0009746	0.0128611	2.28255	5.04821	11	174	response to hexose
908	GO:1901862	0.0130069	3.31553	1.94385	6	67	negative regulation of muscle tissue development
909	GO:0016239	0.0130069	3.31553	1.94385	6	67	positive regulation of macroautophagy
910	GO:0060485	0.0131212	1.98615	7.86244	15	271	mesenchyme development
911	GO:0010717	0.0132286	2.95166	2.5241	7	87	regulation of epithelial to mesenchymal transition
912	GO:1902186	0.0132442	4.807	0.928406	4	32	regulation of viral release from host cell
913	GO:0060561	0.0132442	4.807	0.928406	4	32	apoptotic process involved in morphogenesis
914	GO:1900181	0.0132442	4.807	0.928406	4	32	negative regulation of protein localization to nucleus
915	GO:0048048	0.0132442	4.807	0.928406	4	32	embryonic eye morphogenesis
916	GO:0042221	0.0132495	1.2618	109.494	131	3774	response to chemical
917	GO:0051053	0.0133648	2.38035	4.40993	10	152	negative regulation of DNA metabolic process
918	GO:0034284	0.0133779	2.26851	5.07722	11	175	response to monosaccharide
919	GO:0001654	0.0134603	1.81765	10.8507	19	374	eye development
920	GO:0042177	0.0135934	2.51248	3.77165	9	130	negative regulation of protein catabolic process
921	GO:0070507	0.0136204	2.17157	5.77352	12	199	regulation of microtubule cytoskeleton organization
922	GO:0032879	0.0138483	1.29252	81.8738	101	2822	regulation of localization
923	GO:0048146	0.0139266	3.26189	1.97286	6	68	positive regulation of fibroblast proliferation
924	GO:2001244	0.0139266	3.26189	1.97286	6	68	positive regulation of intrinsic apoptotic signaling pathway
925	GO:0006305	0.0139266	3.26189	1.97286	6	68	DNA alkylation
926	GO:0006306	0.0139266	3.26189	1.97286	6	68	DNA methylation
927	GO:0033077	0.0140242	2.91507	2.55312	7	88	T cell differentiation in thymus
928	GO:0001843	0.0140831	2.67368	3.16238	8	109	neural tube closure
929	GO:0071216	0.0140882	2.086	6.49884	13	224	cellular response to biotic stimulus
930	GO:0043281	0.0141226	2.15991	5.80254	12	200	regulation of cysteine-type endopeptidase activity involved in apoptotic process
931	GO:0045721	0.0143279	6.72274	0.522228	3	18	negative regulation of gluconeogenesis
932	GO:0045722	0.0143279	6.72274	0.522228	3	18	positive regulation of gluconeogenesis
933	GO:0030952	0.0143279	6.72274	0.522228	3	18	establishment or maintenance of cytoskeleton polarity
934	GO:0060416	0.0143279	6.72274	0.522228	3	18	response to growth hormone
935	GO:0001675	0.0143279	6.72274	0.522228	3	18	acrosome assembly
936	GO:0071345	0.0144153	1.57175	20.4249	31	704	cellular response to cytokine stimulus
937	GO:0150063	0.0145302	1.80214	10.9378	19	377	visual system development
938	GO:0060284	0.0145845	1.45698	31.3047	44	1079	regulation of cell development
939	GO:0006360	0.0146236	3.74195	1.45063	5	50	transcription by RNA polymerase I
940	GO:0033598	0.0147334	4.641	0.957418	4	33	mammary gland epithelial cell proliferation
941	GO:2000108	0.0147334	4.641	0.957418	4	33	positive regulation of leukocyte apoptotic process
942	GO:0042325	0.0147577	1.38358	44.3024	59	1527	regulation of phosphorylation
943	GO:0060606	0.0148154	2.64733	3.19139	8	110	tube closure
944	GO:0031570	0.0148154	2.64733	3.19139	8	110	DNA integrity checkpoint
945	GO:1903008	0.0148534	2.87937	2.58213	7	89	organelle disassembly
946	GO:1904589	0.0148906	3.20995	2.00187	6	69	regulation of protein import
947	GO:0035051	0.015023	2.22742	5.16426	11	178	cardiocyte differentiation
948	GO:0007517	0.0155109	1.75992	11.7791	20	406	muscle organ development
949	GO:0070646	0.0155831	2.45132	3.85869	9	133	protein modification by small protein removal
950	GO:0048880	0.0156659	1.78688	11.0248	19	380	sensory system development
951	GO:0043535	0.0157169	2.84453	2.61114	7	90	regulation of blood vessel endothelial cell migration
952	GO:2000648	0.0158374	3.66041	1.47965	5	51	positive regulation of stem cell proliferation
953	GO:0017145	0.0158374	3.66041	1.47965	5	51	stem cell division
954	GO:0000395	0.0160182	13.4294	0.203089	2	7	mRNA 5'-splice site recognition
955	GO:0033600	0.0160182	13.4294	0.203089	2	7	negative regulation of mammary gland epithelial cell proliferation
956	GO:0030578	0.0160182	13.4294	0.203089	2	7	PML body organization
957	GO:2000197	0.0160182	13.4294	0.203089	2	7	regulation of ribonucleoprotein complex localization
958	GO:0099547	0.0160182	13.4294	0.203089	2	7	regulation of translation at synapse, modulating synaptic transmission
959	GO:0060059	0.0160182	13.4294	0.203089	2	7	embryonic retina morphogenesis in camera-type eye
960	GO:0017196	0.0160182	13.4294	0.203089	2	7	N-terminal peptidyl-methionine acetylation
961	GO:0060770	0.0160182	13.4294	0.203089	2	7	negative regulation of epithelial cell proliferation involved in prostate gland development
962	GO:0001955	0.0160182	13.4294	0.203089	2	7	blood vessel maturation
963	GO:0140243	0.0160182	13.4294	0.203089	2	7	regulation of translation at synapse
964	GO:0061072	0.0160182	13.4294	0.203089	2	7	iris morphogenesis
965	GO:0009101	0.0161946	1.93259	8.06553	15	278	glycoprotein biosynthetic process
966	GO:0048513	0.0162299	1.26309	98.0919	118	3381	animal organ development
967	GO:0003209	0.0163242	4.48607	0.986431	4	34	cardiac atrium morphogenesis
968	GO:0019076	0.0163242	4.48607	0.986431	4	34	viral release from host cell
969	GO:0071539	0.0163242	4.48607	0.986431	4	34	protein localization to centrosome
970	GO:0018208	0.0163242	4.48607	0.986431	4	34	peptidyl-proline modification
971	GO:0052192	0.0163242	4.48607	0.986431	4	34	movement in environment of other organism involved in symbiotic interaction
972	GO:0052126	0.0163242	4.48607	0.986431	4	34	movement in host environment
973	GO:0035890	0.0163242	4.48607	0.986431	4	34	exit from host
974	GO:0035891	0.0163242	4.48607	0.986431	4	34	exit from host cell
975	GO:0002931	0.0163242	4.48607	0.986431	4	34	response to ischemia
976	GO:0031398	0.0163624	2.59615	3.24942	8	112	positive regulation of protein ubiquitination
977	GO:0060968	0.0166154	2.81053	2.64015	7	91	regulation of gene silencing
978	GO:0006476	0.0166154	2.81053	2.64015	7	91	protein deacetylation
979	GO:0016074	0.0166542	6.30224	0.551241	3	19	snoRNA metabolic process
980	GO:0033962	0.0166542	6.30224	0.551241	3	19	cytoplasmic mRNA processing body assembly
981	GO:0042789	0.0166542	6.30224	0.551241	3	19	mRNA transcription by RNA polymerase II
982	GO:2000104	0.0166542	6.30224	0.551241	3	19	negative regulation of DNA-dependent DNA replication
983	GO:2000269	0.0166542	6.30224	0.551241	3	19	regulation of fibroblast apoptotic process
984	GO:0016973	0.0166542	6.30224	0.551241	3	19	poly(A)+ mRNA export from nucleus
985	GO:0010528	0.0166542	6.30224	0.551241	3	19	regulation of transposition
986	GO:0010529	0.0166542	6.30224	0.551241	3	19	negative regulation of transposition
987	GO:0046827	0.0166542	6.30224	0.551241	3	19	positive regulation of protein export from nucleus
988	GO:0031664	0.0166542	6.30224	0.551241	3	19	regulation of lipopolysaccharide-mediated signaling pathway
989	GO:0002902	0.0166542	6.30224	0.551241	3	19	regulation of B cell apoptotic process
990	GO:0070989	0.0166542	6.30224	0.551241	3	19	oxidative demethylation
991	GO:0050767	0.016954	1.47538	27.359	39	943	regulation of neurogenesis
992	GO:0016575	0.0169557	3.11086	2.0599	6	71	histone deacetylation
993	GO:0010611	0.0169557	3.11086	2.0599	6	71	regulation of cardiac muscle hypertrophy
994	GO:0050769	0.0169749	1.61812	16.6243	26	573	positive regulation of neurogenesis
995	GO:0022411	0.016997	1.80158	10.3575	18	357	cellular component disassembly
996	GO:0016055	0.0170602	1.74151	11.8952	20	410	Wnt signaling pathway
997	GO:0034330	0.0172664	1.96721	7.39823	14	255	cell junction organization
998	GO:0010976	0.017433	1.79619	10.3865	18	358	positive regulation of neuron projection development
999	GO:0034329	0.0174371	2.09246	5.97661	12	206	cell junction assembly
1000	GO:0051099	0.0174371	2.09246	5.97661	12	206	positive regulation of binding
1001	GO:0060429	0.017525	1.4266	33.3936	46	1151	epithelium development
1002	GO:0014909	0.0175497	2.77732	2.66917	7	92	smooth muscle cell migration
1003	GO:0090087	0.0177071	1.53318	21.5854	32	744	regulation of peptide transport
1004	GO:0010821	0.017779	2.39305	3.94572	9	136	regulation of mitochondrion organization
1005	GO:0002065	0.017779	2.39305	3.94572	9	136	columnar/cuboidal epithelial cell differentiation
1006	GO:0051403	0.0177986	1.95898	7.42725	14	256	stress-activated MAPK cascade
1007	GO:0198738	0.017879	1.73245	11.9532	20	412	cell-cell signaling by wnt
1008	GO:1905508	0.0180186	4.34114	1.01544	4	35	protein localization to microtubule organizing center
1009	GO:0048147	0.0180186	4.34114	1.01544	4	35	negative regulation of fibroblast proliferation
1010	GO:0022037	0.0180227	2.54691	3.30745	8	114	metencephalon development
1011	GO:0043534	0.0180227	2.54691	3.30745	8	114	blood vessel endothelial cell migration
1012	GO:0009653	0.0182239	1.28286	78.1602	96	2694	anatomical structure morphogenesis
1013	GO:0051961	0.0183312	1.7855	10.4446	18	360	negative regulation of nervous system development
1014	GO:0043666	0.0184622	3.50754	1.53767	5	53	regulation of phosphoprotein phosphatase activity
1015	GO:0043433	0.0185163	2.25248	4.64203	10	160	negative regulation of DNA-binding transcription factor activity
1016	GO:0034101	0.0185586	2.37423	3.97474	9	137	erythrocyte homeostasis
1017	GO:0010869	0.0191791	5.93122	0.580254	3	20	regulation of receptor biosynthetic process
1018	GO:0051155	0.0192098	3.0177	2.11793	6	73	positive regulation of striated muscle cell differentiation
1019	GO:0031397	0.0192098	3.0177	2.11793	6	73	negative regulation of protein ubiquitination
1020	GO:0016202	0.0192503	2.23745	4.67104	10	161	regulation of striated muscle tissue development
1021	GO:0050768	0.0193938	1.80687	9.74826	17	336	negative regulation of neurogenesis
1022	GO:0007178	0.0193938	1.80687	9.74826	17	336	transmembrane receptor protein serine/threonine kinase signaling pathway
1023	GO:0052548	0.0193938	1.80687	9.74826	17	336	regulation of endopeptidase activity
1024	GO:0060021	0.0195281	2.7132	2.72719	7	94	roof of mouth development
1025	GO:1903828	0.0198004	2.49949	3.36547	8	116	negative regulation of cellular protein localization
1026	GO:1905209	0.0198183	4.20527	1.04446	4	36	positive regulation of cardiocyte differentiation
1027	GO:0051084	0.0198183	4.20527	1.04446	4	36	'de novo' posttranslational protein folding
1028	GO:0006383	0.0198183	4.20527	1.04446	4	36	transcription by RNA polymerase III
1029	GO:1901983	0.0204099	2.97317	2.14694	6	74	regulation of protein acetylation
1030	GO:0010822	0.0204099	2.97317	2.14694	6	74	positive regulation of mitochondrion organization
1031	GO:0014743	0.0204099	2.97317	2.14694	6	74	regulation of muscle hypertrophy
1032	GO:0007173	0.0205736	2.68223	2.7562	7	95	epidermal growth factor receptor signaling pathway
1033	GO:0071887	0.0207345	2.47643	3.39448	8	117	leukocyte apoptotic process
1034	GO:0045444	0.020758	1.97253	6.84699	13	236	fat cell differentiation
1035	GO:0032906	0.0209509	11.1906	0.232101	2	8	transforming growth factor beta2 production
1036	GO:0032909	0.0209509	11.1906	0.232101	2	8	regulation of transforming growth factor beta2 production
1037	GO:0036490	0.0209509	11.1906	0.232101	2	8	regulation of translation in response to endoplasmic reticulum stress
1038	GO:0034144	0.0209509	11.1906	0.232101	2	8	negative regulation of toll-like receptor 4 signaling pathway
1039	GO:0071493	0.0209509	11.1906	0.232101	2	8	cellular response to UV-B
1040	GO:0010501	0.0209509	11.1906	0.232101	2	8	RNA secondary structure unwinding
1041	GO:0010992	0.0209509	11.1906	0.232101	2	8	ubiquitin recycling
1042	GO:1900364	0.0209509	11.1906	0.232101	2	8	negative regulation of mRNA polyadenylation
1043	GO:0097368	0.0209509	11.1906	0.232101	2	8	establishment of Sertoli cell barrier
1044	GO:0031441	0.0209509	11.1906	0.232101	2	8	negative regulation of mRNA 3'-end processing
1045	GO:0031665	0.0209509	11.1906	0.232101	2	8	negative regulation of lipopolysaccharide-mediated signaling pathway
1046	GO:0085020	0.0209509	11.1906	0.232101	2	8	protein K6-linked ubiquitination
1047	GO:0035973	0.0209509	11.1906	0.232101	2	8	aggrephagy
1048	GO:0040011	0.0209571	1.33002	52.2809	67	1802	locomotion
1049	GO:0043523	0.0212577	1.911	7.60132	14	262	regulation of neuron apoptotic process
1050	GO:0046580	0.0213584	3.3669	1.5957	5	55	negative regulation of Ras protein signal transduction
1051	GO:1901861	0.0215802	2.19352	4.75808	10	164	regulation of muscle tissue development
1052	GO:0003205	0.0216155	2.1005	5.45438	11	188	cardiac chamber development
1053	GO:0051303	0.02166	2.92993	2.17595	6	75	establishment of chromosome localization
1054	GO:1903432	0.021725	4.07763	1.07347	4	37	regulation of TORC1 signaling
1055	GO:0006458	0.021725	4.07763	1.07347	4	37	'de novo' protein folding
1056	GO:0042326	0.0218872	1.66988	12.9977	21	448	negative regulation of phosphorylation
1057	GO:0000469	0.0219035	5.60142	0.609266	3	21	cleavage involved in rRNA processing
1058	GO:0000413	0.0219035	5.60142	0.609266	3	21	protein peptidyl-prolyl isomerization
1059	GO:1901673	0.0219035	5.60142	0.609266	3	21	regulation of mitotic spindle assembly
1060	GO:2000209	0.0219035	5.60142	0.609266	3	21	regulation of anoikis
1061	GO:0071577	0.0219035	5.60142	0.609266	3	21	zinc ion transmembrane transport
1062	GO:0044346	0.0219035	5.60142	0.609266	3	21	fibroblast apoptotic process
1063	GO:0003206	0.0219266	2.30181	4.09079	9	141	cardiac chamber morphogenesis
1064	GO:0007051	0.0224006	2.17926	4.78709	10	165	spindle organization
1065	GO:0019827	0.0224006	2.17926	4.78709	10	165	stem cell population maintenance
1066	GO:0048634	0.0224006	2.17926	4.78709	10	165	regulation of muscle organ development
1067	GO:0030099	0.0224227	1.71427	11.46	19	395	myeloid cell differentiation
1068	GO:2000278	0.0226958	2.43156	3.45251	8	119	regulation of DNA biosynthetic process
1069	GO:0051402	0.0227161	1.84712	8.41368	15	290	neuron apoptotic process
1070	GO:0007017	0.0227325	1.50036	22.0206	32	759	microtubule-based process
1071	GO:0050680	0.0228329	2.28439	4.1198	9	142	negative regulation of epithelial cell proliferation
1072	GO:0090288	0.0228329	2.28439	4.1198	9	142	negative regulation of cellular response to growth factor stimulus
1073	GO:0051240	0.0228455	1.31567	55.2111	70	1903	positive regulation of multicellular organismal process
1074	GO:0007062	0.0229112	3.30071	1.62471	5	56	sister chromatid cohesion
1075	GO:0035019	0.0229112	3.30071	1.62471	5	56	somatic stem cell population maintenance
1076	GO:0051090	0.0229419	1.70963	11.489	19	396	regulation of DNA-binding transcription factor activity
1077	GO:0050000	0.0229607	2.88792	2.20496	6	76	chromosome localization
1078	GO:0007045	0.0229607	2.88792	2.20496	6	76	cell-substrate adherens junction assembly
1079	GO:0048041	0.0229607	2.88792	2.20496	6	76	focal adhesion assembly
1080	GO:0009719	0.0231463	1.37961	37.4844	50	1292	response to endogenous stimulus
1081	GO:0031667	0.0233698	1.73388	10.7347	18	370	response to nutrient levels
1082	GO:0060236	0.02374	3.95749	1.10248	4	38	regulation of mitotic spindle organization
1083	GO:0072595	0.02374	3.95749	1.10248	4	38	maintenance of protein localization in organelle
1084	GO:0032781	0.02374	3.95749	1.10248	4	38	positive regulation of ATPase activity
1085	GO:0055024	0.0239424	2.59341	2.84324	7	98	regulation of cardiac muscle tissue development
1086	GO:2001243	0.0239424	2.59341	2.84324	7	98	negative regulation of intrinsic apoptotic signaling pathway
1087	GO:0071407	0.024008	1.70043	11.547	19	398	cellular response to organic cyclic compound
1088	GO:0051179	0.0242178	1.1999	168.012	190	5791	localization
1089	GO:0061515	0.0243128	2.8471	2.23398	6	77	myeloid cell development
1090	GO:0061180	0.0243128	2.8471	2.23398	6	77	mammary gland epithelium development
1091	GO:1904951	0.0243453	1.65012	13.1427	21	453	positive regulation of establishment of protein localization
1092	GO:0051960	0.0245347	1.41448	30.6664	42	1057	regulation of nervous system development
1093	GO:0090109	0.0245353	3.23707	1.65372	5	57	regulation of cell-substrate junction assembly
1094	GO:0051893	0.0245353	3.23707	1.65372	5	57	regulation of focal adhesion assembly
1095	GO:0000070	0.0247252	2.25032	4.17783	9	144	mitotic sister chromatid segregation
1096	GO:0000423	0.0248276	5.30634	0.638279	3	22	mitophagy
1097	GO:0060009	0.0248276	5.30634	0.638279	3	22	Sertoli cell development
1098	GO:0035268	0.0248276	5.30634	0.638279	3	22	protein mannosylation
1099	GO:0070242	0.0248276	5.30634	0.638279	3	22	thymocyte apoptotic process
1100	GO:0032196	0.0248276	5.30634	0.638279	3	22	transposition
1101	GO:0120035	0.0250324	1.48761	22.1947	32	765	regulation of plasma membrane bounded cell projection organization
1102	GO:0045664	0.0254329	1.4855	22.2237	32	766	regulation of neuron differentiation
1103	GO:0007568	0.0256125	2.04227	5.59945	11	193	aging
1104	GO:0006469	0.0256125	2.04227	5.59945	11	193	negative regulation of protein kinase activity
1105	GO:0035821	0.025712	2.23366	4.20684	9	145	modification of morphology or physiology of other organism
1106	GO:0061178	0.0257172	2.80742	2.26299	6	78	regulation of insulin secretion involved in cellular response to glucose stimulus
1107	GO:0051094	0.0258418	1.34251	43.9252	57	1514	positive regulation of developmental process
1108	GO:1901998	0.0258646	3.84423	1.13149	4	39	toxin transport
1109	GO:0098727	0.0259089	2.124	4.90314	10	169	maintenance of cell number
1110	GO:1903902	0.0262315	3.17583	1.68274	5	58	positive regulation of viral life cycle
1111	GO:0070972	0.0262315	3.17583	1.68274	5	58	protein localization to endoplasmic reticulum
1112	GO:0000338	0.0264252	9.59142	0.261114	2	9	protein deneddylation
1113	GO:1902033	0.0264252	9.59142	0.261114	2	9	regulation of hematopoietic stem cell proliferation
1114	GO:0045657	0.0264252	9.59142	0.261114	2	9	positive regulation of monocyte differentiation
1115	GO:0071394	0.0264252	9.59142	0.261114	2	9	cellular response to testosterone stimulus
1116	GO:0034770	0.0264252	9.59142	0.261114	2	9	histone H4-K20 methylation
1117	GO:1902959	0.0264252	9.59142	0.261114	2	9	regulation of aspartic-type endopeptidase activity involved in amyloid precursor protein catabolic process
1118	GO:0010825	0.0264252	9.59142	0.261114	2	9	positive regulation of centrosome duplication
1119	GO:0043353	0.0264252	9.59142	0.261114	2	9	enucleate erythrocyte differentiation
1120	GO:0014029	0.0264252	9.59142	0.261114	2	9	neural crest formation
1121	GO:0090399	0.0264252	9.59142	0.261114	2	9	replicative senescence
1122	GO:0001842	0.0264252	9.59142	0.261114	2	9	neural fold formation
1123	GO:0070816	0.0264252	9.59142	0.261114	2	9	phosphorylation of RNA polymerase II C-terminal domain
1124	GO:0019058	0.0264721	2.03101	5.62846	11	194	viral life cycle
1125	GO:0002831	0.0267264	2.21724	4.23585	9	146	regulation of response to biotic stimulus
1126	GO:0010921	0.0270036	2.34651	3.56856	8	123	regulation of phosphatase activity
1127	GO:0043154	0.0271745	2.76882	2.292	6	79	negative regulation of cysteine-type endopeptidase activity involved in apoptotic process
1128	GO:0001933	0.0274335	1.67341	11.7211	19	404	negative regulation of protein phosphorylation
1129	GO:0060562	0.0274802	1.69946	10.9378	18	377	epithelial tube morphogenesis
1130	GO:0007569	0.0276724	2.51025	2.93028	7	101	cell aging
1131	GO:2001022	0.0276724	2.51025	2.93028	7	101	positive regulation of response to DNA damage stimulus
1132	GO:0006796	0.0277969	1.24968	84.1948	101	2902	phosphate-containing compound metabolic process
1133	GO:0065004	0.0278033	2.0974	4.96117	10	171	protein-DNA complex assembly
1134	GO:0030728	0.0279513	5.04077	0.667292	3	23	ovulation
1135	GO:0045736	0.0279513	5.04077	0.667292	3	23	negative regulation of cyclin-dependent protein serine/threonine kinase activity
1136	GO:0010499	0.0279513	5.04077	0.667292	3	23	proteasomal ubiquitin-independent protein catabolic process
1137	GO:0043371	0.0279513	5.04077	0.667292	3	23	negative regulation of CD4-positive, alpha-beta T cell differentiation
1138	GO:0097502	0.0279513	5.04077	0.667292	3	23	mannosylation
1139	GO:0034105	0.0280998	3.73725	1.16051	4	40	positive regulation of tissue remodeling
1140	GO:0021696	0.0280998	3.73725	1.16051	4	40	cerebellar cortex morphogenesis
1141	GO:0055026	0.0280998	3.73725	1.16051	4	40	negative regulation of cardiac muscle tissue development
1142	GO:0035307	0.0280998	3.73725	1.16051	4	40	positive regulation of protein dephosphorylation
1143	GO:0048584	0.0282279	1.28461	62.1742	77	2143	positive regulation of response to stimulus
1144	GO:0006468	0.0283308	1.30848	52.2228	66	1800	protein phosphorylation
1145	GO:0031175	0.0284065	1.39849	30.9855	42	1068	neuron projection development
1146	GO:0010647	0.0286062	1.31555	49.5537	63	1708	positive regulation of cell communication
1147	GO:0010923	0.0286854	2.73126	2.32101	6	80	negative regulation of phosphatase activity
1148	GO:0031344	0.0288192	1.46887	22.4558	32	774	regulation of cell projection organization
1149	GO:0002244	0.0288393	2.18511	4.29388	9	148	hematopoietic progenitor cell differentiation
1150	GO:0098732	0.0289985	2.4837	2.95929	7	102	macromolecule deacylation
1151	GO:0035601	0.0289985	2.4837	2.95929	7	102	protein deacylation
1152	GO:0036399	0.0290127	#NUM!	0.0290127	1	1	TCR signalosome assembly
1153	GO:0036496	0.0290127	#NUM!	0.0290127	1	1	regulation of translational initiation by eIF2 alpha dephosphorylation
1154	GO:0036497	0.0290127	#NUM!	0.0290127	1	1	eIF2alpha dephosphorylation in response to endoplasmic reticulum stress
1155	GO:1901331	0.0290127	#NUM!	0.0290127	1	1	positive regulation of odontoblast differentiation
1156	GO:0039695	0.0290127	#NUM!	0.0290127	1	1	DNA-templated viral transcription
1157	GO:0036268	0.0290127	#NUM!	0.0290127	1	1	swimming
1158	GO:0006671	0.0290127	#NUM!	0.0290127	1	1	phytosphingosine metabolic process
1159	GO:0033342	0.0290127	#NUM!	0.0290127	1	1	negative regulation of collagen binding
1160	GO:0061921	0.0290127	#NUM!	0.0290127	1	1	peptidyl-lysine propionylation
1161	GO:1901545	0.0290127	#NUM!	0.0290127	1	1	response to raffinose
1162	GO:1905043	0.0290127	#NUM!	0.0290127	1	1	positive regulation of epithelium regeneration
1163	GO:1905435	0.0290127	#NUM!	0.0290127	1	1	regulation of histone H3-K4 trimethylation
1164	GO:1905437	0.0290127	#NUM!	0.0290127	1	1	positive regulation of histone H3-K4 trimethylation
1165	GO:1902044	0.0290127	#NUM!	0.0290127	1	1	regulation of Fas signaling pathway
1166	GO:1902045	0.0290127	#NUM!	0.0290127	1	1	negative regulation of Fas signaling pathway
1167	GO:1905215	0.0290127	#NUM!	0.0290127	1	1	negative regulation of RNA binding
1168	GO:0080164	0.0290127	#NUM!	0.0290127	1	1	regulation of nitric oxide metabolic process
1169	GO:0045828	0.0290127	#NUM!	0.0290127	1	1	positive regulation of isoprenoid metabolic process
1170	GO:0150033	0.0290127	#NUM!	0.0290127	1	1	negative regulation of protein localization to lysosome
1171	GO:1905698	0.0290127	#NUM!	0.0290127	1	1	positive regulation of polysome binding
1172	GO:0034337	0.0290127	#NUM!	0.0290127	1	1	RNA folding
1173	GO:0042791	0.0290127	#NUM!	0.0290127	1	1	5S class rRNA transcription by RNA polymerase III
1174	GO:1902889	0.0290127	#NUM!	0.0290127	1	1	protein localization to spindle microtubule
1175	GO:0021503	0.0290127	#NUM!	0.0290127	1	1	neural fold bending
1176	GO:2000160	0.0290127	#NUM!	0.0290127	1	1	negative regulation of planar cell polarity pathway involved in heart morphogenesis
1177	GO:2000161	0.0290127	#NUM!	0.0290127	1	1	regulation of planar cell polarity pathway involved in cardiac right atrium morphogenesis
1178	GO:2000162	0.0290127	#NUM!	0.0290127	1	1	negative regulation of planar cell polarity pathway involved in cardiac right atrium morphogenesis
1179	GO:2000163	0.0290127	#NUM!	0.0290127	1	1	regulation of planar cell polarity pathway involved in outflow tract morphogenesis
1180	GO:2000164	0.0290127	#NUM!	0.0290127	1	1	negative regulation of planar cell polarity pathway involved in outflow tract morphogenesis
1181	GO:2000165	0.0290127	#NUM!	0.0290127	1	1	regulation of planar cell polarity pathway involved in pericardium morphogenesis
1182	GO:2000166	0.0290127	#NUM!	0.0290127	1	1	negative regulation of planar cell polarity pathway involved in pericardium morphogenesis
1183	GO:2000167	0.0290127	#NUM!	0.0290127	1	1	regulation of planar cell polarity pathway involved in neural tube closure
1184	GO:2000168	0.0290127	#NUM!	0.0290127	1	1	negative regulation of planar cell polarity pathway involved in neural tube closure
1185	GO:2000150	0.0290127	#NUM!	0.0290127	1	1	regulation of planar cell polarity pathway involved in cardiac muscle tissue morphogenesis
1186	GO:2000151	0.0290127	#NUM!	0.0290127	1	1	negative regulation of planar cell polarity pathway involved in cardiac muscle tissue morphogenesis
1187	GO:2000159	0.0290127	#NUM!	0.0290127	1	1	regulation of planar cell polarity pathway involved in heart morphogenesis
1188	GO:2000148	0.0290127	#NUM!	0.0290127	1	1	regulation of planar cell polarity pathway involved in ventricular septum morphogenesis
1189	GO:2000149	0.0290127	#NUM!	0.0290127	1	1	negative regulation of planar cell polarity pathway involved in ventricular septum morphogenesis
1190	GO:2000266	0.0290127	#NUM!	0.0290127	1	1	regulation of blood coagulation, intrinsic pathway
1191	GO:2000797	0.0290127	#NUM!	0.0290127	1	1	regulation of amniotic stem cell differentiation
1192	GO:2000798	0.0290127	#NUM!	0.0290127	1	1	negative regulation of amniotic stem cell differentiation
1193	GO:2000761	0.0290127	#NUM!	0.0290127	1	1	positive regulation of N-terminal peptidyl-lysine acetylation
1194	GO:2000759	0.0290127	#NUM!	0.0290127	1	1	regulation of N-terminal peptidyl-lysine acetylation
1195	GO:0071109	0.0290127	#NUM!	0.0290127	1	1	superior temporal gyrus development
1196	GO:2000740	0.0290127	#NUM!	0.0290127	1	1	negative regulation of mesenchymal stem cell differentiation
1197	GO:2000706	0.0290127	#NUM!	0.0290127	1	1	negative regulation of dense core granule biogenesis
1198	GO:0071765	0.0290127	#NUM!	0.0290127	1	1	nuclear inner membrane organization
1199	GO:2000616	0.0290127	#NUM!	0.0290127	1	1	negative regulation of histone H3-K9 acetylation
1200	GO:0071602	0.0290127	#NUM!	0.0290127	1	1	phytosphingosine biosynthetic process
1201	GO:1900054	0.0290127	#NUM!	0.0290127	1	1	positive regulation of retinoic acid biosynthetic process
1202	GO:1903405	0.0290127	#NUM!	0.0290127	1	1	protein localization to nuclear body
1203	GO:1900036	0.0290127	#NUM!	0.0290127	1	1	positive regulation of cellular response to heat
1204	GO:1903182	0.0290127	#NUM!	0.0290127	1	1	regulation of SUMO transferase activity
1205	GO:1903755	0.0290127	#NUM!	0.0290127	1	1	positive regulation of SUMO transferase activity
1206	GO:1903701	0.0290127	#NUM!	0.0290127	1	1	substantia propria of cornea development
1207	GO:0097086	0.0290127	#NUM!	0.0290127	1	1	amniotic stem cell differentiation
1208	GO:0110026	0.0290127	#NUM!	0.0290127	1	1	regulation of DNA strand resection involved in replication fork processing
1209	GO:0090667	0.0290127	#NUM!	0.0290127	1	1	cell chemotaxis to vascular endothelial growth factor
1210	GO:0090668	0.0290127	#NUM!	0.0290127	1	1	endothelial cell chemotaxis to vascular endothelial growth factor
1211	GO:0090625	0.0290127	#NUM!	0.0290127	1	1	mRNA cleavage involved in gene silencing by siRNA
1212	GO:0097403	0.0290127	#NUM!	0.0290127	1	1	cellular response to raffinose
1213	GO:1903916	0.0290127	#NUM!	0.0290127	1	1	regulation of endoplasmic reticulum stress-induced eIF2 alpha dephosphorylation
1214	GO:1903917	0.0290127	#NUM!	0.0290127	1	1	positive regulation of endoplasmic reticulum stress-induced eIF2 alpha dephosphorylation
1215	GO:0072702	0.0290127	#NUM!	0.0290127	1	1	response to methyl methanesulfonate
1216	GO:0072703	0.0290127	#NUM!	0.0290127	1	1	cellular response to methyl methanesulfonate
1217	GO:0018032	0.0290127	#NUM!	0.0290127	1	1	protein amidation
1218	GO:0018395	0.0290127	#NUM!	0.0290127	1	1	peptidyl-lysine hydroxylation to 5-hydroxy-L-lysine
1219	GO:0097692	0.0290127	#NUM!	0.0290127	1	1	histone H3-K4 monomethylation
1220	GO:0044324	0.0290127	#NUM!	0.0290127	1	1	regulation of transcription involved in anterior/posterior axis specification
1221	GO:0044335	0.0290127	#NUM!	0.0290127	1	1	canonical Wnt signaling pathway involved in neural crest cell differentiation
1222	GO:0001519	0.0290127	#NUM!	0.0290127	1	1	peptide amidation
1223	GO:1904411	0.0290127	#NUM!	0.0290127	1	1	positive regulation of secretory granule organization
1224	GO:1904413	0.0290127	#NUM!	0.0290127	1	1	negative regulation of cardiac ventricle development
1225	GO:1904409	0.0290127	#NUM!	0.0290127	1	1	regulation of secretory granule organization
1226	GO:0018276	0.0290127	#NUM!	0.0290127	1	1	isopeptide cross-linking via N6-glycyl-L-lysine
1227	GO:1904247	0.0290127	#NUM!	0.0290127	1	1	positive regulation of polynucleotide adenylyltransferase activity
1228	GO:1904867	0.0290127	#NUM!	0.0290127	1	1	protein localization to Cajal body
1229	GO:0140067	0.0290127	#NUM!	0.0290127	1	1	peptidyl-lysine butyrylation
1230	GO:1904570	0.0290127	#NUM!	0.0290127	1	1	negative regulation of selenocysteine incorporation
1231	GO:1904572	0.0290127	#NUM!	0.0290127	1	1	negative regulation of mRNA binding
1232	GO:1904573	0.0290127	#NUM!	0.0290127	1	1	regulation of selenocysteine insertion sequence binding
1233	GO:1904574	0.0290127	#NUM!	0.0290127	1	1	negative regulation of selenocysteine insertion sequence binding
1234	GO:0035037	0.0290127	#NUM!	0.0290127	1	1	sperm entry
1235	GO:0044648	0.0290127	#NUM!	0.0290127	1	1	histone H3-K4 dimethylation
1236	GO:1904971	0.0290127	#NUM!	0.0290127	1	1	regulation of viral translation
1237	GO:1904973	0.0290127	#NUM!	0.0290127	1	1	positive regulation of viral translation
1238	GO:0035490	0.0290127	#NUM!	0.0290127	1	1	regulation of leukotriene production involved in inflammatory response
1239	GO:0035491	0.0290127	#NUM!	0.0290127	1	1	positive regulation of leukotriene production involved in inflammatory response
1240	GO:0035853	0.0290127	#NUM!	0.0290127	1	1	chromosome passenger complex localization to spindle midzone
1241	GO:0098507	0.0290127	#NUM!	0.0290127	1	1	polynucleotide 5' dephosphorylation
1242	GO:0032458	0.0290127	#NUM!	0.0290127	1	1	slow endocytic recycling
1243	GO:0032203	0.0290127	#NUM!	0.0290127	1	1	telomere formation via telomerase
1244	GO:0061044	0.0290127	#NUM!	0.0290127	1	1	negative regulation of vascular wound healing
1245	GO:1990134	0.0290127	#NUM!	0.0290127	1	1	epithelial cell apoptotic process involved in palatal shelf morphogenesis
1246	GO:1990280	0.0290127	#NUM!	0.0290127	1	1	RNA localization to chromatin
1247	GO:0061310	0.0290127	#NUM!	0.0290127	1	1	canonical Wnt signaling pathway involved in cardiac neural crest cell differentiation involved in heart development
1248	GO:1990785	0.0290127	#NUM!	0.0290127	1	1	response to water-immersion restraint stress
1249	GO:0051336	0.0293127	1.413	28.4614	39	981	regulation of hydrolase activity
1250	GO:0051674	0.0296693	1.32393	46.0721	59	1588	localization of cell
1251	GO:0048870	0.0296693	1.32393	46.0721	59	1588	cell motility
1252	GO:0032479	0.0302506	2.69471	2.35003	6	81	regulation of type I interferon production
1253	GO:0010657	0.030367	2.45771	2.98831	7	103	muscle cell apoptotic process
1254	GO:0051983	0.030367	2.45771	2.98831	7	103	regulation of chromosome segregation
1255	GO:0023056	0.0304359	1.31033	49.7277	63	1714	positive regulation of signaling
1256	GO:2000279	0.0304464	3.63606	1.18952	4	41	negative regulation of DNA biosynthetic process
1257	GO:0060964	0.0304464	3.63606	1.18952	4	41	regulation of gene silencing by miRNA
1258	GO:0032459	0.0304464	3.63606	1.18952	4	41	regulation of protein oligomerization
1259	GO:0060828	0.0308955	1.91303	6.49884	12	224	regulation of canonical Wnt signaling pathway
1260	GO:2000377	0.0310852	1.97648	5.77352	11	199	regulation of reactive oxygen species metabolic process
1261	GO:1901698	0.0311272	1.43371	25.154	35	867	response to nitrogen compound
1262	GO:0062009	0.0312735	4.80049	0.696304	3	24	secondary palate development
1263	GO:1901984	0.0312735	4.80049	0.696304	3	24	negative regulation of protein acetylation
1264	GO:1905208	0.0312735	4.80049	0.696304	3	24	negative regulation of cardiocyte differentiation
1265	GO:0071392	0.0312735	4.80049	0.696304	3	24	cellular response to estradiol stimulus
1266	GO:1903204	0.0312735	4.80049	0.696304	3	24	negative regulation of oxidative stress-induced neuron death
1267	GO:0002068	0.0312735	4.80049	0.696304	3	24	glandular epithelial cell development
1268	GO:0009048	0.0312735	4.80049	0.696304	3	24	dosage compensation by inactivation of X chromosome
1269	GO:0062012	0.031478	1.69852	10.3285	17	356	regulation of small molecule metabolic process
1270	GO:0051058	0.0317618	3.00524	1.76977	5	61	negative regulation of small GTPase mediated signal transduction
1271	GO:0001836	0.0317618	3.00524	1.76977	5	61	release of cytochrome c from mitochondria
1272	GO:2000116	0.0318152	1.90395	6.52785	12	225	regulation of cysteine-type endopeptidase activity
1273	GO:0000724	0.0318484	2.26717	3.68461	8	127	double-strand break repair via homologous recombination
1274	GO:0000725	0.0318484	2.26717	3.68461	8	127	recombinational repair
1275	GO:0045667	0.0318484	2.26717	3.68461	8	127	regulation of osteoblast differentiation
1276	GO:0033045	0.0318707	2.65912	2.37904	6	82	regulation of sister chromatid segregation
1277	GO:0003211	0.0324057	8.39206	0.290127	2	10	cardiac ventricle formation
1278	GO:0000478	0.0324057	8.39206	0.290127	2	10	endonucleolytic cleavage involved in rRNA processing
1279	GO:0000479	0.0324057	8.39206	0.290127	2	10	endonucleolytic cleavage of tricistronic rRNA transcript (SSU-rRNA, 5.8S rRNA, LSU-rRNA)
1280	GO:1905245	0.0324057	8.39206	0.290127	2	10	regulation of aspartic-type peptidase activity
1281	GO:2000303	0.0324057	8.39206	0.290127	2	10	regulation of ceramide biosynthetic process
1282	GO:0034975	0.0324057	8.39206	0.290127	2	10	protein folding in endoplasmic reticulum
1283	GO:0060710	0.0324057	8.39206	0.290127	2	10	chorio-allantoic fusion
1284	GO:1903749	0.0324057	8.39206	0.290127	2	10	positive regulation of establishment of protein localization to mitochondrion
1285	GO:1903800	0.0324057	8.39206	0.290127	2	10	positive regulation of production of miRNAs involved in gene silencing by miRNA
1286	GO:0075522	0.0324057	8.39206	0.290127	2	10	IRES-dependent viral translational initiation
1287	GO:0051775	0.0324057	8.39206	0.290127	2	10	response to redox state
1288	GO:0018026	0.0324057	8.39206	0.290127	2	10	peptidyl-lysine monomethylation
1289	GO:0044154	0.0324057	8.39206	0.290127	2	10	histone H3-K14 acetylation
1290	GO:1904851	0.0324057	8.39206	0.290127	2	10	positive regulation of establishment of protein localization to telomere
1291	GO:0035437	0.0324057	8.39206	0.290127	2	10	maintenance of protein localization in endoplasmic reticulum
1292	GO:0007080	0.0329052	3.54019	1.21853	4	42	mitotic metaphase plate congression
1293	GO:0030490	0.0329052	3.54019	1.21853	4	42	maturation of SSU-rRNA
1294	GO:1902742	0.0329052	3.54019	1.21853	4	42	apoptotic process involved in development
1295	GO:0071385	0.0329052	3.54019	1.21853	4	42	cellular response to glucocorticoid stimulus
1296	GO:0009611	0.0329968	1.5935	13.5779	21	468	response to wounding
1297	GO:1990823	0.0331465	2.24816	3.71362	8	128	response to leukemia inhibitory factor
1298	GO:1990830	0.0331465	2.24816	3.71362	8	128	cellular response to leukemia inhibitory factor
1299	GO:0006793	0.0331795	1.23833	84.8331	101	2924	phosphorus metabolic process
1300	GO:0038127	0.0332327	2.4073	3.04633	7	105	ERBB signaling pathway
1301	GO:0051896	0.0334109	2.12356	4.40993	9	152	regulation of protein kinase B signaling
1302	GO:1901888	0.0335462	2.62445	2.40805	6	83	regulation of cell junction assembly
1303	GO:1903321	0.0335462	2.62445	2.40805	6	83	negative regulation of protein modification by small protein conjugation or removal
1304	GO:0044728	0.0335462	2.62445	2.40805	6	83	DNA methylation or demethylation
1305	GO:0035264	0.0341134	1.94514	5.86056	11	202	multicellular organism growth
1306	GO:0003006	0.0341615	1.45502	21.9336	31	756	developmental process involved in reproduction
1307	GO:0048729	0.034246	1.48502	19.4095	28	669	tissue morphogenesis
1308	GO:0014812	0.0347308	2.38286	3.07534	7	106	muscle cell migration
1309	GO:0000154	0.034793	4.58205	0.725317	3	25	rRNA modification
1310	GO:0010458	0.034793	4.58205	0.725317	3	25	exit from mitosis
1311	GO:2000765	0.034793	4.58205	0.725317	3	25	regulation of cytoplasmic translation
1312	GO:0010742	0.034793	4.58205	0.725317	3	25	macrophage derived foam cell differentiation
1313	GO:0010575	0.034793	4.58205	0.725317	3	25	positive regulation of vascular endothelial growth factor production
1314	GO:1903747	0.034793	4.58205	0.725317	3	25	regulation of establishment of protein localization to mitochondrion
1315	GO:1904030	0.034793	4.58205	0.725317	3	25	negative regulation of cyclin-dependent protein kinase activity
1316	GO:1904357	0.034793	4.58205	0.725317	3	25	negative regulation of telomere maintenance via telomere lengthening
1317	GO:0031639	0.034793	4.58205	0.725317	3	25	plasminogen activation
1318	GO:0032480	0.034793	4.58205	0.725317	3	25	negative regulation of type I interferon production
1319	GO:0032800	0.034793	4.58205	0.725317	3	25	receptor biosynthetic process
1320	GO:0032515	0.034793	4.58205	0.725317	3	25	negative regulation of phosphoprotein phosphatase activity
1321	GO:0034103	0.0352777	2.59067	2.43707	6	84	regulation of tissue remodeling
1322	GO:0045913	0.0352777	2.59067	2.43707	6	84	positive regulation of carbohydrate metabolic process
1323	GO:0010824	0.0354767	3.44924	1.24755	4	43	regulation of centrosome duplication
1324	GO:0090317	0.0354767	3.44924	1.24755	4	43	negative regulation of intracellular protein transport
1325	GO:0038202	0.0354767	3.44924	1.24755	4	43	TORC1 signaling
1326	GO:0070232	0.0354767	3.44924	1.24755	4	43	regulation of T cell apoptotic process
1327	GO:2000756	0.0358244	2.90131	1.8278	5	63	regulation of peptidyl-lysine acetylation
1328	GO:0071383	0.0358747	2.09405	4.46795	9	154	cellular response to steroid hormone stimulus
1329	GO:0051962	0.0364598	1.48691	18.6842	27	644	positive regulation of nervous system development
1330	GO:0048699	0.0365746	1.30261	47.5518	60	1639	generation of neurons
1331	GO:0014910	0.0370658	2.55775	2.46608	6	85	regulation of smooth muscle cell migration
1332	GO:0032606	0.0370658	2.55775	2.46608	6	85	type I interferon production
1333	GO:1902115	0.0373442	1.91477	5.9476	11	205	regulation of organelle assembly
1334	GO:1901653	0.0373965	1.75991	8.21059	14	283	cellular response to peptide
1335	GO:1905114	0.0376311	1.55138	14.5934	22	503	cell surface receptor signaling pathway involved in cell-cell signaling
1336	GO:1902533	0.0376914	1.38366	29.0127	39	1000	positive regulation of intracellular signal transduction
1337	GO:0042306	0.0379701	2.85199	1.85681	5	64	regulation of protein import into nucleus
1338	GO:1903391	0.0379701	2.85199	1.85681	5	64	regulation of adherens junction organization
1339	GO:0001510	0.0379701	2.85199	1.85681	5	64	RNA methylation
1340	GO:0071384	0.0381612	3.36284	1.27656	4	44	cellular response to corticosteroid stimulus
1341	GO:0010569	0.0381612	3.36284	1.27656	4	44	regulation of double-strand break repair via homologous recombination
1342	GO:0060147	0.0381612	3.36284	1.27656	4	44	regulation of posttranscriptional gene silencing
1343	GO:0060966	0.0381612	3.36284	1.27656	4	44	regulation of gene silencing by RNA
1344	GO:0016310	0.0382931	1.2634	62.2322	76	2145	phosphorylation
1345	GO:1990845	0.0384603	2.06535	4.52598	9	156	adaptive thermogenesis
1346	GO:0007549	0.038508	4.38261	0.75433	3	26	dosage compensation
1347	GO:0016556	0.038508	4.38261	0.75433	3	26	mRNA modification
1348	GO:0021533	0.038508	4.38261	0.75433	3	26	cell differentiation in hindbrain
1349	GO:0090077	0.038508	4.38261	0.75433	3	26	foam cell differentiation
1350	GO:0051123	0.038508	4.38261	0.75433	3	26	RNA polymerase II preinitiation complex assembly
1351	GO:0072539	0.038508	4.38261	0.75433	3	26	T-helper 17 cell differentiation
1352	GO:0001783	0.038508	4.38261	0.75433	3	26	B cell apoptotic process
1353	GO:0044342	0.038508	4.38261	0.75433	3	26	type B pancreatic cell proliferation
1354	GO:0009100	0.0386341	1.68154	9.80629	16	338	glycoprotein metabolic process
1355	GO:0050796	0.0387691	1.97373	5.2513	10	181	regulation of insulin secretion
1356	GO:1901030	0.0388584	7.45923	0.319139	2	11	positive regulation of mitochondrial outer membrane permeabilization involved in apoptotic signaling pathway
1357	GO:0007028	0.0388584	7.45923	0.319139	2	11	cytoplasm organization
1358	GO:1905038	0.0388584	7.45923	0.319139	2	11	regulation of membrane lipid metabolic process
1359	GO:0030206	0.0388584	7.45923	0.319139	2	11	chondroitin sulfate biosynthetic process
1360	GO:0045876	0.0388584	7.45923	0.319139	2	11	positive regulation of sister chromatid cohesion
1361	GO:2000320	0.0388584	7.45923	0.319139	2	11	negative regulation of T-helper 17 cell differentiation
1362	GO:0046007	0.0388584	7.45923	0.319139	2	11	negative regulation of activated T cell proliferation
1363	GO:0060174	0.0388584	7.45923	0.319139	2	11	limb bud formation
1364	GO:0060768	0.0388584	7.45923	0.319139	2	11	regulation of epithelial cell proliferation involved in prostate gland development
1365	GO:0090153	0.0388584	7.45923	0.319139	2	11	regulation of sphingolipid biosynthetic process
1366	GO:0060900	0.0388584	7.45923	0.319139	2	11	embryonic camera-type eye formation
1367	GO:0097709	0.0388584	7.45923	0.319139	2	11	connective tissue replacement
1368	GO:0018206	0.0388584	7.45923	0.319139	2	11	peptidyl-methionine modification
1369	GO:0035330	0.0388584	7.45923	0.319139	2	11	regulation of hippo signaling
1370	GO:0098789	0.0388584	7.45923	0.319139	2	11	pre-mRNA cleavage required for polyadenylation
1371	GO:0035733	0.0388584	7.45923	0.319139	2	11	hepatic stellate cell activation
1372	GO:0070203	0.0388584	7.45923	0.319139	2	11	regulation of establishment of protein localization to telomere
1373	GO:0061085	0.0388584	7.45923	0.319139	2	11	regulation of histone H3-K27 methylation
1374	GO:0009301	0.0388584	7.45923	0.319139	2	11	snRNA transcription
1375	GO:0098935	0.0388584	7.45923	0.319139	2	11	dendritic transport
1376	GO:0007044	0.0389107	2.52564	2.49509	6	86	cell-substrate junction assembly
1377	GO:2000117	0.0389107	2.52564	2.49509	6	86	negative regulation of cysteine-type endopeptidase activity
1378	GO:0035773	0.0389107	2.52564	2.49509	6	86	insulin secretion involved in cellular response to glucose stimulus
1379	GO:1901214	0.0392817	1.64899	10.6186	17	366	regulation of neuron death
1380	GO:0051146	0.0395335	1.70836	9.05196	15	312	striated muscle cell differentiation
1381	GO:0051493	0.0401608	1.52392	15.5218	23	535	regulation of cytoskeleton organization
1382	GO:0045598	0.0401776	2.15768	3.85869	8	133	regulation of fat cell differentiation
1383	GO:0046824	0.0401929	2.80432	1.88582	5	65	positive regulation of nucleocytoplasmic transport
1384	GO:0006487	0.0401929	2.80432	1.88582	5	65	protein N-linked glycosylation
1385	GO:1903707	0.0411701	2.03742	4.584	9	158	negative regulation of hemopoiesis
1386	GO:0010720	0.0414217	1.46726	18.9163	27	652	positive regulation of cell development
1387	GO:0001932	0.0415935	1.31508	40.7338	52	1404	regulation of protein phosphorylation
1388	GO:0010243	0.0419885	1.4264	22.3398	31	770	response to organonitrogen compound
1389	GO:0032886	0.0421144	1.81764	6.81798	12	235	regulation of microtubule-based process
1390	GO:0006928	0.0421505	1.26512	57.9673	71	1998	movement of cell or subcellular component
1391	GO:0039694	0.0424163	4.19979	0.783342	3	27	viral RNA genome replication
1392	GO:0042753	0.0424163	4.19979	0.783342	3	27	positive regulation of circadian rhythm
1393	GO:0021697	0.0424163	4.19979	0.783342	3	27	cerebellar cortex formation
1394	GO:2000727	0.0424163	4.19979	0.783342	3	27	positive regulation of cardiac muscle cell differentiation
1395	GO:0060008	0.0424163	4.19979	0.783342	3	27	Sertoli cell differentiation
1396	GO:0071548	0.0424163	4.19979	0.783342	3	27	response to dexamethasone
1397	GO:0046639	0.0424163	4.19979	0.783342	3	27	negative regulation of alpha-beta T cell differentiation
1398	GO:0034605	0.0424931	2.7582	1.91484	5	66	cellular response to heat
1399	GO:1904888	0.0424931	2.7582	1.91484	5	66	cranial skeletal system development
1400	GO:0002066	0.0424931	2.7582	1.91484	5	66	columnar/cuboidal epithelial cell development
1401	GO:0030307	0.0425691	1.93941	5.33833	10	184	positive regulation of cell growth
1402	GO:0001649	0.0425691	1.93941	5.33833	10	184	osteoblast differentiation
1403	GO:0007088	0.0425721	2.02373	4.61302	9	159	regulation of mitotic nuclear division
1404	GO:0051149	0.0427733	2.46379	2.55312	6	88	positive regulation of muscle cell differentiation
1405	GO:0090100	0.0428914	2.26772	3.22041	7	111	positive regulation of transmembrane receptor protein serine/threonine kinase signaling pathway
1406	GO:0090101	0.0428914	2.26772	3.22041	7	111	negative regulation of transmembrane receptor protein serine/threonine kinase signaling pathway
1407	GO:0002064	0.0432585	1.80943	6.84699	12	236	epithelial cell development
1408	GO:0031098	0.0432983	1.72098	8.38466	14	289	stress-activated protein kinase signaling cascade
1409	GO:0010799	0.0438699	3.20238	1.33458	4	46	regulation of peptidyl-threonine phosphorylation
1410	GO:0043029	0.0438699	3.20238	1.33458	4	46	T cell homeostasis
1411	GO:0044786	0.0438699	3.20238	1.33458	4	46	cell cycle DNA replication
1412	GO:0000226	0.0440098	1.49397	16.5082	24	569	microtubule cytoskeleton organization
1413	GO:0030111	0.0443424	1.71465	8.41368	14	290	regulation of Wnt signaling pathway
1414	GO:0051271	0.0443534	1.67964	9.19702	15	317	negative regulation of cellular component movement
1415	GO:0008637	0.04466	2.24601	3.24942	7	112	apoptotic mitochondrial changes
1416	GO:1903706	0.0448384	1.59523	11.6051	18	400	regulation of hemopoiesis
1417	GO:0030888	0.044871	2.71358	1.94385	5	67	regulation of B cell proliferation
1418	GO:2000378	0.044871	2.71358	1.94385	5	67	negative regulation of reactive oxygen species metabolic process
1419	GO:0097194	0.044871	2.71358	1.94385	5	67	execution phase of apoptosis
1420	GO:0045666	0.0456369	1.55042	13.2588	20	457	positive regulation of neuron differentiation
1421	GO:0039702	0.0457511	6.71297	0.348152	2	12	viral budding via host ESCRT complex
1422	GO:0003207	0.0457511	6.71297	0.348152	2	12	cardiac chamber formation
1423	GO:0034392	0.0457511	6.71297	0.348152	2	12	negative regulation of smooth muscle cell apoptotic process
1424	GO:2000317	0.0457511	6.71297	0.348152	2	12	negative regulation of T-helper 17 type immune response
1425	GO:2000232	0.0457511	6.71297	0.348152	2	12	regulation of rRNA processing
1426	GO:0071712	0.0457511	6.71297	0.348152	2	12	ER-associated misfolded protein catabolic process
1427	GO:2000615	0.0457511	6.71297	0.348152	2	12	regulation of histone H3-K9 acetylation
1428	GO:0060767	0.0457511	6.71297	0.348152	2	12	epithelial cell proliferation involved in prostate gland development
1429	GO:0046607	0.0457511	6.71297	0.348152	2	12	positive regulation of centrosome cycle
1430	GO:0098787	0.0457511	6.71297	0.348152	2	12	mRNA cleavage involved in mRNA processing
1431	GO:0070202	0.0457511	6.71297	0.348152	2	12	regulation of establishment of protein localization to chromosome
1432	GO:0002903	0.0457511	6.71297	0.348152	2	12	negative regulation of B cell apoptotic process
1433	GO:0030217	0.0462534	1.74293	7.68836	13	265	T cell differentiation
1434	GO:0001952	0.0464748	2.22471	3.27843	7	113	regulation of cell-matrix adhesion
1435	GO:0090200	0.0465152	4.03159	0.812355	3	28	positive regulation of release of cytochrome c from mitochondria
1436	GO:0002089	0.0465152	4.03159	0.812355	3	28	lens morphogenesis in camera-type eye
1437	GO:0048103	0.0465152	4.03159	0.812355	3	28	somatic stem cell division
1438	GO:0070997	0.0466523	1.58676	11.6631	18	402	neuron death
1439	GO:0003179	0.0468941	3.12775	1.3636	4	47	heart valve morphogenesis
1440	GO:2001239	0.0468941	3.12775	1.3636	4	47	regulation of extrinsic apoptotic signaling pathway in absence of ligand
1441	GO:0030879	0.0469697	1.98374	4.70005	9	162	mammary gland development
1442	GO:0033047	0.0473269	2.67037	1.97286	5	68	regulation of mitotic sister chromatid segregation
1443	GO:0032387	0.0473269	2.67037	1.97286	5	68	negative regulation of intracellular transport
1444	GO:0043434	0.0474375	1.66286	9.28406	15	320	response to peptide hormone
1445	GO:0071375	0.0480507	1.77732	6.96304	12	240	cellular response to peptide hormone stimulus
1446	GO:0008406	0.0483072	1.82903	6.20871	11	214	gonad development
1447	GO:0070925	0.0483515	1.40662	22.6299	31	780	organelle assembly
1448	GO:1901699	0.0490645	1.50328	15.0286	22	518	cellular response to nitrogen compound
1449	GO:0045861	0.0490809	1.62507	10.1254	16	349	negative regulation of proteolysis
1450	GO:0002009	0.0492698	1.48809	15.8699	23	547	morphogenesis of an epithelium
1451	GO:0048771	0.0494526	1.88475	5.4834	10	189	tissue remodeling
1452	GO:0008284	0.0498568	1.36145	27.9102	37	962	positive regulation of cell proliferation

## Sheet: CC_OverRepr
	GOCCID	Pvalue	OddsRatio	ExpCount	Count	Size	Term
1	GO:0005634	2.75476e-57	3.8519	191.992	379	6721	nucleus
2	GO:0044428	2.55511e-53	3.87856	112.178	274	3927	nuclear part
3	GO:0044424	8.09955e-48	5.19269	384.755	536	13469	intracellular part
4	GO:0005622	2.15677e-47	5.15929	385.612	536	13499	intracellular
5	GO:0043231	6.55576e-43	3.42074	289.687	451	10141	intracellular membrane-bounded organelle
6	GO:0031981	8.1278e-42	3.44933	98.7524	235	3457	nuclear lumen
7	GO:0043227	2.79141e-41	3.44353	309.855	466	10847	membrane-bounded organelle
8	GO:0043229	9.22994e-40	3.54852	336.507	486	11780	intracellular organelle
9	GO:0070013	5.88238e-39	3.23426	109.293	244	3826	intracellular organelle lumen
10	GO:0043233	6.15429e-39	3.23316	109.322	244	3827	organelle lumen
11	GO:0031974	6.15429e-39	3.23316	109.322	244	3827	membrane-enclosed lumen
12	GO:0043226	4.18327e-38	3.50224	344.991	490	12077	organelle
13	GO:0044446	8.84289e-38	2.93973	202.904	354	7103	intracellular organelle part
14	GO:0044422	1.08846e-33	2.75746	213.102	356	7460	organelle part
15	GO:0005654	1.53428e-30	3.15853	73.4144	177	2570	nucleoplasm
16	GO:0032991	1.92523e-30	2.68252	148.943	276	5214	protein-containing complex
17	GO:1990904	5.45634e-28	4.64381	23.9383	90	838	ribonucleoprotein complex
18	GO:0044464	2.51508e-27	4.12153	452.342	551	15835	cell part
19	GO:0005623	2.65349e-27	4.11931	452.399	551	15837	cell
20	GO:0044451	8.79639e-25	3.98978	28.6516	94	1003	nucleoplasm part
21	GO:0005681	1.16616e-22	9.4563	5.3704	39	188	spliceosomal complex
22	GO:1902494	1.39134e-19	3.14059	38.2212	101	1338	catalytic complex
23	GO:0005730	6.29777e-19	3.76342	23.1384	74	810	nucleolus
24	GO:0016604	2.36793e-18	4.04863	18.8535	65	660	nuclear body
25	GO:0016607	2.48837e-18	5.8831	8.99827	44	315	nuclear speck
26	GO:0043232	1.47374e-13	1.98779	116.549	191	4080	intracellular non-membrane-bounded organelle
27	GO:0043228	2.31266e-13	1.97582	117.092	191	4099	non-membrane-bounded organelle
28	GO:1990234	3.01968e-12	3.07665	21.653	59	758	transferase complex
29	GO:0005684	3.94833e-12	9.78281	2.48524	19	87	U2-type spliceosomal complex
30	GO:0016363	4.68661e-11	8.98661	2.5138	18	88	nuclear matrix
31	GO:0005829	1.65293e-10	1.899	92.1251	151	3225	cytosol
32	GO:0034399	4.77599e-10	7.06779	3.22795	19	113	nuclear periphery
33	GO:0005737	1.75664e-09	1.65846	308.141	379	10787	cytoplasm
34	GO:0071013	6.89927e-09	8.02511	2.28527	15	80	catalytic step 2 spliceosome
35	GO:0044798	2.26313e-08	4.45508	5.82745	23	204	nuclear transcription factor complex
36	GO:0005689	2.41349e-08	18.2652	0.742714	9	26	U12-type spliceosomal complex
37	GO:0071010	4.32054e-08	34.4003	0.399923	7	14	prespliceosome
38	GO:0071004	4.32054e-08	34.4003	0.399923	7	14	U2-type prespliceosome
39	GO:0097525	5.78255e-08	9.23482	1.62826	12	57	spliceosomal snRNP complex
40	GO:0071011	1.02504e-07	10.0109	1.39973	11	49	precatalytic spliceosome
41	GO:0030532	1.55053e-07	8.30928	1.77109	12	62	small nuclear ribonucleoprotein complex
42	GO:0008023	2.41783e-07	9.05571	1.51399	11	53	transcription elongation factor complex
43	GO:0005685	3.62593e-07	21.8868	0.514187	7	18	U1 snRNP
44	GO:0035770	6.46615e-07	3.90119	5.97028	21	209	ribonucleoprotein granule
45	GO:0071005	8.24925e-07	9.08526	1.37116	10	48	U2-type precatalytic spliceosome
46	GO:0120114	9.91413e-07	6.80717	2.08531	12	73	Sm-like protein family complex
47	GO:0036464	1.09587e-06	3.91927	5.65605	20	198	cytoplasmic ribonucleoprotein granule
48	GO:0044452	1.2325e-06	4.06192	5.199	19	182	nucleolar part
49	GO:0005667	1.4317e-06	2.81898	11.9406	31	418	transcription factor complex
50	GO:0008024	2.14302e-06	42.8608	0.257093	5	9	cyclin/CDK positive transcription elongation factor complex
51	GO:0090575	4.50574e-06	4.04689	4.65625	17	163	RNA polymerase II transcription factor complex
52	GO:0034708	6.36773e-06	4.70971	3.34221	14	117	methyltransferase complex
53	GO:1905368	1.06653e-05	5.25147	2.5995	12	91	peptidase complex
54	GO:0030684	1.14037e-05	5.75586	2.19958	11	77	preribosome
55	GO:0000502	1.26746e-05	6.38825	1.82822	10	64	proteasome complex
56	GO:1905369	1.46005e-05	6.27179	1.85679	10	65	endopeptidase complex
57	GO:0019908	1.99012e-05	21.4261	0.371357	5	13	nuclear cyclin-dependent protein kinase holoenzyme complex
58	GO:0005838	2.67487e-05	12.8724	0.628451	6	22	proteasome regulatory particle
59	GO:0031461	4.5838e-05	3.65942	4.48485	15	157	cullin-RING ubiquitin ligase complex
60	GO:0022624	4.59598e-05	11.441	0.685582	6	24	proteasome accessory complex
61	GO:0032040	6.08286e-05	8.29448	1.02837	7	36	small-subunit processome
62	GO:0005682	6.28985e-05	15.5803	0.457055	5	16	U5 snRNP
63	GO:0000243	9.08055e-05	102.533	0.114264	3	4	commitment complex
64	GO:1903349	9.08055e-05	102.533	0.114264	3	4	omegasome membrane
65	GO:0044444	0.000125433	1.36393	235.155	279	8232	cytoplasmic part
66	GO:0000151	0.000164559	2.68266	7.9699	20	279	ubiquitin ligase complex
67	GO:0000307	0.0001695	6.87053	1.19977	7	42	cyclin-dependent protein kinase holoenzyme complex
68	GO:0008287	0.000197525	6.67935	1.22834	7	43	protein serine/threonine phosphatase complex
69	GO:1903293	0.000197525	6.67935	1.22834	7	43	phosphatase complex
70	GO:0005686	0.00020307	11.4233	0.571319	5	20	U2 snRNP
71	GO:0005732	0.000260301	10.7088	0.599885	5	21	small nucleolar ribonucleoprotein complex
72	GO:0032806	0.000260301	10.7088	0.599885	5	21	carboxy-terminal domain protein kinase complex
73	GO:0090576	0.000271772	17.1119	0.342791	4	12	RNA polymerase III transcription factor complex
74	GO:1902493	0.000295354	4.20105	2.62807	10	92	acetyltransferase complex
75	GO:0031248	0.000295354	4.20105	2.62807	10	92	protein acetyltransferase complex
76	GO:0035097	0.000322633	4.15023	2.65663	10	93	histone methyltransferase complex
77	GO:0051233	0.000360304	7.35131	0.971242	6	34	spindle midzone
78	GO:0005694	0.000424881	1.72335	31.2797	51	1095	chromosome
79	GO:0031965	0.000426629	2.71315	6.68443	17	234	nuclear membrane
80	GO:0001651	0.000434915	34.1743	0.171396	3	6	dense fibrillar component
81	GO:0031428	0.000434915	34.1743	0.171396	3	6	box C/D snoRNP complex
82	GO:1990462	0.000434915	34.1743	0.171396	3	6	omegasome
83	GO:1902554	0.000546727	4.24173	2.34241	9	82	serine/threonine protein kinase complex
84	GO:1902911	0.000626193	3.78387	2.88516	10	101	protein kinase complex
85	GO:0005635	0.000682449	2.1844	11.5978	24	406	nuclear envelope
86	GO:0000785	0.000715667	1.96355	16.6254	31	582	chromatin
87	GO:0097632	0.000814678	#NUM!	0.0571319	2	2	extrinsic component of phagophore assembly site membrane
88	GO:1990617	0.000814678	#NUM!	0.0571319	2	2	CHOP-ATF4 complex
89	GO:0031332	0.000912308	11.4056	0.457055	4	16	RNAi effector complex
90	GO:0016442	0.000912308	11.4056	0.457055	4	16	RISC complex
91	GO:0008541	0.00116665	20.5025	0.228527	3	8	proteasome regulatory particle, lid subcomplex
92	GO:0001650	0.00119783	3.21106	3.68501	11	129	fibrillar center
93	GO:0044665	0.00147458	6.85059	0.856978	5	30	MLL1/2 complex
94	GO:0071339	0.00147458	6.85059	0.856978	5	30	MLL1 complex
95	GO:0030686	0.00147458	6.85059	0.856978	5	30	90S preribosome
96	GO:0046540	0.00171736	6.58678	0.885544	5	31	U4/U6 x U5 tri-snRNP complex
97	GO:0097526	0.00171736	6.58678	0.885544	5	31	spliceosomal tri-snRNP complex
98	GO:0005697	0.00181514	9.12316	0.542753	4	19	telomerase holoenzyme complex
99	GO:0061695	0.00182827	2.42482	6.97009	16	244	transferase complex, transferring phosphorus-containing groups
100	GO:0005849	0.00221816	8.55254	0.571319	4	20	mRNA cleavage factor complex
101	GO:0030496	0.00230761	2.93564	3.99923	11	140	midbody
102	GO:0000123	0.00235841	3.71294	2.34241	8	82	histone acetyltransferase complex
103	GO:0005687	0.00239532	14.6432	0.285659	3	10	U4 snRNP
104	GO:0034709	0.00239532	14.6432	0.285659	3	10	methylosome
105	GO:0097629	0.00239764	68.2399	0.0856978	2	3	extrinsic component of omegasome membrane
106	GO:0034457	0.00239764	68.2399	0.0856978	2	3	Mpp10 complex
107	GO:0015030	0.00298764	5.70741	0.999808	5	35	Cajal body
108	GO:0000932	0.00379091	3.81166	1.99962	7	70	P-body
109	GO:0005776	0.00410439	3.75192	2.02818	7	71	autophagosome
110	GO:0034045	0.00420814	11.388	0.342791	3	12	phagophore assembly site membrane
111	GO:0015630	0.00451676	1.54278	32.4795	48	1137	microtubule cytoskeleton
112	GO:0035327	0.00517373	6.51461	0.714148	4	25	transcriptionally active chromatin
113	GO:0005819	0.00568074	2.13964	7.82707	16	274	spindle
114	GO:0005813	0.00606685	1.7974	14.4829	25	507	centrosome
115	GO:1990023	0.00667284	9.31657	0.399923	3	14	mitotic spindle midzone
116	GO:0030289	0.00769268	22.7444	0.14283	2	5	protein phosphatase 4 complex
117	GO:0089701	0.00769268	22.7444	0.14283	2	5	U2AF
118	GO:1902555	0.00782834	5.69944	0.799846	4	28	endoribonuclease complex
119	GO:0034719	0.00816606	8.53976	0.428489	3	15	SMN-Sm protein complex
120	GO:1905348	0.00887959	5.47119	0.828412	4	29	endonuclease complex
121	GO:0010494	0.00978252	3.54363	1.82822	6	64	cytoplasmic stress granule
122	GO:0000407	0.0100188	5.2605	0.856978	4	30	phagophore assembly site
123	GO:0019005	0.0113054	3.42517	1.88535	6	66	SCF ubiquitin ligase complex
124	GO:0070937	0.0113216	17.0574	0.171396	2	6	CRD-mediated mRNA stability complex
125	GO:0000126	0.0113216	17.0574	0.171396	2	6	transcription factor TFIIIB complex
126	GO:0000127	0.0113216	17.0574	0.171396	2	6	transcription factor TFIIIC complex
127	GO:0072686	0.0116563	2.77188	3.05655	8	107	mitotic spindle
128	GO:0005847	0.0137452	6.8308	0.514187	3	18	mRNA cleavage and polyadenylation specificity factor complex
129	GO:0000159	0.0137452	6.8308	0.514187	3	18	protein phosphatase type 2A complex
130	GO:0005643	0.0138924	3.26158	1.97105	6	69	nuclear pore
131	GO:0044427	0.0141243	1.48767	27.8518	40	975	chromosomal part
132	GO:0008180	0.0155057	4.55819	0.971242	4	34	COP9 signalosome
133	GO:0042382	0.0155522	13.6453	0.199962	2	7	paraspeckles
134	GO:0097136	0.0155522	13.6453	0.199962	2	7	Bcl-2 family protein complex
135	GO:0033180	0.0155522	13.6453	0.199962	2	7	proton-transporting V-type ATPase, V1 domain
136	GO:0005815	0.0167152	1.57632	19.0249	29	666	microtubule organizing center
137	GO:0016605	0.0179476	3.06625	2.08531	6	73	PML body
138	GO:0035145	0.0184111	6.02658	0.571319	3	20	exon-exon junction complex
139	GO:0035267	0.0184111	6.02658	0.571319	3	20	NuA4 histone acetyltransferase complex
140	GO:0043189	0.0184111	6.02658	0.571319	3	20	H4/H2A histone acetyltransferase complex
141	GO:0005874	0.0189881	1.72035	12.0263	20	421	microtubule
142	GO:0005844	0.0190756	3.02101	2.11388	6	74	polysome
143	GO:0001652	0.0203474	11.3705	0.228527	2	8	granular component
144	GO:0044613	0.0203474	11.3705	0.228527	2	8	nuclear pore central transport channel
145	GO:0000164	0.0203474	11.3705	0.228527	2	8	protein phosphatase type 1 complex
146	GO:0070761	0.0203474	11.3705	0.228527	2	8	pre-snoRNP complex
147	GO:1990316	0.0203474	11.3705	0.228527	2	8	Atg1/ULK1 kinase complex
148	GO:0099544	0.0203474	11.3705	0.228527	2	8	perisynaptic space
149	GO:0070847	0.0203474	11.3705	0.228527	2	8	core mediator complex
150	GO:0031463	0.0206566	4.14319	1.05694	4	37	Cul3-RING ubiquitin ligase complex
151	GO:0101031	0.0210331	5.69148	0.599885	3	21	chaperone complex
152	GO:0005856	0.0223517	1.3056	59.6457	75	2088	cytoskeleton
153	GO:0005669	0.0225801	4.02114	1.08551	4	38	transcription factor TFIID complex
154	GO:0044300	0.0256715	9.74566	0.257093	2	9	cerebellar mossy fiber
155	GO:0031597	0.0256715	9.74566	0.257093	2	9	cytosolic proteasome complex
156	GO:0070578	0.0256715	9.74566	0.257093	2	9	RISC-loading complex
157	GO:0045120	0.0268577	5.12183	0.657016	3	23	pronucleus
158	GO:0071540	0.0285659	#NUM!	0.0285659	1	1	eukaryotic translation initiation factor 3 complex, eIF3e
159	GO:0060987	0.0285659	#NUM!	0.0285659	1	1	lipid tube
160	GO:0097630	0.0285659	#NUM!	0.0285659	1	1	intrinsic component of omegasome membrane
161	GO:0097631	0.0285659	#NUM!	0.0285659	1	1	integral component of omegasome membrane
162	GO:1990826	0.0285659	#NUM!	0.0285659	1	1	nucleoplasmic periphery of the nuclear pore complex
163	GO:0019774	0.0285659	#NUM!	0.0285659	1	1	proteasome core complex, beta-subunit complex
164	GO:1990047	0.0285659	#NUM!	0.0285659	1	1	spindle matrix
165	GO:1990032	0.0285659	#NUM!	0.0285659	1	1	parallel fiber
166	GO:0097489	0.0285659	#NUM!	0.0285659	1	1	multivesicular body, internal vesicle lumen
167	GO:0000417	0.0285659	#NUM!	0.0285659	1	1	HIR complex
168	GO:0075341	0.0285659	#NUM!	0.0285659	1	1	host cell PML body
169	GO:0098577	0.0285659	#NUM!	0.0285659	1	1	inactive sex chromosome
170	GO:1990356	0.0285659	#NUM!	0.0285659	1	1	sumoylated E2 ligase complex
171	GO:0034506	0.0285659	#NUM!	0.0285659	1	1	chromosome, centromeric core domain
172	GO:0034693	0.0285659	#NUM!	0.0285659	1	1	U11/U12 snRNP
173	GO:0017053	0.0298709	2.70193	2.34241	6	82	transcriptional repressor complex
174	GO:0036452	0.0300596	4.87769	0.685582	3	24	ESCRT complex
175	GO:1902562	0.0313394	3.59715	1.19977	4	42	H4 histone acetyltransferase complex
176	GO:0005845	0.0314906	8.52703	0.285659	2	10	mRNA cap binding complex
177	GO:0031414	0.0314906	8.52703	0.285659	2	10	N-terminal protein acetyltransferase complex
178	GO:0030877	0.0314906	8.52703	0.285659	2	10	beta-catenin destruction complex
179	GO:0034518	0.0314906	8.52703	0.285659	2	10	RNA cap binding complex
180	GO:0000922	0.0319045	2.26542	3.68501	8	129	spindle pole
181	GO:0070161	0.0344822	1.74205	8.88401	15	311	anchoring junction
182	GO:0099524	0.0370367	4.4531	0.742714	3	26	postsynaptic cytosol
183	GO:0031932	0.037772	7.5792	0.314225	2	11	TORC2 complex
184	GO:1990909	0.037772	7.5792	0.314225	2	11	Wnt signalosome
185	GO:0071007	0.0408086	4.26734	0.77128	3	27	U2-type catalytic step 2 spliceosome
186	GO:0000790	0.0412566	1.61263	11.4835	18	402	nuclear chromatin
187	GO:0071012	0.0444848	6.82095	0.342791	2	12	catalytic step 1 spliceosome
188	GO:0071006	0.0444848	6.82095	0.342791	2	12	U2-type catalytic step 1 spliceosome
189	GO:0008540	0.0444848	6.82095	0.342791	2	12	proteasome regulatory particle, base subcomplex
190	GO:0031519	0.0447363	3.17808	1.3426	4	47	PcG protein complex
191	GO:0005912	0.0470015	1.69878	8.48408	14	297	adherens junction

## Sheet: MF_OverRepr
	GOMFID	Pvalue	OddsRatio	ExpCount	Count	Size	Term
1	GO:0003723	1.55235e-40	5.37576	28.9721	118	1035	RNA binding
2	GO:0003676	9.16498e-36	3.31849	85.4326	204	3052	nucleic acid binding
3	GO:1901363	1.09507e-30	2.75901	138.73	263	4956	heterocyclic compound binding
4	GO:0097159	4.42756e-30	2.72321	141.529	265	5056	organic cyclic compound binding
5	GO:0005488	2.07096e-23	2.75193	364.88	471	13035	binding
6	GO:0005515	2.77755e-20	2.20523	246.332	354	8800	protein binding
7	GO:0003729	9.43062e-16	6.08222	7.08206	36	253	mRNA binding
8	GO:0019899	1.4232e-14	2.33796	64.6623	128	2310	enzyme binding
9	GO:0003712	4.32152e-11	3.64623	12.6805	41	453	transcription coregulator activity
10	GO:0008134	1.03927e-10	2.97215	19.9585	53	713	transcription factor binding
11	GO:0140110	1.28041e-09	2.2918	37.5097	77	1340	transcription regulator activity
12	GO:0001098	4.47852e-09	10.4759	1.59556	13	57	basal transcription machinery binding
13	GO:0001099	4.47852e-09	10.4759	1.59556	13	57	basal RNA polymerase II transcription machinery binding
14	GO:0003677	7.89749e-09	1.98554	57.0484	101	2038	DNA binding
15	GO:0001067	3.25716e-08	2.35004	27.6004	59	986	regulatory region nucleic acid binding
16	GO:0070063	4.62456e-08	9.4377	1.59556	12	57	RNA polymerase binding
17	GO:0044212	6.73316e-08	2.31354	27.4885	58	982	transcription regulatory region DNA binding
18	GO:0003730	1.27939e-07	6.80217	2.43533	14	87	mRNA 3'-UTR binding
19	GO:0003713	2.99095e-07	3.67424	7.22202	24	258	transcription coactivator activity
20	GO:0044877	8.62122e-07	2.03415	34.7945	65	1243	protein-containing complex binding
21	GO:0032182	2.41532e-06	5.61037	2.65927	13	95	ubiquitin-like protein binding
22	GO:0043167	2.66181e-06	1.5196	151.858	201	5425	ion binding
23	GO:0017076	3.31954e-06	1.80365	50.1622	83	1792	purine nucleotide binding
24	GO:0043021	3.4782e-06	4.36845	4.08688	16	146	ribonucleoprotein complex binding
25	GO:0032555	4.71301e-06	1.79087	49.8263	82	1780	purine ribonucleotide binding
26	GO:0001012	4.82241e-06	2.16469	23.4016	47	836	RNA polymerase II regulatory region DNA binding
27	GO:0035639	6.09567e-06	1.79545	47.7829	79	1707	purine ribonucleoside triphosphate binding
28	GO:0032553	6.60124e-06	1.77258	50.2742	82	1796	ribonucleotide binding
29	GO:0000976	6.70892e-06	2.11699	24.4093	48	872	transcription regulatory region sequence-specific DNA binding
30	GO:0000993	6.76746e-06	9.7014	1.03572	8	37	RNA polymerase II complex binding
31	GO:0003690	7.0696e-06	2.0335	28.0763	53	1003	double-stranded DNA binding
32	GO:0140096	7.31455e-06	1.70571	60.1275	94	2148	catalytic activity, acting on a protein
33	GO:0003682	7.8183e-06	2.38558	16.2355	36	580	chromatin binding
34	GO:0019787	8.07521e-06	2.7195	11.113	28	397	ubiquitin-like protein transferase activity
35	GO:0000977	8.29517e-06	2.13429	23.1776	46	828	RNA polymerase II regulatory region sequence-specific DNA binding
36	GO:0019900	8.64524e-06	2.14966	22.5058	45	804	kinase binding
37	GO:0050733	8.71484e-06	69.9327	0.167954	4	6	RS domain binding
38	GO:1990837	1.11997e-05	2.05567	25.613	49	915	sequence-specific double-stranded DNA binding
39	GO:0044389	1.44404e-05	2.87568	9.01353	24	322	ubiquitin-like protein ligase binding
40	GO:0031625	1.62178e-05	2.93036	8.48167	23	303	ubiquitin protein ligase binding
41	GO:0019901	1.6677e-05	2.16867	20.2664	41	724	protein kinase binding
42	GO:0019789	1.77639e-05	14.027	0.587839	6	21	SUMO transferase activity
43	GO:0000166	1.78958e-05	1.68805	56.5445	88	2020	nucleotide binding
44	GO:1901265	1.78958e-05	1.68805	56.5445	88	2020	nucleoside phosphate binding
45	GO:0043175	1.82927e-05	8.27262	1.17568	8	42	RNA polymerase core enzyme binding
46	GO:0003725	1.95574e-05	5.38993	2.32336	11	83	double-stranded RNA binding
47	GO:0099122	1.98832e-05	46.6195	0.195946	4	7	RNA polymerase II C-terminal domain binding
48	GO:0000980	2.07831e-05	4.87117	2.77124	12	99	RNA polymerase II distal enhancer sequence-specific DNA binding
49	GO:0001085	2.60846e-05	3.6592	4.78669	16	171	RNA polymerase II transcription factor binding
50	GO:0036002	2.94389e-05	9.45278	0.923747	7	33	pre-mRNA binding
51	GO:0002039	3.07613e-05	5.68296	2.01545	10	72	p53 binding
52	GO:0043565	5.08476e-05	1.8542	31.7153	55	1133	sequence-specific DNA binding
53	GO:0001158	5.36693e-05	4.06483	3.52703	13	126	enhancer sequence-specific DNA binding
54	GO:0003727	6.34164e-05	4.67299	2.63128	11	94	single-stranded RNA binding
55	GO:0003724	7.83891e-05	5.65427	1.8195	9	65	RNA helicase activity
56	GO:0032183	7.90311e-05	14.5878	0.47587	5	17	SUMO binding
57	GO:0016740	8.74972e-05	1.58953	62.4229	92	2230	transferase activity
58	GO:0004386	0.000120301	3.50953	4.33881	14	155	helicase activity
59	GO:0035326	0.000127082	3.70216	3.83495	13	137	enhancer binding
60	GO:0097367	0.000127598	1.58849	58.8679	87	2103	carbohydrate derivative binding
61	GO:0000978	0.00014507	2.14525	15.8437	32	566	RNA polymerase II proximal promoter sequence-specific DNA binding
62	GO:0030234	0.000145653	1.86059	26.8446	47	959	enzyme regulator activity
63	GO:0140098	0.000154836	2.49537	9.82531	23	351	catalytic activity, acting on RNA
64	GO:0004842	0.000173627	2.42077	10.5531	24	377	ubiquitin-protein transferase activity
65	GO:0000987	0.000211545	2.09679	16.1796	32	578	proximal promoter sequence-specific DNA binding
66	GO:0001091	0.000236868	10.9386	0.587839	5	21	RNA polymerase II basal transcription factor binding
67	GO:0019903	0.000247466	3.25372	4.64673	14	166	protein phosphatase binding
68	GO:0003714	0.000260449	3.08318	5.23456	15	187	transcription corepressor activity
69	GO:0061980	0.000380906	7.2502	0.979731	6	35	regulatory RNA binding
70	GO:0030554	0.000402863	1.6364	40.8688	63	1460	adenyl nucleotide binding
71	GO:0036094	0.000438738	1.49916	67.1256	94	2398	small molecule binding
72	GO:0051087	0.000455783	3.95349	2.77124	10	99	chaperone binding
73	GO:0017069	0.000520325	6.78176	1.03572	6	37	snRNA binding
74	GO:0003700	0.000539015	1.75489	27.6844	46	989	DNA-binding transcription factor activity
75	GO:0032559	0.000556787	1.61972	40.5609	62	1449	adenyl ribonucleotide binding
76	GO:0030515	0.000563808	8.74911	0.699808	5	25	snoRNA binding
77	GO:0051721	0.00060344	6.56949	1.06371	6	38	protein phosphatase 2A binding
78	GO:0046966	0.000682119	8.33207	0.7278	5	26	thyroid hormone receptor binding
79	GO:1990247	0.000702045	26.1758	0.195946	3	7	N6-methyladenosine-containing RNA binding
80	GO:0097322	0.000702045	26.1758	0.195946	3	7	7SK snRNA binding
81	GO:0106140	0.000782232	#NUM!	0.0559847	2	2	P-TEFb complex binding
82	GO:0070034	0.000845573	11.6496	0.447877	4	16	telomerase RNA binding
83	GO:0005524	0.000859901	1.60679	38.7974	59	1386	ATP binding
84	GO:0043168	0.000862866	1.44592	74.6555	101	2667	anion binding
85	GO:0045182	0.000917148	5.00991	1.56757	7	56	translation regulator activity
86	GO:0008047	0.000964483	2.09051	12.5965	25	450	enzyme activator activity
87	GO:0035198	0.000973202	7.60677	0.783785	5	28	miRNA binding
88	GO:0019904	0.00103781	1.79134	22.3099	38	797	protein domain specific binding
89	GO:0043130	0.00106762	4.25474	2.07143	8	74	ubiquitin binding
90	GO:1990446	0.00109994	20.9396	0.223939	3	8	U1 snRNP binding
91	GO:0050815	0.00109994	20.9396	0.223939	3	8	phosphoserine residue binding
92	GO:0042809	0.00109994	20.9396	0.223939	3	8	vitamin D receptor binding
93	GO:0042393	0.00122704	2.62126	6.07433	15	217	histone binding
94	GO:0061659	0.00130766	2.51178	6.74615	16	241	ubiquitin-like protein ligase activity
95	GO:0005385	0.00205969	8.7354	0.559847	4	20	zinc ion transmembrane transporter activity
96	GO:0061575	0.00226033	14.9553	0.279923	3	10	cyclin-dependent protein serine/threonine kinase activator activity
97	GO:0070990	0.00226033	14.9553	0.279923	3	10	snRNP binding
98	GO:0043140	0.00230305	69.6896	0.083977	2	3	ATP-dependent 3'-5' DNA helicase activity
99	GO:0071535	0.00230305	69.6896	0.083977	2	3	RING-like zinc finger domain binding
100	GO:0050265	0.00230305	69.6896	0.083977	2	3	RNA uridylyltransferase activity
101	GO:1990518	0.00230305	69.6896	0.083977	2	3	single-stranded DNA-dependent ATP-dependent 3'-5' DNA helicase activity
102	GO:0051032	0.00230305	69.6896	0.083977	2	3	nucleic acid transmembrane transporter activity
103	GO:0051033	0.00230305	69.6896	0.083977	2	3	RNA transmembrane transporter activity
104	GO:0005525	0.00239172	2.12508	9.88129	20	353	GTP binding
105	GO:0001221	0.00261777	4.77491	1.39962	6	50	transcription cofactor binding
106	GO:0008144	0.00265826	1.492	45.8234	65	1637	drug binding
107	GO:0019902	0.002803	2.4793	5.96237	14	213	phosphatase binding
108	GO:0032550	0.00299234	2.08057	10.0772	20	360	purine ribonucleoside binding
109	GO:0001094	0.00304367	13.0852	0.307916	3	11	TFIID-class transcription factor complex binding
110	GO:0001883	0.00338899	2.05596	10.1892	20	364	purine nucleoside binding
111	GO:0032549	0.00349473	2.04989	10.2172	20	365	ribonucleoside binding
112	GO:0042802	0.00429946	1.4313	52.8495	72	1888	identical protein binding
113	GO:0001097	0.00452064	34.843	0.111969	2	4	TFIIH-class transcription factor complex binding
114	GO:0051731	0.00452064	34.843	0.111969	2	4	polynucleotide 5'-hydroxyl-kinase activity
115	GO:1990269	0.00452064	34.843	0.111969	2	4	RNA polymerase II C-terminal domain phosphoserine binding
116	GO:0042054	0.00464688	4.20064	1.56757	6	56	histone methyltransferase activity
117	GO:0001882	0.00471196	1.99112	10.4971	20	375	nucleoside binding
118	GO:0072509	0.00481505	6.65386	0.699808	4	25	divalent inorganic cation transmembrane transporter activity
119	GO:0008270	0.00483027	1.7157	18.8388	31	673	zinc ion binding
120	GO:0032561	0.00485092	1.98543	10.5251	20	376	guanyl ribonucleotide binding
121	GO:0019001	0.00485092	1.98543	10.5251	20	376	guanyl nucleotide binding
122	GO:0008097	0.0050602	10.4671	0.3639	3	13	5S rRNA binding
123	GO:0061650	0.00550797	4.85668	1.14769	5	41	ubiquitin-like protein conjugating enzyme activity
124	GO:0051082	0.0055133	3.18749	2.68726	8	96	unfolded protein binding
125	GO:0008143	0.00556649	6.35109	0.7278	4	26	poly(A) binding
126	GO:0003824	0.00568433	1.26692	158.465	186	5661	catalytic activity
127	GO:0015932	0.00611131	4.72518	1.17568	5	42	nucleobase-containing compound transmembrane transporter activity
128	GO:0061630	0.00618355	2.25057	6.52221	14	233	ubiquitin protein ligase activity
129	GO:0035613	0.00630765	9.5151	0.391893	3	14	RNA stem-loop binding
130	GO:0018024	0.00675961	4.6006	1.20367	5	43	histone-lysine N-methyltransferase activity
131	GO:0001069	0.00739493	23.2275	0.139962	2	5	regulatory region RNA binding
132	GO:0044388	0.00739493	23.2275	0.139962	2	5	small protein activating enzyme binding
133	GO:0035515	0.00739493	23.2275	0.139962	2	5	oxidative RNA demethylase activity
134	GO:0019788	0.00739493	23.2275	0.139962	2	5	NEDD8 transferase activity
135	GO:0043022	0.00764772	3.74943	1.73552	6	62	ribosome binding
136	GO:0003924	0.00770891	2.06506	8.08978	16	289	GTPase activity
137	GO:0008757	0.00774402	2.60028	4.05889	10	145	S-adenosylmethionine-dependent methyltransferase activity
138	GO:0019207	0.00803134	2.34327	5.37453	12	192	kinase regulator activity
139	GO:0002020	0.00811209	2.58103	4.08688	10	146	protease binding
140	GO:0016538	0.00899069	4.26332	1.28765	5	46	cyclin-dependent protein serine/threonine kinase regulator activity
141	GO:0046332	0.00918287	3.1836	2.35136	7	84	SMAD binding
142	GO:0005123	0.00930941	8.05042	0.447877	3	16	death receptor binding
143	GO:0035257	0.00972057	2.50677	4.19885	10	150	nuclear hormone receptor binding
144	GO:0019209	0.00977273	3.14262	2.37935	7	85	kinase activator activity
145	GO:0016433	0.0108876	17.4198	0.167954	2	6	rRNA (adenine) methyltransferase activity
146	GO:0019783	0.0109679	2.80328	3.02317	8	108	ubiquitin-like protein-specific protease activity
147	GO:0046982	0.0109931	1.68482	16.0116	26	572	protein heterodimerization activity
148	GO:0008170	0.0110347	3.06375	2.43533	7	87	N-methyltransferase activity
149	GO:0022884	0.0110726	7.47501	0.47587	3	17	macromolecule transmembrane transporter activity
150	GO:0030275	0.0110726	7.47501	0.47587	3	17	LRR domain binding
151	GO:0043169	0.0115959	1.2794	99.7926	121	3565	cation binding
152	GO:0030332	0.0117369	4.98862	0.895754	4	32	cyclin binding
153	GO:0046872	0.0118278	1.28149	97.0774	118	3468	metal ion binding
154	GO:0017111	0.012034	1.56083	22.5898	34	807	nucleoside-triphosphatase activity
155	GO:0008353	0.0130151	6.97633	0.503862	3	18	RNA polymerase II CTD heptapeptide repeat kinase activity
156	GO:0035035	0.0130668	4.81636	0.923747	4	33	histone acetyltransferase binding
157	GO:0004843	0.0131432	2.95256	2.51931	7	90	thiol-dependent ubiquitin-specific protease activity
158	GO:0019888	0.0144537	3.2288	1.98746	6	71	protein phosphatase regulator activity
159	GO:0070717	0.014489	4.65558	0.951739	4	34	poly-purine tract binding
160	GO:0003755	0.014489	4.65558	0.951739	4	34	peptidyl-prolyl cis-trans isomerase activity
161	GO:0051117	0.0147005	2.88279	2.57529	7	92	ATPase binding
162	GO:1990841	0.0148786	3.71793	1.4556	5	52	promoter-specific chromatin binding
163	GO:0030628	0.0149618	13.9351	0.195946	2	7	pre-mRNA 3'-splice site binding
164	GO:0070569	0.0149618	13.9351	0.195946	2	7	uridylyltransferase activity
165	GO:0061133	0.0149618	13.9351	0.195946	2	7	endopeptidase activator activity
166	GO:0008649	0.0151395	6.53997	0.531854	3	19	rRNA methyltransferase activity
167	GO:0140102	0.0151395	6.53997	0.531854	3	19	catalytic activity, acting on a rRNA
168	GO:0046915	0.0160054	4.50517	0.979731	4	35	transition metal ion transmembrane transporter activity
169	GO:0019887	0.0166566	2.29226	4.56275	10	163	protein kinase regulator activity
170	GO:0016462	0.0173588	1.50606	24.0454	35	859	pyrophosphatase activity
171	GO:0017049	0.0174478	6.15496	0.559847	3	20	GTP-Rho binding
172	GO:0016817	0.0181887	1.50036	24.1294	35	862	hydrolase activity, acting on acid anhydrides
173	GO:0016818	0.0181887	1.50036	24.1294	35	862	hydrolase activity, acting on acid anhydrides, in phosphorus-containing anhydrides
174	GO:0016278	0.0186107	3.49433	1.53958	5	55	lysine N-methyltransferase activity
175	GO:0016279	0.0186107	3.49433	1.53958	5	55	protein-lysine N-methyltransferase activity
176	GO:0061665	0.0195824	11.612	0.223939	2	8	SUMO ligase activity
177	GO:0034212	0.0196528	2.99741	2.12742	6	76	peptide N-acetyltransferase activity
178	GO:0043138	0.0199409	5.81272	0.587839	3	21	3'-5' DNA helicase activity
179	GO:0008327	0.0199409	5.81272	0.587839	3	21	methyl-CpG binding
180	GO:0042975	0.0199409	5.81272	0.587839	3	21	peroxisome proliferator activated receptor binding
181	GO:0048156	0.0199409	5.81272	0.587839	3	21	tau protein binding
182	GO:0036459	0.0201555	2.6919	2.74325	7	98	thiol-dependent ubiquitinyl hydrolase activity
183	GO:0042826	0.020544	2.47914	3.38707	8	121	histone deacetylase binding
184	GO:0016859	0.0211368	4.10703	1.06371	4	38	cis-trans isomerase activity
185	GO:0019205	0.0211368	4.10703	1.06371	4	38	nucleobase-containing compound kinase activity
186	GO:0101005	0.0211852	2.6625	2.77124	7	99	ubiquitinyl hydrolase activity
187	GO:0008234	0.0216441	2.19119	4.7587	10	170	cysteine-type peptidase activity
188	GO:0090079	0.0226198	5.50651	0.615831	3	22	translation regulator activity, nucleic acid binding
189	GO:0001223	0.0226198	5.50651	0.615831	3	22	transcription coactivator binding
190	GO:0019210	0.0229116	3.29603	1.62355	5	58	kinase inhibitor activity
191	GO:0060590	0.0230462	3.98948	1.0917	4	39	ATPase regulator activity
192	GO:0030295	0.0233164	2.87379	2.21139	6	79	protein kinase activator activity
193	GO:0000981	0.0238762	1.50407	21.2742	31	760	DNA-binding transcription factor activity, RNA polymerase II-specific
194	GO:0051219	0.0244924	2.57803	2.85522	7	102	phosphoprotein binding
195	GO:0004169	0.0247157	9.95263	0.251931	2	9	dolichyl-phosphate-mannose-protein mannosyltransferase activity
196	GO:0008140	0.0247157	9.95263	0.251931	2	9	cAMP response element binding protein binding
197	GO:0070840	0.0254843	5.23092	0.643823	3	23	dynein complex binding
198	GO:0034512	0.0279923	#NUM!	0.0279923	1	1	box C/D snoRNA binding
199	GO:0018738	0.0279923	#NUM!	0.0279923	1	1	S-formylglutathione hydrolase activity
200	GO:0051724	0.0279923	#NUM!	0.0279923	1	1	NAD transmembrane transporter activity
201	GO:1990447	0.0279923	#NUM!	0.0279923	1	1	U2 snRNP binding
202	GO:0051732	0.0279923	#NUM!	0.0279923	1	1	polyribonucleotide kinase activity
203	GO:0051736	0.0279923	#NUM!	0.0279923	1	1	ATP-dependent polyribonucleotide 5'-hydroxyl-kinase activity
204	GO:0019912	0.0279923	#NUM!	0.0279923	1	1	cyclin-dependent protein kinase activating kinase activity
205	GO:0032034	0.0279923	#NUM!	0.0279923	1	1	myosin II head/neck binding
206	GO:0032038	0.0279923	#NUM!	0.0279923	1	1	myosin II heavy chain binding
207	GO:0003963	0.0279923	#NUM!	0.0279923	1	1	RNA-3'-phosphate cyclase activity
208	GO:0033797	0.0279923	#NUM!	0.0279923	1	1	selenate reductase activity
209	GO:0003921	0.0279923	#NUM!	0.0279923	1	1	GMP synthase activity
210	GO:0003922	0.0279923	#NUM!	0.0279923	1	1	GMP synthase (glutamine-hydrolyzing) activity
211	GO:0061663	0.0279923	#NUM!	0.0279923	1	1	NEDD8 ligase activity
212	GO:0061654	0.0279923	#NUM!	0.0279923	1	1	NEDD8 conjugating enzyme activity
213	GO:0061656	0.0279923	#NUM!	0.0279923	1	1	SUMO conjugating enzyme activity
214	GO:0033746	0.0279923	#NUM!	0.0279923	1	1	histone demethylase activity (H3-R2 specific)
215	GO:0033749	0.0279923	#NUM!	0.0279923	1	1	histone demethylase activity (H4-R3 specific)
216	GO:0017130	0.0279923	#NUM!	0.0279923	1	1	poly(C) RNA binding
217	GO:1990827	0.0279923	#NUM!	0.0279923	1	1	deaminase binding
218	GO:0070551	0.0279923	#NUM!	0.0279923	1	1	endoribonuclease activity, cleaving siRNA-paired mRNA
219	GO:0033679	0.0279923	#NUM!	0.0279923	1	1	3'-5' DNA/RNA helicase activity
220	GO:0042282	0.0279923	#NUM!	0.0279923	1	1	hydroxymethylglutaryl-CoA reductase activity
221	GO:0061920	0.0279923	#NUM!	0.0279923	1	1	protein propionyltransferase activity
222	GO:0004394	0.0279923	#NUM!	0.0279923	1	1	heparan sulfate 2-O-sulfotransferase activity
223	GO:0050698	0.0279923	#NUM!	0.0279923	1	1	proteoglycan sulfotransferase activity
224	GO:0004420	0.0279923	#NUM!	0.0279923	1	1	hydroxymethylglutaryl-CoA reductase (NADPH) activity
225	GO:0031370	0.0279923	#NUM!	0.0279923	1	1	eukaryotic initiation factor 4G binding
226	GO:0140064	0.0279923	#NUM!	0.0279923	1	1	peptide crotonyltransferase activity
227	GO:0140065	0.0279923	#NUM!	0.0279923	1	1	peptide butyryltransferase activity
228	GO:0140068	0.0279923	#NUM!	0.0279923	1	1	histone crotonyltransferase activity
229	GO:0140069	0.0279923	#NUM!	0.0279923	1	1	histone butyryltransferase activity
230	GO:0031151	0.0279923	#NUM!	0.0279923	1	1	histone methyltransferase activity (H3-K79 specific)
231	GO:0044374	0.0279923	#NUM!	0.0279923	1	1	sequence-specific DNA binding, bending
232	GO:0044377	0.0279923	#NUM!	0.0279923	1	1	RNA polymerase II proximal promoter sequence-specific DNA binding, bending
233	GO:0004598	0.0279923	#NUM!	0.0279923	1	1	peptidylamidoglycolate lyase activity
234	GO:0004504	0.0279923	#NUM!	0.0279923	1	1	peptidylglycine monooxygenase activity
235	GO:0044610	0.0279923	#NUM!	0.0279923	1	1	FMN transmembrane transporter activity
236	GO:0000217	0.0285343	4.98157	0.671816	3	24	DNA secondary structure binding
237	GO:0030371	0.0285343	4.98157	0.671816	3	24	translation repressor activity
238	GO:0051427	0.0285817	2.086	4.98263	10	178	hormone receptor binding
239	GO:0001047	0.0295765	3.06411	1.73552	5	62	core promoter binding
240	GO:0008173	0.0295765	3.06411	1.73552	5	62	RNA methyltransferase activity
241	GO:0035197	0.0303295	8.70811	0.279923	2	10	siRNA binding
242	GO:0034452	0.0303295	8.70811	0.279923	2	10	dynactin binding
243	GO:0008276	0.0303915	2.68889	2.35136	6	84	protein methyltransferase activity
244	GO:0019208	0.0303915	2.68889	2.35136	6	84	phosphatase regulator activity
245	GO:0030374	0.0333221	2.95994	1.79151	5	64	nuclear receptor transcription coactivator activity
246	GO:0008013	0.033575	2.6214	2.40734	6	86	beta-catenin binding
247	GO:0016706	0.0341334	3.48991	1.23166	4	44	oxidoreductase activity, acting on paired donors, with incorporation or reduction of molecular oxygen, 2-oxoglutarate as one donor, and incorporation of one atom each of oxygen into both donors
248	GO:0001227	0.0363816	1.86193	6.66217	12	238	DNA-binding transcription repressor activity, RNA polymerase II-specific
249	GO:0001016	0.0363931	7.74015	0.307916	2	11	RNA polymerase III regulatory region DNA binding
250	GO:1990405	0.0363931	7.74015	0.307916	2	11	protein antigen binding
251	GO:0043522	0.0363931	7.74015	0.307916	2	11	leucine zipper domain binding
252	GO:0015165	0.0363931	7.74015	0.307916	2	11	pyrimidine nucleotide-sugar transmembrane transporter activity
253	GO:0003697	0.0364932	2.35385	3.10715	7	111	single-stranded DNA binding
254	GO:0032813	0.0366637	3.40462	1.25965	4	45	tumor necrosis factor receptor superfamily binding
255	GO:0060589	0.0389802	1.74844	8.25774	14	295	nucleoside-triphosphatase regulator activity
256	GO:0051879	0.0392993	3.32339	1.28765	4	46	Hsp90 protein binding
257	GO:0046914	0.0403908	1.39412	26.5647	36	949	transition metal ion binding
258	GO:0001228	0.041208	1.59057	12.2886	19	439	DNA-binding transcription activator activity, RNA polymerase II-specific
259	GO:0003743	0.0420401	3.24594	1.31564	4	47	translation initiation factor activity
260	GO:1990825	0.0428768	6.96578	0.335908	2	12	sequence-specific mRNA binding
261	GO:0004861	0.0428768	6.96578	0.335908	2	12	cyclin-dependent protein serine/threonine kinase inhibitor activity
262	GO:0004596	0.0428768	6.96578	0.335908	2	12	peptide alpha-N-acetyltransferase activity
263	GO:0000900	0.0428768	6.96578	0.335908	2	12	translation repressor activity, mRNA regulatory element binding
264	GO:0016410	0.0428873	2.26621	3.21912	7	115	N-acyltransferase activity
265	GO:0031072	0.0434385	2.12024	3.91893	8	140	heat shock protein binding
266	GO:0019843	0.0439283	2.728	1.93147	5	69	rRNA binding
267	GO:0070491	0.0462656	2.6859	1.95946	5	70	repressing transcription factor binding
268	GO:0071889	0.0465205	4.02256	0.811777	3	29	14-3-3 protein binding
269	GO:0030291	0.0465205	4.02256	0.811777	3	29	protein serine/threonine kinase inhibitor activity
270	GO:0001046	0.0478376	3.10136	1.37162	4	49	core promoter sequence-specific DNA binding
271	GO:0008080	0.0484245	2.38212	2.63128	6	94	N-acetyltransferase activity
272	GO:0000340	0.0497525	6.33221	0.3639	2	13	RNA 7-methylguanosine cap binding
273	GO:0004659	0.0497525	6.33221	0.3639	2	13	prenyltransferase activity
