# Supplementary material for: Nerve growth factor receptor (Ngfr) induces neurogenic plasticity by suppressing reactive astroglial Lcn2/Slc22a17 signaling in Alzheimer’s disease
Source: NPJ Regen Med. 2023 Jul 10;8:33. doi: 10.1038/s41536-023-00311-5 (PMC10333226; doi:10.1038/s41536-023-00311-5)
Supplement: Supplementary file 8 — Supplementary Data 4 [file 41536_2023_311_MOESM8_ESM.xlsx]

## Sheet: FIg.2c
Fig 2c
ID	Injection- Left hemisphere	Injection- Right hemisphere (cut)			Father	Mother	Sex	APP	PSEN	Age (w) when used	Weight (gm) when used
CK-1007	Ubi-mCherry (LV13)	Ubi-NGFR-mCherry (LV16)			51-G613	51-G615	m	-/-	-/-	56	40.2
CK-1019	Ubi-mCherry (LV13)	Ubi-NGFR-mCherry (LV16)			51-G680	51-G616/51-G621	f	-/-	-/-	56	30.4
CK-1022	Ubi-mCherry (LV13)	Ubi-NGFR-mCherry (LV16)			51-G680	51-G616/51-G621	f	-/-	-/-	56	26.5
	Area normalized values for GFAP/BrdU/mCherry triple positive cells (per mm2)
	WT control	WT Ngfr
	77.8985	75.9592
	54.9628	116.629
	110.742	329.567
	440.8325052*	603.246
	397.7878176*	364.886
	136.165	1509.238697*
	111.158	212.086
	160.813	238.631
	0	482.076
	68.3718	180.727
	118.37	371.381
	50.3378	569.256
	152.764	552.394
	0	455.185
	17.2627	1535.122262*
	0	602.683
	71.8905	337.718
	60.6534	276.616
	109.873	168.732
	156.791	140.227
	74.3327	194.231
	95.7554
	68.5566

## Sheet: Fig.2f
Fig 2f
ID	Injection- Left hemisphere	Injection- Right hemisphere (cut)	Father	Mother	Sex	APP	PSEN	Age (w) when used	Weight (gm) when used
CK-1007	Ubi-mCherry (LV13)	Ubi-NGFR-mCherry (LV16)	51-G613	51-G615	m	-/-	-/-	56	40.2
CK-1019	Ubi-mCherry (LV13)	Ubi-NGFR-mCherry (LV16)	51-G680	51-G616/51-G621	f	-/-	-/-	56	30.4
CK-1022	Ubi-mCherry (LV13)	Ubi-NGFR-mCherry (LV16)	51-G680	51-G616/51-G621	f	-/-	-/-	56	26.5
	Area normalized values for DCX/BrdU/mCherry triple positive cells (per mm2)
	WT control	WT Ngfr
	117.456	97.3359
	93.0364	267.441
	79.086	165.099
	90.3071	256.813
	85.2342	143.095
	71.1257	200.865
	67.0728	149.535
	53.6955	20.0878
	21.7043	123.051
	30.7617	179.834
	53.0816	177.647
	40.6855	159.94
	0	8.28028
	38.453	140.809
	54.7016	101.521
	0	71.4401
	39.5356	99.2528
	38.4313	95.2752
	59.0381	92.7398
	34.1391	157.971
	124.291	194.251
	168.153	61.7997
	56.0102	72.5185
	0	59.5417

## Sheet: Fig.2i
Fig 2i
ID	Injection- Left hemisphere	Injection- Right hemisphere (cut)	Father	Mother	Sex	APP	PSEN	Age (w) when used	Weight (gm) when used
CK-1002	Ubi-mCherry (LV13)	Ubi-NGFR-mCherry (LV16)	51-G680	51-G616/51-G621	m	+	+	56	35.5
CK-1004	Ubi-mCherry (LV13)	Ubi-NGFR-mCherry (LV16)	51-G680	51-G616/51-G621	f	+	+	56	24.4
CK-1005	Ubi-mCherry (LV13)	Ubi-NGFR-mCherry (LV16)	51-G680	51-G616/51-G621	f	+	+	56	26.2
	Area normalized values for GFAP/BrdU/mCherry triple positive cells (per mm2)
	APP/PS1dE9 control	APP/PS1dE9 Ngfr
	218.165	0
	105.396	107.807
	113.398	205.736
	114.764	311.633
	193.774	320.381
	140.607	264.933
	81.2402	394.624
	93.6514	365.386
	113.364	220.337
	68.9848	399.148
	14.653	142.625
	0
	0	0
	23.0907	227.031
	82.6152	276.723
	46.9934	378.591
	9.93622	306.896
	16.8802	283.689
	73.9587	441.115
	0	540.837
	0	423.323
	0	382.294
	0	130.351
		161.104
	118.844	566.286
	76.9772	317.432
	137.088	594.401
	47.5039	512.66
	101.768	650.842
	82.7329	485.896
	137.184	493.006
	78.3669	339.52
	61.4869	213.731
	38.9024	302.119
	0	0
		0

## Sheet: Fig.2l
Fig 2l
ID	Injection- Left hemisphere	Injection- Right hemisphere (cut)	Father	Mother	Sex	APP	PSEN	Age (w) when used	Weight (gm) when used
CK-1002	Ubi-mCherry (LV13)	Ubi-NGFR-mCherry (LV16)	51-G680	51-G616/51-G621	m	+	+	56	35.5
CK-1004	Ubi-mCherry (LV13)	Ubi-NGFR-mCherry (LV16)	51-G680	51-G616/51-G621	f	+	+	56	24.4
CK-1005	Ubi-mCherry (LV13)	Ubi-NGFR-mCherry (LV16)	51-G680	51-G616/51-G621	f	+	+	56	26.2
	Area normalized values for DCX/BrdU/mCherry triple positive cells (per mm2)
	APP/PS1dE9 control	APP/PS1dE9 Ngfr
	32.8892	246.218
	20.9966	44.7561
	0	110.14
	17.7505	43.4164
	12.0043	67.8652
	0	30.0746
	19.2284	75.3935
	0	98.3437
	17.5765	44.4338
	0	22.1334
	8.08497	0
	0	0
	0	74.8301
	0	44.5425
	0	58.5612
	0	85.0098
	11.8284	59.5779
	16.3477	96.5971
	0	202.797
	0	33.4614
	87.05	142.035
	34.2262	180.84
	16.7956	88.715
	51.0272	98.6671
	14.383	105.798
	11.7997	161.417
	32.9496	126.198
	0	35.8092
	21.1292	126.605
	0	94.75
	0	68.4867
	13.7441

## Sheet: Fig. 2m+n
Fig. 2m+n
	Area normalized values for BrdU/mCherry double positive cells (per mm2)
	WT control	WT Ngfr	APP/PS1dE9 control	APP/PS1dE9 Ngfr
	2288.5	1213.24	920.9	1988.49
	1351.29	3014.51	1112.82	904.2
	965.01	1900.83	50.161	1026.56
	2937.41	3680.9	177.51	599.59
	1425.85	2658.51	168.06	1192.64
	2375.67	2464.71	80.334	1152.98
	1148.44	1765.77	192.28	1479.96
	1260.19	693.83	125.27	525.2
	897.03	1162.44	61.518	1247.96
	1017.09	1640.93	9.4967	734.31
	664.42	1271.75	8.085	547.89
	1280.03	1027.55	60.539	590.36
	787.91	1531.9	80.972	636.06
	67.561	220	79.047	334.07
	369.74	1458.09	133.75	419.69
	452.16	801.42	135.09	716.51
	315.07	1203.27	130.11	512.37
	233.43	937.54	32.695	788.88
	287.42	1131.61	57.436	748.79
	156.86	1203.17	1305.75	317.88
	705.48	1802.27	627.48	2068.23
	970.93	839.22	495.47	223.78
	1019.29	499.53	790.92	314.69
	907.05	167.66	819.83	596.98
	762.05		365.79	488.63
			626.04	421.04
			64.496	420.05
			232.42	604.11
			40.345	177.74
			13.459	332

## Sheet: Fig.3d
Fig.3d
ID	Injection- Left hemisphere	Injection- Right hemisphere (cut)	Father	Mother	Sex	APP	PSEN	Age (w) when used	Weight (gm) when used
CK-1007	Ubi-mCherry (LV13)	Ubi-NGFR-mCherry (LV16)	51-G613	51-G615	m	-/-	-/-	56	40.2
CK-1019	Ubi-mCherry (LV13)	Ubi-NGFR-mCherry (LV16)	51-G680	51-G616/51-G621	f	-/-	-/-	56	30.4
CK-1022	Ubi-mCherry (LV13)	Ubi-NGFR-mCherry (LV16)	51-G680	51-G616/51-G621	f	-/-	-/-	56	26.5
	Area normalized values for the following positive cells (per mm2)
	DCX		DCX/BrdU		DCX/BrdU/mCherry
	WT control	WT Ngfr	WT control	WT Ngfr	WT control	WT Ngfr
	658.809	523.608	138.697	242.648	138.697	114.938
	439.445	880.429	208.737	243.696	109.861	315.806
	124.517	414.282	93.3881	407.826	93.3881	194.956
	523.498	805.196	184.522	270.357	106.638	303.256
	402.593	495.654	215.97	332.38	100.648	168.973
	371.948	1381.88607*	92.4028	71.1616	83.9882	237.189
	316.81	592.053	79.2575	258.319	79.2024	176.577
	245.698	166.044	102.517	289.577	63.406	23.7205
	410.07	565.073	63.5683	249.105	25.6294	145.304
	354.166	521.238	125.362	230.834	36.3247	212.356
	275.797	498.21	134.521	43.9997	62.6811	209.773
	35840.91753*	545.608	67.5612	255.805	1280.032769*	188.864
	345.911	234.665	97.3007	222.636	48.0432	9.7777
	0	754.626	103.35	105.449	0	166.273
	259.468	959.047	70.0153	164.083	45.407	119.881
	400.483	147.629	93.3706	150.007	64.594	84.3595
	210.046	453.181	121.017	146.015	0	117.202
	291.783	450.02	122.001	186.538	46.6853	112.505
	211.78	350.435	90.7042	245.764	45.3814	109.511
	461.86	475.673	237.087	145.951	69.7147	186.538
	493.834	557.064	141.727	107.041	40.313	229.379
	587.074	486.505	51.5672	113.577	146.768	72.9757
	622.163	363.94			198.563	85.633
	340.145	475.94			66.1393	70.3094
	326.592				0

## Sheet: Fig.3g
Fig.3g
ID	Injection- Left hemisphere	Injection- Right hemisphere (cut)	Father	Mother	Sex	APP	PSEN	Age (w) when used	Weight (gm) when used
CK-1002	Ubi-mCherry (LV13)	Ubi-NGFR-mCherry (LV16)	51-G680	51-G616/51-G621	m	+	+	56	35.5
CK-1004	Ubi-mCherry (LV13)	Ubi-NGFR-mCherry (LV16)	51-G680	51-G616/51-G621	f	+	+	56	24.4
CK-1005	Ubi-mCherry (LV13)	Ubi-NGFR-mCherry (LV16)	51-G680	51-G616/51-G621	f	+	+	56	26.2
	Area normalized values for the following positive cells (per mm2)
	DCX		DCX/BrdU		DCX/BrdU/mCherry
	APP/PS1dE9 control	APP/PS1dE9 Ngfr	APP/PS1dE9 control	APP/PS1dE9 Ngfr	APP/PS1dE9 control	APP/PS1dE9 Ngfr
	263.113	344.705	32.8892	246.218	32.8892	246.218
	587.906	196.927	41.9933	62.6585	20.9966	44.7561
	150.484	298.951	10.0323	125.874	0	110.14
	213.007	336.477	26.6258	43.4164	17.7505	43.4164
	432.153	380.045	24.0085	67.8652	12.0043	67.8652
	232.969	180.448	32.1336	30.0746	0	30.0746
	269.198	366.197	28.8426	129.246	19.2284	75.3935
	466.905	407.424	11.3879	112.393	0	98.3437
	439.413	473.961	43.9413	81.462	17.5765	44.4338
	322.889	796.803	66.4772	121.734	0	22.1334
	331.484	644.488	56.5948	86.5731	8.08497	0
	363.234	368.973	60.539	36.8973	0	0
	110.416	748.301	22.0833	149.66	0	74.8301
	150.19	423.154	15.8095	55.6781	0	44.5425
	95.5373	458.73	9.55373	87.8418	0	58.5612
	106.143	546.492	9.64939	121.443	0	85.0098
	165.597	417.045	11.8284	131.071	11.8284	59.5779
	122.608	563.483	24.5216	193.194	16.3477	96.5971
	195.283	779.988	11.4872	233.997	0	202.797
	106.25	669.228	0	66.9228	0	33.4614
	435.25	946.899	145.083	284.07	87.05	142.035
	216.766	655.544	34.2262	248.655	34.2262	180.84
	151.161	557.637	33.5913	228.124	16.7956	88.715
	229.622	440.207	76.5408	151.796	51.0272	98.6671
	179.788	702.117	28.766	240.451	14.383	105.798
	259.594	760.964	47.1988	184.476	11.7997	161.417
	296.547	780.134	54.9161	252.396	32.9496	126.198
	64.4955	525.201	28.6647	47.7456	0	35.8092
	179.598	723.457	42.2584	180.864	21.1292	126.605
	32.2758	746.156	0	106.594	0	94.75
	148.049	602.683	0	123.276	0	68.4867

## Sheet: Fig. 4e
Fig. 4e
	WT Image id	Total no. of DAPI+ cells	Total LCN2 intensity	LCN2 intensity normalized to DAPI	LCN2 intensity per cell normalized to WT		Lv16 Image id	Total no. of DAPI+ cells	Total LCN2 intensity	LCN2 intensity normalized to DAPI	LCN2 intensity per cell normalized to WT
	Image 1	198	2521211	12733.4	80.8482		Image 1	163	1073094	6583.4	41.8
	Image 2	237	3852	16.2532	0.103196		Image 2	125	45399	363.192	2.30602
	Image 3	339	114106	336.596	2.13715		Image 3	44	434138	9866.77	62.6472
	Image 4	236	11332	48.0169	0.304874		Image 4	151	733366	4856.73	30.8369
	Image 5	200	7532028	37660.1	239.116		Image 5	118	346967	2940.4	18.6695
	Image 6	174	1642725	9440.95	59.9435		Image 6	164	854202	5208.55	33.0707
	Image 7	141	5292859	37538	238.34		Image 7	97	879291	9064.86	57.5556
	Image 8	202	163678	810.287	5.14476		Image 8	158	1530361	9685.83	61.4983
	Image 9	253	5504763	21758	138.148		Image 9	114	1012973	8885.73	56.4182
	Image 10	282	8304555	29448.8	186.979		Image 10	137	74833	546.226	3.46816
	Image 11	203	7752251	38188.4	242.47		Image 11	98	972276	9921.18	62.9927
	Image 12	237	5368166	22650.5	143.815		Image 12	135	281201	2082.97	13.2254
	Image 13	191	2326194	12179	77.3284		Image 13	186	769457	4136.87	26.2662
	Image 14	221	5544535	25088.4	159.294		Image 14	193	3213494	16650.2	105.717
	Image 15	173	6506447	37609.5	238.794		Image 15	134	7204	53.7612	0.341346
	Image 16	175	2062646	11786.5	74.8364		Image 16	119	3173720	26669.9	169.336
	Image 17	177	821824	4643.07	29.4803		Image 17	90	637843	7087.14	44.9985
	Image 18	200	233001	1165.01	7.39698		Image 18	161	833925	5179.66	32.8872
	Image 19	188	3458073	18394	116.789		Image 19	152	118273	778.112	4.94047
	Image 20	211	297975	1412.2	8.96652		Image 20	180	177590	986.611	6.2643
	Image 21	250	5914687	23658.7	150.217		Image 21	215	72990	339.488	2.15552
	Image 22	184	2114665	11492.7	72.971		Image 22	133	1129500	8492.48	53.9214
	Image 23	265	867663	3274.2	20.7889		Image 23	128	2361627	18450.2	117.146
	Image 24	162	3311660	20442.3	129.795		Image 24	229	1230638	5373.97	34.121
	Image 25	248	146046	588.895	3.73908		Image 25	203	830321	4090.25	25.9703
	Image 26	264	3861338	14626.3	92.8668		Image 26	206	229943	1116.23	7.08728
	Image 27	256	6088283	23782.4	151.002		Image 27	156	1158584	7426.82	47.1552
	Image 28	257	1840618	7161.94	45.4734		Image 28	219	71788	327.799	2.0813
	Image 29	186	4277909	22999.5	146.031		Image 29	174	3157411	18146	115.215
	Image 30	240	3219103	13412.9	85.1628		Image 30	123	255798	2079.66	13.2044
	Image 31	209	1956929	9363.3	59.4505		Image 31	102	701466	6877.12	43.6649
	Image 32	264	4875483	18467.7	117.257		Image 32	135	181974	1347.96	8.55859
	Image 33	222	810223	3649.65	23.1728		Image 33	134	737737	5505.5	34.9561
	Image 34	283	3302413	11669.3	74.092		Image 34	96	166380	1733.12	11.0041
	Image 35	181	1387308	7664.69	48.6654		Image 35	185	2062881	11150.7	70.7993
	Image 36	244	507687	2080.68	13.2109		Image 36	156	3519665	22562	143.253
	Image 37	203	113871	560.941	3.56159		Image 37	183	137394	750.787	4.76698
	Image 38	186	1426831	7671.13	48.7064		Image 38	157	504155	3211.18	20.3888
	Image 39	224	4777515	21328.2	135.419		Image 39	131	763937	5831.58	37.0265
	Image 40	203	416034	2049.43	13.0125		Image 40	143	948999	6636.36	42.1363
	Image 41	286	4678526	16358.5	103.865		Image 41	127	625304	4923.65	31.2618
	Image 42	202	5883965	29128.5	184.946		Image 42	171	2020221	11814.2	75.0117
	Image 43	216	5714722	26457	167.984		Image 43	153	175644	1148	7.28901
	Image 44	280	108277	386.704	2.4553		Image 44	193	1578521	8178.87	51.9301
	Image 45	218	2880145	13211.7	83.885		Image 45	140	328571	2346.94	14.9014
	Image 46	217	280075	1290.67	8.19485		Image 46	173	411169	2376.7	15.0904
	Image 47	258	5668060	21969.2	139.489		Image 47	142	379591	2673.18	16.9728
	Image 48	180	5642680	31348.2	199.04		Image 48	192	444919	2317.29	14.7132
	Image 49	179	2291486	12801.6	81.2813		Image 49	135	30314	224.548	1.42573
	Image 50	240	812463	3385.26	21.4941		Image 50	180	297792	1654.4	10.5043
	Image 51	139	4803059	34554.4	219.396		Image 51	149	1386992	9308.67	59.1036
	Image 52	180	7422368	41235.4	261.816		Image 52	139	1478986	10640.2	67.5578
	Image 53	229	5755458	25133	159.577		Image 53	243	2202239	9062.71	57.542
	Image 54	190	537440	2828.63	17.9599		Image 54	205	2413367	11772.5	74.7474
	Image 55	216	122842	568.713	3.61093		Image 55	82	3200914	39035.5	247.849
	Image 56	169	1765231	10445.2	66.3195		Image 56	86	211838	2463.23	15.6398
	Image 57	236	7382149	31280.3	198.608		Image 57	151	197684	1309.17	8.3123
	Image 58	239	1062434	4445.33	28.2248		Image 58	140	26634	190.243	1.20791
	Image 59	249	57352	230.329	1.46243		Image 59	223	816486	3661.37	23.2472
	Image 60	230	2640863	11482	72.9028		Image 60	193	1900195	9845.57	62.5126
	Image 61	184	304285	1653.72	10.5		Image 61	161	1259037	7820.11	49.6523
	Image 62	178	356021	2000.12	12.6994		Image 62	137	1590273	11607.8	73.7017
	Image 63	242	1016696	4201.22	26.6749		Image 63	114	1116440	9793.33	62.1809
	Image 64	182	1163710	6394.01	40.5975		Image 64	186	1074920	5779.14	36.6935
	Image 65	213	3488361	16377.3	103.984		Image 65	157	872026	5554.31	35.266
	Image 66	144	131034	909.958	5.77761		Image 66	148	566677	3828.9	24.3109
	Image 67	203	299844	1477.06	9.37834		Image 67	102	2300925	22558.1	143.228
	Image 68	205	5642152	27522.7	174.75		Image 68	122	363716	2981.28	18.9291
	Image 69	194	2578509	13291.3	84.3905		Image 69	168	339877	2023.08	12.8451
	Image 70	210	1265926	6028.22	38.275		Image 70	175	942413	5385.22	34.1924
	Image 71	169	917714	5430.26	34.4784		Image 71	152	1329008	8743.47	55.515
	Image 72	184	3853345	20942.1	132.968		Image 72	106	130734	1233.34	7.83085
	Image 73	192	166440	866.875	5.50406		Image 73	123	324337	2636.89	16.7424
	Image 74	186	886551	4766.4	30.2634		Image 74	142	1194269	8410.35	53.3999
	Image 75	215	1353577	6295.71	39.9734		Image 75	127	42770	336.772	2.13827
	Image 76	204	1134213	5559.87	35.3013		Image 76	131	154839	1181.98	7.50474
	Image 77	159	3891700	24476.1	155.406		Image 77	169	1149099	6799.4	43.1715
	Image 78	242	9867170	40773.4	258.883		Image 78	165	945224	5728.63	36.3728
	Image 79	176	1873724	10646.2	67.5957		Image 79	172	777374	4519.62	28.6964
	Image 80	174	143393	824.098	5.23245		Image 80	167	3766789	22555.6	143.213
	Image 81	191	1562192	8179.02	51.9311		Image 81	150	593877	3959.18	25.1381
	Image 82	138	2862471	20742.5	131.701		Image 82	192	601593	3133.3	19.8943
	Image 83	136	5123384	37671.9	239.191		Image 83	132	532532	4034.33	25.6152
	Image 84	200	4212884	21064.4	133.744		Image 84	146	334610	2291.85	14.5517
	Image 85	252	2323820	9221.51	58.5502		Image 85	139	108784	782.619	4.96909
	Image 86	221	3540890	16022.1	101.729		Image 86	136	642328	4723	29.9878
	Image 87	242	3384823	13986.9	88.807		Image 87	135	822358	6091.54	38.6771
	Image 88	245	7497663	30602.7	194.306		Image 88	142	415147	2923.57	18.5627
	Image 89	244	6007740	24621.9	156.332		Image 89	133	696686	5238.24	33.2592
	Image 90	293	502290	1714.3	10.8846		Image 90	144	1562801	10852.8	68.9077
	Image 91	297	852688	2871	18.2289		Image 91	160	962612	6016.32	38.1995
	Image 92	190	5744893	30236.3	191.979		Image 92	142	114891	809.092	5.13717
	Image 93	168	2946090	17536.2	111.343		Image 93	117	1143420	9772.82	62.0507
	Image 94	197	4436787	22521.8	142.998		Image 94	122	1197133	9812.57	62.303
	Image 95	198	6835048	34520.4	219.181		Image 95	177	846674	4783.47	30.3717
	Image 96	246	3778914	15361.4	97.5345		Image 96	160	3060037	19125.2	121.432
	Image 97	310	2921311	9423.58	59.8332		Image 97	132	2883475	21844.5	138.698
	Image 98	246	1212094	4927.21	31.2844		Image 98	186	291610	1567.8	9.95442
	Image 99	333	2096350	6295.35	39.9711		Image 99	183	51683	282.421	1.79318
	Image 100	196	7553973	38540.7	244.707		Image 100	140	174958	1249.7	7.93473
	Image 101	219	41263	188.416	1.19631		Image 101	146	1220457	8359.29	53.0757
	Image 102	155	5165933	33328.6	211.614		Image 102	173	644478	3725.31	23.6531
	Image 103	151	2984676	19766.1	125.501		Image 103	155	1157239	7466.06	47.4043
	Image 104	200	6046700	30233.5	191.962		Image 104	143	219025	1531.64	9.72488
	Image 105	193	744087	3855.37	24.479		Image 105	151	316061	2093.12	13.2899
	Image 106	185	3669040	19832.6	125.924		Image 106	200	1303742	6518.71	41.3893
	Image 107	181	6915148	38205.2	242.577		Image 107	215	247484	1151.09	7.30862
	Image 108	220	2445865	11117.6	70.5889		Image 108	128	1390675	10864.6	68.983
	Image 109	195	8600874	44107	280.049		Image 109	190	303198	1595.78	10.1321
	Image 110	123	3748095	30472.3	193.478		Image 110	184	24040	130.652	0.829551
	Image 111	130	11695995	89969.2	571.242
	Image 112	184	4400934	23918.1	151.864
	Image 113	172	4825061	28052.7	178.115
	Image 114	288	9073476	31505.1	200.036
	Image 115	325	1884682	5799.02	36.8198
	Image 116	206	3680279	17865.4	113.433
	Image 117	251	387252	1542.84	9.79595
	Image 118	240	6752209	28134.2	178.633
	Image 119	205	710259	3464.68	21.9983
	Image 120	184	42138	229.011	1.45406
	Image 121	185	791316	4277.38	27.1584
	Image 122	189	4238480	22425.8	142.388
	Image 123	146	3526286	24152.6	153.353
	Image 124	281	5756261	20484.9	130.065
	Image 125	245	53233	217.278	1.37956
	Image 126	211	3689972	17488	111.037
	Image 127	179	90967	508.196	3.22669
	Image 128	185	9052785	48934	310.697
	Image 129	259	75886	292.996	1.86032
	Image 130	221	13916	62.9683	0.399805
	Image 131	212	3079531	14526.1	92.2306
	Image 132	203	9592523	47253.8	300.029
	Image 133	257	552029	2147.97	13.6381
	Image 134	339	85752	252.956	1.60609
	Image 135	171	3837557	22441.9	142.49

## Sheet: Fig.4k
Fig.4k	NGFR regulates neurogenic response in DG astrocytes through suppression of Lcn2/Slc22a17 activity.
ID	Injection- Left hemisphere	Injection- Right hemisphere (cut)	Father	Mother	Sex	APP	PSEN	Age (w) when used	Weight (gm) when used
CK-1319	Vehicle inj	LCN2 10ng/ul	CK-1111	CK-1112	f	-	-	29	25.9
CK-1323	Vehicle inj	LCN2 10ng/ul	CK-1109	CK-1115	f	-	-	29	23.4
CK-1324	Vehicle inj	LCN2 10ng/ul	CK-1109	CK-1115	f	-	-	29	24.8
	Area normalized values for GFAP/BrdU double positive cells (per mm2)
	PBS	Lcn2
	0	16.78
	0	8.389
	12.733	0
	49.5935	31.02
	55.4758	8.371
	60.1007	9.834
	23.3169	19.77
	90.5155	7.934
	147.89	3.847
	36.8011	0
	23.5319	0
	20.5531	0
	54.231	50.74
	39.7809	38.7
	117.443	15.62
	27.6101	25.8
	93.0878	51.05
	28.4718	11.14
	48.6849	8.684
	34.1631	13.28
	0	19.3
	0	24.72
	42.2382	21
	10.0019	7.803
	19.2409	0
	67.111	22.25
	52.9775	6.397
	36.7173	10.48
	116.627	15.71
	4.02463	15.19
	33.9437	13.42

## Sheet: Fig.4n
Fig.4n	NGFR regulates neurogenic response in DG astrocytes through suppression of Lcn2/Slc22a17 activity.
ID	Injection- Left hemisphere	Injection- Right hemisphere (cut)	Father	Mother	Sex	APP	PSEN	Age (w) when used	Weight (gm) when used
CK-1310	LV13 cells with control morpholino		CK-1225	CK-1221	f	-/-	-/-	16	24.7
CK-1311	LV13 cells with control morpholino		CK-1218	CK-1217	m	-/-	-/-	16	31.3
CK-1307	LV13 cells with Slc22A17 morpholino		CK-1225	CK-1221	f	-/-	-/-	16	20.7
CK-1309	LV13 cells with Slc22A17 morpholino		CK-1225	CK-1221	f	-/-	-/-	16	22.4
CK-1305	LV16 cells with control morpholino		CK-1225	CK-1221	m	-/-	-/-	16	29.6
CK-1306	LV16 cells with control morpholino		CK-1225	CK-1221	f	-/-	-/-	16	22.5
Manually counting cells present in granular layer (area identified via Arivis 4)				Manually counting cells present in granular layer (area identified via Arivis 4)				Manually counting cells present in granular layer (area identified via Arivis 4)					Normalising cell number to granular layer area (1,000,000 um2)
CK-1310	LV13 cells with control morpholino			CK-1307	LV13 cells with Slc22A17 morpholino			CK-1305	LV16 cells with control morpholino					LV13 cells with control morpholino			LV13 cells with Slc22A17 morpholino			LV16 cells with control morpholino
Left hemisphere	Area (um2)	DCX+Brdu+mCherry		Left hemisphere	Area (um2)	DCX+Brdu+mCherry		Left hemisphere	Area (um2)	DCX+Brdu+mCherry				Area (um2)	DCX+ BrdU+ mCherry		Area (um2)	DCX+ BrdU+ mCherry		Area (um2)	DCX+ BrdU+ mCherry
Sec 1	115302	0		Sec 1	31846.9	2		Sec 1	60344.4	0			CK-1310	129936	2.16667	CK-1307	90677.7	3.22222	CK-1305	88419.9	2.8
Sec 2	143384	0		Sec 2	72223	0		Sec 2	92112.8	2			Normalize	1000000	16.6748	Normaliz	1000000	35.5349	Normaliz	1000000	31.6671
Sec 3	105892	9		Sec 3	109467	8		Sec 3	63442.6	8			CK-1310	93999.9	0.5	CK-1307	101527	3.55556	CK-1305	111796	3
Sec 4	83830.1	1		Sec 4	123261	9		Sec 4	165972	1			Normalize	1000000	5.31915	Normaliz	1000000	34.966	Normaliz	1000000	26.8346
Sec 5	119415	1		Sec 5	125554	6		Sec 5	60228.2	3			CK-1311	105454	0	CK-1309	111639	5.375	CK-1306	107392	5.33333
Sec 6	211794	2		Sec 6	83459.3	1		Average	88419.9	2.8			Normalize	1000000	0	Normaliz	1000000	48.1464	Normaliz	1000000	49.6623
Average	129936	2.16667		Sec 7	77188.8	1
				Sec 8	65790.5	0		CK-1305	LV16 cells with control morpholino
CK-1310	LV13 cells with control morpholino			Sec 9	127309	2		Right hemisphere	Area (um2)	DCX+Brdu+mCherry
Right hemisphere	Area (um2)	DCX+Brdu+mCherry		Average	90677.7	3.222		Sec 1	127580	3
Sec 1	90195.6	1						Sec 2	94669.6	4
Sec 2	67593.9	0		CK-1307	LV13 cells with Slc22A17 morpholino			Sec 3	103035	2
Sec 3	113003	0		Right hemisphere	Area (um2)	DCX+Brdu+mCherry		Sec 4	121899	3
Sec 4	105207	1		Sec 1	41567.7	1		Average	111796	3
Average	93999.9	0.5		Sec 2	55539.6	2
				Sec 3	107757	7		CK-1306	LV16 cells with control morpholino
CK-1311	LV13 cells with control morpholino			Sec 4	127328	10		Right hemisphere	Area (um2)	DCX+Brdu+mCherry
Right hemisphere	Area (um2)	DCX+Brdu+mCherry		Sec 5	134605	2		Sec 1	104758	0
Sec 1	30964.8	0		Sec 6	115969	4		Sec 2	128152	0
Sec 2	101355	0		Sec 7	101280	3		Sec 3	109900	15
Sec 3	67779.1	0		Sec 8	106477	0		Sec 4	96700.8	15
Sec 4	126534	0		Sec 9	123222	3		Sec 5	87723.7	2
Sec 5	155024	0		Average	101527	3.556		Sec 6	117118	0
Sec 6	151064	0						Average	107392	5.333
Average	104647	0		CK-1309	LV13 cells with Slc22A17 morpholino
				Left hemisphere	Area (um2)	DCX+Brdu+mCherry
				Sec 1	37877.3	3
				Sec 2	97463.4	9
				Sec 3	91806.5	19
				Sec 4	73387.6	2
				Sec 5	106480	0
				Sec 6	55862	4
				Sec 7	105535	3
				Sec 8	324698	3
				Average	111639	5.125

[truncated: 18 more sheets: Fig.5b, Fig.5g, Fig.5h, Fig. 5i, Fig. 5j, Fig.6e, Fig.6g, Fig.6i, Fig. 7h, Supplementary Fig.1e, Supplementary Fig.1f, Supplementary Fig.5e, Supplementary Fig.5j, Supplementary Fig.6a+b, Supplementary Fig.7, Supplementary Fig.8a, Supplementary Fig.8b, Supplementary Fig.9]
