# Supplementary material for: Nerve growth factor receptor (Ngfr) induces neurogenic plasticity by suppressing reactive astroglial Lcn2/Slc22a17 signaling in Alzheimer’s disease
Source: NPJ Regen Med. 2023 Jul 10;8:33. doi: 10.1038/s41536-023-00311-5 (PMC10333226; doi:10.1038/s41536-023-00311-5)
Supplement: Supplementary file 9 — Supplementary Data 5 [file 41536_2023_311_MOESM9_ESM.xlsx]

## Sheet: Sheet 1
	p_val	avg_logFC
NGFRmCherry	1.25344e-112	1.6144
B3gat2	2.85605e-06	0.264963
Vps45	4.5861e-06	0.401897
Rnf20	8.32301e-06	0.325732
2310022A10Rik	9.41081e-06	0.322154
Fat1	1.22295e-05	0.259708
Sntb2	1.31832e-05	0.367864
Ric8b	1.44463e-05	0.331167
Slc23a2	2.65339e-05	0.267392
Apex1	2.67557e-05	0.519177
Itch	2.80338e-05	0.257472
Tfam	3.03276e-05	0.275788
D10Wsu102e	3.08211e-05	0.473457
Chic2	3.57428e-05	0.452129
Mthfd2l	4.20486e-05	0.289693
Nbn	5.58644e-05	0.346669
Pkn2	6.28192e-05	0.46596
Mga	9.62121e-05	0.265164
Tcaf1	9.99309e-05	0.348748
Tsfm	0.00013071	0.251377
Ankrd12	0.000132409	0.409298
Mrps31	0.000132663	0.419704
Taf15	0.000140032	0.51209
Gosr2	0.000175786	0.2685
Igdcc4	0.000192244	0.334983
Tmem131l	0.000197921	0.375005
Slc38a2	0.000216048	0.412768
Zbtb33	0.000217658	0.256813
Hnrnpa2b1	0.00022563	0.33416
Tut4	0.000252321	0.403171
Erich1	0.000280701	0.411762
B230219D22Rik	0.000294213	0.382773
Socs5	0.000312433	0.326842
1810013L24Rik	0.000316546	0.257018
Zbtb2	0.000329771	0.329356
4833420G17Rik	0.000342476	0.417684
Pou3f3	0.000404623	0.254825
Clptm1	0.000418019	0.288607
Icam1	0.000422739	0.443587
Irf1	0.000429807	0.564458
Arcn1	0.000449492	0.565431
Wdr53	0.000464561	0.452948
Zfp280d	0.000489651	0.396485
Pik3ca	0.000517763	0.371991
Gm8251	0.000557444	0.628519
Birc2	0.000614302	0.464051
Kctd6	0.000656816	0.278769
Mxd1	0.000667315	0.338471
Hist1h1c	0.000679044	0.569421
Tnfrsf19	0.000679952	0.331651
Klhdc2	0.000696731	0.333991
Lzts2	0.000730685	0.270017
Trnt1	0.00077699	0.284066
Tmem260	0.000777415	0.404279
A430005L14Rik	0.00078185	0.351831
Zfp235	0.000792675	0.290983
Setd1b	0.000853247	0.31044
Diaph2	0.000860699	0.284596
G3bp1	0.000959583	0.28915
Tnfaip1	0.000967643	0.440296
Wars	0.000994431	0.373072
Zmat3	0.00102821	0.410202
3110056K07Rik	0.00107703	0.295907
Rap2b	0.00109899	0.412289
Mmut	0.0011121	0.261395
Ewsr1	0.00111318	0.501359
Adnp	0.00113369	0.41313
Msantd3	0.00114253	0.28268
Ckap2	0.00122474	0.369364
Slc39a10	0.00125255	0.391727
Brd1	0.00125453	0.331478
Ddx21	0.00127295	0.293806
Sfmbt1	0.00135723	0.268401
Tcp1	0.00136096	0.305586
Phlpp2	0.00136235	0.325181
Gm45871	0.00136655	0.277836
Tbc1d20	0.00136931	0.327877
0610030E20Rik	0.00139358	0.399768
Ano3	0.00149231	0.32921
Smn1	0.00149452	0.276721
Trim33	0.00150657	0.303143
Ak2	0.00156789	0.264274
Pin4	0.00163429	0.354563
Gm43813	0.00170183	0.381919
Rbm8a	0.00172657	0.28054
Snrpd3	0.0017406	0.320294
Rnf185	0.00189547	0.288579
Cxcl1	0.00189861	0.471613
Tspyl1	0.00207893	0.306769
Capza1	0.00220699	0.275744
Slc7a1	0.00226266	0.361831
Lamp1	0.00235167	0.303493
Rbm22	0.00237558	0.287575
Atrn	0.00240469	0.294159
Snhg3	0.00243757	0.302137
Map4k5	0.00253699	0.301973
Trafd1	0.0025868	0.289359
Trim56	0.00260246	0.274779
Trp53inp1	0.00276799	0.269106
Bmt2	0.00284337	0.36388
Chmp1b	0.00295771	0.334309
Myh9	0.0030545	0.262287
Lamtor3	0.00307062	0.257376
Rbm26	0.00307065	0.284321
Sars	0.00311578	0.279785
Atf7ip	0.00331548	0.457238
Ccng1	0.00332673	0.336704
Vamp2	0.00336615	0.314696
Rbm17	0.00340635	0.493237
Spen	0.00344274	0.472128
Tra2b	0.00347164	0.28314
Ccnd2	0.00359039	0.44476
Dnajb4	0.00360098	0.265068
Ranbp6	0.00379846	0.298467
Hnrnpr	0.00381364	0.260929
Dcaf10	0.00383691	0.349249
Pggt1b	0.00395547	0.265747
Eif4b	0.00396815	0.40765
Arl14ep	0.0040292	0.273331
Zfp322a	0.00412218	0.370811
Pnn	0.00415247	0.429756
Rraga	0.00420784	0.301582
Prpf39	0.00438657	0.257239
Usp53	0.00450208	0.271403
Casc4	0.00481879	0.281137
6230400D17Rik	0.00484284	0.307466
Akt1	0.00511385	0.349709
Cxxc4	0.00528088	0.403704
Extl2	0.00530215	0.271361
Vmp1	0.00537582	0.45143
Kcnk2	0.00538311	0.339449
Zfp507	0.00542523	0.388874
Phf3	0.00548499	0.437939
2610008E11Rik	0.00570724	0.396208
Parp3	0.00585432	0.280462
Cir1	0.00595571	0.339673
Tmtc3	0.0059795	0.374064
Phf14	0.00614417	0.270978
Bnip3	0.00624113	0.281802
Hnrnpa3	0.00631155	0.446154
Srgap1	0.00644245	0.288588
Dusp11	0.00668359	0.266406
Tmem199	0.0067345	0.250885
C1qb	0.0068458	-0.78286
Iqcb1	0.00701556	0.410709
Gm12905	0.00724349	0.31231
Spaca6	0.00732799	0.2934
Itgb1	0.00742615	0.282096
Cops3	0.00746689	0.281125
E2f5	0.00757458	0.311109
Gan	0.00795942	0.264528
Gm3448	0.0080995	0.307983
Usp40	0.00849579	0.536338
Wdr37	0.0086615	0.278496
LTO1	0.00875204	0.273068
Ppid	0.00888846	0.313088
Nit1	0.00891366	0.270937
Ppp4r2	0.00901189	0.287738
Arpc5	0.00928164	0.264519
Ccl7	0.00942077	0.447881
Rnpc3	0.00944413	0.253618
Slc7a2	0.00948822	0.250604
Smim10l1	0.00958507	0.259352
Sugt1	0.00960634	0.258553
Bloc1s2	0.00963485	0.251649
Btg2	0.00965431	0.316072
Acbd3	0.00969188	0.272202
Cwc27	0.0104765	0.305961
Anp32e	0.0105854	0.378464
Tnfrsf12a	0.0107237	0.351118
Arl6ip5	0.0114619	0.281914
2810013P06Rik	0.0115114	0.487104
Zbtb44	0.0116554	0.482742
Pim3	0.0117249	0.376116
Anks1b	0.0118034	0.260627
Atxn3	0.012051	0.25459
Ccnl1	0.0121239	0.350927
Camsap2	0.0121663	0.312002
Atg12	0.0125077	0.387764
Spin1	0.0125574	0.297306
Ano6	0.0136302	0.350419
Synj2bp	0.013644	0.347555
Uqcr10	0.0137113	0.275432
Gm19412	0.0137295	0.260424
Rev1	0.0138057	0.391029
Mreg	0.0139424	0.275686
Tspan12	0.0141539	0.30788
Inf2	0.014228	-0.281504
Parg	0.0143072	0.40922
Zbtb39	0.0145732	0.269546
Sufu	0.0149037	-0.268817
Relb	0.0150259	0.251107
Cbll1	0.0155271	0.261346
Fam126b	0.0157449	0.254262
Bbc3	0.0158101	0.256251
Wasl	0.0159898	0.349247
Lman2	0.0160465	0.283271
Cdkl3	0.0160537	0.286961
Ccnt1	0.0160895	0.374591
Gbp3	0.0161788	0.263029
Pip4k2b	0.0162259	0.278927
Map4k4	0.0164456	0.329713
Ikbip	0.0166589	0.266029
Tppp3	0.016666	0.281429
Nes	0.016814	0.252435
Ngrn	0.0170488	0.269863
Tent2	0.0170526	0.276837
Elovl1	0.01718	-0.333232
Cbx1	0.0172636	0.292045
Ensa	0.0172697	0.281966
Thumpd1	0.0173256	0.301834
Arf3	0.0177532	0.259791
Kansl1l	0.0182145	0.274329
Slf2	0.0182452	0.322915
C1qa	0.0183254	-0.898976
Ptpra	0.0186177	0.276116
1700094D03Rik	0.0187253	0.302192
Arih2	0.0188265	0.286379
Trim28	0.01888	0.280583
Trim44	0.0189621	0.278476
Tmem126a	0.0192438	0.272837
Ube2v2	0.0195408	0.364673
Rbpj	0.0195756	0.251726
Cdv3	0.019684	0.294932
Naa50	0.0198028	0.299088
Mbd1	0.0203098	0.273508
Neb	0.0204462	0.318893
Hspbp1	0.0206082	0.28287
Gm21781	0.0206518	0.330527
Ifngr2	0.0206547	0.281566
Fam102a	0.0208768	-0.342565
Kmt2a	0.022461	0.281688
Hbp1	0.022533	0.25891
Ddit4	0.0233507	0.547689
Fbxl14	0.0234167	0.291571
Nfe2l1	0.023969	0.260113
Cdk13	0.0240419	0.259325
Dnajb9	0.0241154	0.298884
Selenop	0.0243411	-0.612667
Pum2	0.0249161	0.261438
Mthfd2	0.0249673	0.357848
Ptpn1	0.025182	0.280764
1810026B05Rik	0.0253635	0.342519
Vgll4	0.0254003	0.253183
Alcam	0.0258936	-0.34458
Mxi1	0.0259012	0.32095
Mrpl38	0.0263105	0.400443
Rexo4	0.027368	0.274637
Ppp1r10	0.0280304	0.393624
Mrpl50	0.0280348	0.26178
Rbm4b	0.0283793	0.283457
Hnrnpm	0.0285054	0.303544
Nap1l5	0.0290397	0.312611
Ciart	0.0301197	0.313124
Inip	0.030907	0.303283
Gtf2h1	0.0314947	0.253423
Elmod3	0.0319324	0.264121
Fas	0.0324128	0.265072
Usp14	0.0328258	0.262203
March7	0.0333316	0.296917
Basp1	0.0336877	0.724709
Egr1	0.0338761	0.321694
Nktr	0.0345329	0.275236
Mxra7	0.0348499	0.271271
Rnf11	0.0350024	0.259311
Bnip1	0.037331	0.264682
Noct	0.0377856	0.274174
Atf5	0.0380446	0.267975
4833438C02Rik	0.0380624	0.264076
Marf1	0.0393375	0.461021
Fam122a	0.0397781	0.34454
1500004A13Rik	0.0402982	0.5752
Wdr74	0.0407801	-0.411323
Ccar1	0.0414882	-0.4076
Rrm2	0.0421245	0.56161
Hsph1	0.0428373	0.286844
Rpl22l1	0.0438028	-0.391079
Pus3	0.0438403	0.296363
Prmt1	0.044354	0.261161
Mrs2	0.0443862	0.274438
Cxcl10	0.0444474	0.722081
Ash1l	0.0451465	0.284493
Kcnq1ot1	0.0457604	0.259367
Taf6	0.0457736	0.98461
Zmym6	0.0458	0.306342
Rpl29	0.0458356	-0.300109
Ubp1	0.0460124	0.253114
Gstm5	0.0470684	-0.313608
Utp25	0.047118	0.297277
Aga	0.0473693	0.261855
Tmem50b	0.047727	0.250251
Slk	0.0478715	0.281354
Utrn	0.0488297	0.254464
Uqcrb	0.0489946	0.279161
Atp5l	0.0490451	-0.315125
Snx27	0.0496891	0.299204
Clk3	0.0499643	0.371587
Tomm40	0.0505674	-0.317916
Pcnp	0.0510877	0.253444
Dnajc8	0.0514803	0.310994
Tmem14c	0.052938	-0.347
Krtcap2	0.0537525	0.348708
Mgat5	0.0548066	0.331894
Hacd3	0.057834	0.303548
Clp1	0.0611262	0.271549
Ckb	0.0614543	-0.627083
mt-Co1	0.0622384	-0.254558
Capzb	0.0626053	-0.377678
Prpf6	0.0650581	0.271118
Srsf6	0.0653199	0.300491
Laptm5	0.0692169	-0.399652
Senp5	0.0693501	0.260997
Hexim1	0.0719401	0.250031
Traf3	0.075616	0.297972
Baz2b	0.0800725	-0.275304
Enah	0.0835982	0.254793
2810405F17Rik	0.0848283	0.259825
Nfkbiz	0.0884512	0.250617
Snhg17	0.0887721	0.252692
Smim13	0.0911236	-0.286498
Gpn2	0.0930582	-0.253391
Pfn2	0.0934367	0.265821
Glipr2	0.0966772	-0.351757
Calhm6	0.0969539	0.289798
Sh2b3	0.0977574	0.3493
Plbd1	0.100707	0.259801
Sox9	0.102191	0.313995
Phtf2	0.106076	0.30271
Runx1	0.107118	0.371729
Bst2	0.107607	-0.269302
Mras	0.108146	-0.3431
Mrpl48	0.109091	-0.283722
Cd2bp2	0.112153	0.320226
Kdm3b	0.112395	0.319562
Il1rn	0.113081	0.32135
Ilf2	0.114134	0.250715
Nabp1	0.114484	0.286891
Ctss	0.11575	-0.364674
mt-Co2	0.11656	-0.313695
Cdkn1b	0.117055	0.498694
Pitpna	0.118746	-0.310444
Gng10	0.119881	0.267809
Arl4a	0.123841	0.420482
Rab5if	0.124458	0.298812
Neurl3	0.125294	-0.256282
Cfap410	0.126748	0.251366
Atg101	0.129478	-0.256613
2900093K20Rik	0.130806	0.252223
Tsc22d1	0.133763	0.302785
Rxra	0.134927	-0.280463
Twf1	0.13641	-0.30757
Cenpb	0.136905	-0.329484
Klf6	0.137738	0.267702
Spag7	0.141411	-0.278494
Brip1os	0.142487	0.568338
Sp140	0.142871	0.306838
Smim15	0.143919	0.256522
Cryab	0.143934	-0.662306
Ablim1	0.144364	0.392436
Celf5	0.149093	0.348662
Nfkbia	0.151212	0.268513
Sbno2	0.153115	0.293651
Pramef8	0.153599	0.254683
Ndufa8	0.154708	-0.322759
Acsbg1	0.155478	-0.304295
Spata7	0.155832	0.26374
Ehd1	0.160567	-0.283149
Rictor	0.162685	-0.342745
Trf	0.162923	-0.530546
Mrpl55	0.163231	0.289964
Gadd45b	0.165279	0.738309
mt-Nd4l	0.166056	-0.397007
Pip4p2	0.167478	-0.29259
Pacsin3	0.168662	-0.269382
Efhd2	0.169617	-0.323083
Aamp	0.170982	-0.251212
Htra1	0.173004	-0.518965
Plaat3	0.174405	0.279948
Glul	0.175512	-0.398326
Ctr9	0.175965	-0.350887
Thbs1	0.177436	-0.340777
Bfar	0.185914	-0.269254
Lgmn	0.192336	-0.256218
Bnip2	0.192812	-0.327253
Stoml2	0.194259	0.31021
Apoe	0.194737	-0.384668
Larp4b	0.195773	-0.2872
Mt3	0.201721	-0.389036
C4b	0.206123	-0.413956
mt-Cytb	0.206543	-0.324423
Hars	0.206664	-0.29083
Rgs2	0.210648	-0.348887
Fbxo33	0.211801	-0.268075
mt-Atp6	0.215911	-0.282481
Ralbp1	0.217728	0.255915
Slc22a17	0.218444	-0.271385
Rln1	0.219995	0.36336
Zfp608	0.220898	0.284785
Psma5	0.221111	-0.383148
Smchd1	0.223399	-0.274977
Shisa4	0.224256	-0.322733
Tmem259	0.224626	-0.327269
Asrgl1	0.232328	-0.272134
Cry1	0.2328	-0.292649
Taf3	0.232953	0.260619
Aldoa	0.233104	-0.299016
Rsu1	0.233968	0.287564
Fabp7	0.234627	-0.587625
Cd53	0.234851	0.269074
Dus4l	0.237586	0.266944
Rpl35	0.242005	-0.305394
Gpam	0.242341	-0.396723
Tagln3	0.248797	-0.318445
Aldh1l1	0.25571	-0.27083
S100a16	0.262867	-0.383428
mt-Atp8	0.264434	-0.3216
Ahnak	0.265559	-0.375191
Jund	0.266259	0.363793
Gsr	0.266972	-0.284194
Arpc1b	0.267689	-0.255045
Zfp703	0.267856	-0.320054
Cct3	0.268161	-0.268123
Unc93b1	0.268638	-0.256056
Sertad1	0.268709	-0.341847
Dicer1	0.268879	-0.251354
Eno1	0.269171	-0.285791
Ier2	0.272409	0.352096
Slc25a4	0.27733	-0.385054
Kmt2c	0.279603	-0.298106
Usp9x	0.279692	-0.274022
Ccl2	0.283748	0.58168
Commd3	0.283855	-0.331807
S100a13	0.297634	-0.393911
Pgls	0.299411	-0.265595
Hmga1	0.304027	-0.293922
Cxcl2	0.304451	0.604738
Ifi204	0.304698	0.290325
Slc38a1	0.306353	0.351836
Ndufb9	0.307867	-0.282815
Pxmp4	0.308442	0.252698
Zdhhc18	0.314499	-0.257206
Rpl30	0.31621	-0.264372
mt-Nd1	0.317323	-0.468329
Tgfbi	0.318696	-0.27369
Bcas2	0.319307	0.323966
Dbi	0.319821	-0.356411
C1qbp	0.319852	-0.331657
Csf1r	0.320445	-0.318729
Tuba1b	0.320869	-0.278638
Tln1	0.324264	-0.281245
Pld4	0.324575	-0.251616
S100a6	0.338422	-0.395549
Zfas1	0.33929	-0.348613
Ranbp10	0.342757	-0.343983
Tmem176a	0.343541	-0.382964
Serpina3n	0.350555	-0.432922
Aif1	0.352128	-0.299707
Anxa5	0.354879	-0.280114
Psen1	0.356653	0.605466
Cnp	0.357521	-0.266303
Rtl8a	0.358723	-0.297833
Tmbim1	0.360204	-0.344647
2810403D21Rik	0.363126	-0.298708
Apoc2	0.363352	-0.293172
Tspo	0.363869	-0.331374
Actg1	0.374062	-0.288183
Ndrg2	0.377972	-0.341078
Reps1	0.384457	-0.359206
Taf1	0.38675	-0.289088
Vcam1	0.387187	-0.266783
Nde1	0.396174	-0.280464
Tubb2b	0.39759	-0.457637
Cdkn2d	0.402515	0.282337
Vps37b	0.404623	-0.45628
Ecpas	0.410526	-0.252241
Hdc	0.412384	-0.258143
Fabp5	0.419168	-0.382
Phkg1	0.424228	0.271143
Ppm1b	0.428131	-0.300253
H2-Aa	0.436626	-0.478518
Tmem248	0.43958	-0.302092
Micos13	0.444724	-0.307068
Tubb5	0.45122	0.255323
Dcaf17	0.453935	-0.597918
Ier5	0.456835	0.258007
Gstm1	0.459554	-0.303211
Ier3	0.467002	0.494529
Zbp1	0.469379	-0.25163
Fxyd1	0.470702	-0.425089
Hikeshi	0.471932	-0.298929
Huwe1	0.477598	-0.29235
Tm4sf1	0.484845	-0.49647
Dnajc1	0.486025	-0.294043
Ranbp2	0.493436	-0.254459
C1qc	0.504473	-0.428996
Mgst1	0.509633	-0.290558
Nudt21	0.519882	-0.264581
Mbd3	0.523431	-0.255182
Fam89b	0.535817	-0.252492
Cluh	0.538077	-0.275271
Lgals1	0.54613	-0.352168
Il1b	0.551464	-0.429675
Mbp	0.55501	-0.368236
Igfbp2	0.578424	-0.261094
0610012G03Rik	0.580171	-0.275899
Tmem176b	0.584773	-0.347363
Lsm3	0.586746	-0.274369
Eif3b	0.589881	-0.337581
P2rx4	0.618721	0.423892
Cited2	0.621074	0.299299
Cd74	0.628849	-0.777267
Aldoc	0.637668	-0.462435
Gng11	0.648715	-0.334789
Dab2ip	0.654174	-0.255389
Atp1a2	0.657497	-0.428707
Simc1	0.658168	0.386091
Lmna	0.65974	-0.286229
Lcn2	0.668765	-0.474164
Mfsd14a	0.679429	-0.338493
Ctdsp2	0.680903	-0.319451
Spp1	0.683194	0.503663
Exosc8	0.694324	-0.255079
Neat1	0.697274	-0.311486
Mt2	0.702465	-0.370681
Cspg5	0.70394	-0.352082
Gfap	0.711881	-0.288966
Atp1b2	0.713277	-0.37116
Lyz2	0.72494	-0.333013
Gpr37l1	0.74474	-0.268894
Gm3764	0.748158	-0.431175
Mrps14	0.761563	-0.322427
Rgs1	0.769471	-0.411039
Ctnnb1	0.769934	-0.267405
Apod	0.782773	-0.318569
Tmem205	0.784919	-0.251876
Kat6a	0.794919	-0.285292
Usp47	0.816845	-0.250217
Hopx	0.81873	-0.282153
Srgn	0.832527	-0.332329
Rbp1	0.84184	0.253178
Ttc28	0.8496	-0.256339
Sparcl1	0.849922	-0.353928
H2-Ab1	0.851611	-0.536336
Trp53rkb	0.86371	-0.303372
Apobec1	0.873122	-0.252593
Elf1	0.885166	0.327279
Pfkp	0.902691	-0.311364
H2-Eb1	0.905588	-0.504447
Id3	0.908718	-0.318019
Fgfr1	0.909852	-0.26438
Mafb	0.917302	-0.355413
S100a4	0.939836	-0.310651
Timp1	0.941178	-0.457351
Nup62	0.970155	-0.298839
