# Supplementary material for: Nerve growth factor receptor (Ngfr) induces neurogenic plasticity by suppressing reactive astroglial Lcn2/Slc22a17 signaling in Alzheimer’s disease
Source: NPJ Regen Med. 2023 Jul 10;8:33. doi: 10.1038/s41536-023-00311-5 (PMC10333226; doi:10.1038/s41536-023-00311-5)
Supplement: Supplementary file 10 — Supplementary Data 6 [file 41536_2023_311_MOESM10_ESM.xlsx]

## Sheet: Sheet 1
	p_val	avg_logFC
NGFRmCherry	6.07591e-185	1.613
Taf6	0.0230015	1.20896
Gadd45b	0.0311034	1.03471
Gm8251	1.92503e-11	1.00429
Cxcl1	1.4266e-07	0.932788
Rlf	6.27102e-08	0.886798
Celf5	7.90556e-06	0.879859
Ccnt1	9.47614e-08	0.851614
Ppp1r15a	8.47832e-10	0.825649
Slc39a10	5.65485e-10	0.809855
Plk2	2.40693e-06	0.795857
Ormdl3	6.87655e-08	0.790257
Luzp1	1.3581e-06	0.786346
Phf3	5.91269e-06	0.769582
Pnn	1.64868e-07	0.766415
Pcf11	7.36548e-10	0.762105
Ewsr1	3.58706e-06	0.755334
Dcaf17	0.225809	0.748011
Tmtc3	9.93943e-09	0.74723
Mdm2	2.8743e-05	0.715271
Ier5	0.00118115	0.713032
Gm47283	1.63834e-09	0.71005
Enc1	7.87311e-05	0.704871
Mafk	0.000251132	0.704414
Arf2	0.0003157	0.699844
Ddit4	0.000230702	0.699781
Golga4	7.62755e-09	0.698405
Strn4	1.86735e-05	0.697183
Luc7l	7.55475e-09	0.695751
Zmat3	2.28051e-06	0.695358
Atf4	9.49424e-08	0.687973
Traf3	1.85778e-05	0.68405
Rnf4	3.00045e-06	0.675253
Map4k4	1.47871e-06	0.669348
Rc3h1	1.63686e-06	0.667085
Hbp1	3.13428e-06	0.665825
Rap2b	8.5223e-08	0.660969
Gnl3	1.62805e-07	0.658508
B230219D22Rik	5.53793e-09	0.657687
Mafg	0.000120152	0.654657
Zfp451	0.000164949	0.654495
Lrrc75b	1.4032e-10	0.650298
Cdk13	6.75954e-06	0.64988
1500004A13Rik	0.00871678	0.647133
Taf1d	6.69453e-07	0.646611
Hnrnpa3	1.35631e-05	0.646593
Arl4a	0.00601843	0.641594
Elf1	0.555709	0.640811
Ier5l	0.000528356	0.64053
Mcm7	4.95759e-07	0.639354
2810013P06Rik	4.77576e-05	0.639027
Rrm2	0.000672823	0.637917
Vcan	1.35453e-05	0.636961
Wdr53	2.4197e-07	0.635943
Prdm2	2.89105e-08	0.635213
Ankrd11	3.4582e-06	0.633896
Hspa5	1.47803e-09	0.63322
Brd1	2.99352e-07	0.63213
Rsrp1	3.59803e-07	0.631056
Prpf39	2.19234e-07	0.629703
Nectin1	6.55687e-05	0.629145
Cir1	1.35773e-05	0.628884
Ckap2	5.69737e-11	0.628218
Bfsp2	5.72754e-05	0.624581
Blcap	7.87217e-08	0.624112
Insyn2a	4.66318e-07	0.621361
Fubp1	2.42045e-07	0.621313
Slf2	3.00734e-05	0.61433
Spen	0.00294371	0.612947
Hnrnpu	2.76505e-07	0.612078
Cxcl10	0.440186	0.61115
Arhgap35	8.82762e-07	0.610774
Ppig	0.000123434	0.610015
Brip1os	0.395878	0.606145
Nktr	4.68854e-06	0.605158
Hnrnpm	3.0219e-05	0.602021
Taf15	6.90239e-06	0.601728
Pa2g4	8.73946e-08	0.599757
Fip1l1	4.3118e-07	0.598041
Trp53	1.67402e-07	0.596893
Llph	3.63246e-05	0.596172
Ankrd12	2.03993e-05	0.594913
Tut4	9.68118e-07	0.593142
Hnrnpr	2.222e-06	0.5928
Naa16	4.1686e-05	0.589969
Adrm1	1.89036e-06	0.589588
Mbd1	6.16609e-06	0.587642
0610030E20Rik	1.42012e-06	0.583137
U2af2	0.000242709	0.582507
Snhg1	4.41376e-06	0.581482
Tnfrsf12a	1.20788e-07	0.580704
Trp53inp1	1.34779e-07	0.579046
Rad54l2	5.61559e-09	0.576244
Vgll4	2.84424e-05	0.575418
Ddx21	2.02747e-07	0.574443
Wdr61	0.00192857	0.573081
Nup50	1.02257e-06	0.573007
Adnp	3.91308e-06	0.571027
Brd2	9.55744e-05	0.570683
Pofut2	6.85883e-05	0.570318
Oip5os1	2.26831e-07	0.567705
Pard6g	3.99491e-08	0.565717
Clk3	0.00211009	0.564155
Marf1	0.0198488	0.563962
Tut7	4.77089e-06	0.562883
Ythdc1	0.000192991	0.560059
Bmt2	3.79803e-05	0.559267
Susd6	2.586e-05	0.558281
Prrc2c	3.83889e-06	0.557528
Prpf4b	4.13827e-06	0.556956
Rbm17	0.00317631	0.555097
Taf7	2.81553e-06	0.554436
Sntb2	7.23483e-09	0.553676
Zfp365	0.000478155	0.553118
Jun	0.0399117	0.55306
Arih2	5.40488e-05	0.552187
Chmp1b	1.36159e-06	0.551693
Glrx5	1.22431e-08	0.551523
Ppp4r2	1.29099e-05	0.549374
Cnot7	3.16423e-05	0.547284
Arl6ip5	0.000241885	0.546254
Gm21887	0.00184286	0.543526
Icam1	0.00174681	0.543455
Tardbp	1.37842e-06	0.543393
Parg	0.000110728	0.5422
Rev1	0.000127765	0.540933
Ablim1	0.0205215	0.540506
Rap2a	0.000234484	0.539744
Plcxd2	1.7735e-06	0.539484
Tnrc6a	0.000144006	0.53317
Slc38a2	3.45541e-06	0.533009
Dnajb4	1.56397e-05	0.532567
Ranbp6	2.51246e-06	0.529842
Epm2aip1	0.000316414	0.529159
Pwwp2a	6.60213e-05	0.529032
Mxd1	1.31122e-05	0.525629
Ube2s	0.008247	0.525075
Cdv3	4.2846e-05	0.524231
Micall1	2.67222e-05	0.523368
Clp1	0.000510767	0.523243
Arcn1	0.00139073	0.522035
Ube3a	1.93149e-05	0.521536
Pim3	0.00436173	0.520911
Basp1	0.720796	0.520301
Setd2	5.73061e-06	0.519897
Dhx9	0.00447673	0.51988
Kmt2a	0.00136224	0.519336
Ube2v2	0.00160091	0.518079
Cxxc4	2.7501e-05	0.518039
Zbtb44	0.00514718	0.516794
Arid5b	0.0970705	0.513104
Utp3	3.44043e-05	0.512613
Zfp871	5.47671e-05	0.512542
Naa20	0.00884038	0.512166
Pgrmc2	1.54943e-05	0.51165
Ccn1	8.51787e-05	0.510919
Srsf5	0.000384491	0.510083
Phlpp2	8.1612e-07	0.509437
Espn	1.36299e-05	0.508953
Cbll1	3.04775e-05	0.508949
Psen1	0.947921	0.508947
Cdkn1a	1.67178e-06	0.508733
Pkn2	2.5832e-05	0.508578
Arl8a	0.0112395	0.507203
Sbno1	8.88148e-06	0.507108
Sf3b4	2.21974e-05	0.506686
Bbc3	4.63522e-06	0.505816
Zkscan14	0.156142	0.505799
Wasl	5.40226e-05	0.505791
Tnks2	4.98164e-05	0.505026
Map1lc3b	1.01813e-06	0.504767
Pxmp4	0.0315756	0.504684
Amd1	9.63673e-07	0.504503
Vmp1	8.8513e-05	0.504425
Plpbp	0.000343091	0.503188
Yrdc	4.04654e-07	0.502949
Gsk3b	0.0153525	0.502338
Nufip2	2.60598e-05	0.502219
Kcmf1	0.0002653	0.500778
Prpf38b	0.000107106	0.499977
Cops8	3.67085e-06	0.499962
Npm3	7.39672e-05	0.499953
Map4k5	1.44229e-06	0.499855
Ilf2	0.00342978	0.499454
N4bp2l2	0.000179011	0.498873
Mrpl38	0.00242035	0.498742
Akap1	4.93705e-07	0.498632
Rraga	3.34461e-05	0.49652
Ets1	0.0102047	0.495492
Ano3	7.12552e-08	0.495052
Cdkn2aip	1.57528e-05	0.494983
Camsap2	8.76043e-05	0.494886
Dusp11	1.09558e-05	0.494741
Tob1	0.00112393	0.494608
Slmap	1.05476e-06	0.49426
Cers4	0.001298	0.49264
Crip2	0.000669582	0.492055
Agfg1	2.98207e-05	0.490405
Vps26b	0.00136897	0.488056
Stk11	0.000244987	0.487337
Snhg9	0.000155821	0.486521
Rest	0.000237039	0.486442
Mga	1.89237e-08	0.486005
Rbbp6	0.000540552	0.485904
Klf9	0.0297628	0.48547
Hnrnpa0	0.0395533	0.484961
Ppp4r3a	0.00188177	0.483725
Bloc1s4	7.67244e-06	0.483597
Shoc2	0.00158422	0.483393
Heca	6.24226e-07	0.480501
Tcaf1	6.45461e-06	0.480475
Rbm39	0.000198189	0.477556
Nr1d1	0.00619961	0.476984
Rock2	0.00366854	0.476606
Stard7	0.000761122	0.476219
Fnbp4	0.000646922	0.47599
Snrpd3	6.93896e-06	0.475574
Mllt11	3.84427e-05	0.474954
Zfp322a	0.000602376	0.474316
Purb	0.000165367	0.47429
Snhg4	0.00013664	0.474282
Atg14	1.62567e-05	0.472068
Sfpq	4.57464e-05	0.471128
Ier3	0.903719	0.470142
2900093K20Rik	0.000713823	0.469271
Ccdc117	0.00010965	0.467812
Gigyf2	0.00426853	0.467725
Mpp7	0.00484774	0.467603
Usp14	0.00029715	0.467078
Phf21a	0.00729246	0.46663
Alkbh5	0.00122496	0.466083
Tra2b	4.79204e-05	0.466061
Eya3	9.87981e-06	0.465832
Tmem260	7.22247e-05	0.465691
Pam	0.0109635	0.46567
D10Wsu102e	2.82879e-05	0.465423
Dancr	0.000111615	0.464722
Pik3ca	0.000121433	0.463876
Mapre1	0.000622344	0.463173
Senp5	0.000211594	0.462881
Chic2	0.00013483	0.462403
Simc1	0.281148	0.462037
Ppm1d	0.0021247	0.461822
Tssc4	0.00221684	0.46128
Rnf113a2	0.000273009	0.460913
Cdkn1b	0.480898	0.460808
G3bp1	2.0473e-05	0.458673
Arhgap21	1.36776e-08	0.458658
Serpinc1	0.0172389	0.458171
Zfp507	0.00152108	0.458044
Nrip1	0.00040106	0.457441
Snhg8	1.82036e-06	0.456552
Nfyb	0.00885234	0.456416
Ubp1	5.5172e-05	0.456254
Erich1	0.000487134	0.455791
Ptpn1	0.0010081	0.454629
Fam181b	7.00775e-05	0.454535
Mrps31	0.000298892	0.45445
Rnf20	6.46384e-07	0.454303
Hnrnph1	0.000269376	0.453208
Ddx18	0.00128547	0.453068
Fbl	4.57542e-06	0.452763
Klhdc2	4.51042e-06	0.450641
Golgb1	0.000399846	0.450575
Ccnd2	0.00500933	0.450308
Msh6	0.000227764	0.447247
Morf4l2	3.06513e-05	0.446592
Tgoln1	2.59573e-05	0.446488
Hnrnpc	0.00959585	0.445527
Gm21781	0.00604714	0.445017
3110056K07Rik	0.000735036	0.445009
Kpna4	0.000732653	0.444699
Ccng1	1.57177e-05	0.444332
Ppid	0.00148615	0.443648
Jpt1	0.0207376	0.443609
Gm17501	0.00568167	0.443139
Sh2b3	0.0745993	0.443009
Tgs1	0.00033088	0.442976
Dcaf10	1.02795e-05	0.44286
H2afj	3.26601e-07	0.442657
Srrm2	1.81192e-05	0.442248
Tra2a	0.000209655	0.442066
Rad23b	5.31459e-05	0.441754
Birc2	0.00148907	0.441712
Neb	7.30418e-06	0.441637
Gtpbp4	0.000101213	0.441313
Rbm4b	0.0048454	0.441312
Epc1	2.75542e-06	0.440725
Chd1	2.16251e-05	0.440607
March7	0.00895188	0.440279
Spty2d1	0.000111206	0.440128
Crebzf	0.000613614	0.439905
Fam122a	0.00768437	0.439365
Fosl1	0.000206175	0.439339
Son	1.36367e-05	0.43899
Zbtb43	3.41766e-06	0.43814
Ier3ip1	9.01491e-06	0.437277
Eif4b	0.0061285	0.436956
Adrb3	6.5563e-05	0.436448
Pdcd6	0.00578191	0.435224
Zfp207	0.00128121	0.433565
Tubb4b	0.000384688	0.43344
Nrd1	0.00152709	0.433432
Snrpa	1.17038e-06	0.433282
Lars2	0.00119089	0.43254
Vps45	1.53926e-05	0.43224
Nrbp1	0.00214499	0.431243
Fbxw7	0.0145012	0.429446
Gpatch8	4.41937e-05	0.429389
Zfp385a	0.0406353	0.429359
Ttf1	0.0120847	0.429132
Apex1	0.000443562	0.429031
Ctsf	0.00293486	0.428834
Zfand5	0.00441347	0.428784
Bcas2	0.229495	0.427459
Irf1	0.0136145	0.427084
Slk	0.0201589	0.425582
Prss56	0.00439386	0.425414
Jag2	0.00421266	0.425228
Nol8	0.00804381	0.423867
Dnajc9	0.00640106	0.423786
Trim28	0.00550332	0.423287
Iffo2	0.0146323	0.423121
Txnrd1	1.49209e-05	0.422797
Psmd3	9.07817e-05	0.422543
Anks1b	1.93209e-05	0.422199
Sdf2	0.000203301	0.421565
Gtf3c1	0.000765165	0.420908
Ash1l	0.00667636	0.420875
Fnip1	0.0170919	0.420796
Setd1b	0.000152629	0.420409
Ccdc186	0.00042947	0.420214
2310057M21Rik	2.55465e-07	0.420027
Psmd11	5.24615e-05	0.419787
Khdc4	0.000109771	0.419747
Papola	3.09673e-06	0.419733
Psmb3	0.0212633	0.419323
Ankrd17	3.12471e-05	0.419124
Lemd2	2.59329e-05	0.419034
Adgrb1	0.0124013	0.418881
Tmed2	7.7837e-05	0.418678
Siah1a	3.37887e-05	0.418666
Nap1l5	0.0231939	0.418558
Lrrc47	0.0542175	0.418406
Pcnp	0.00049927	0.417624
Dcaf7	0.000175615	0.417375
Ppp2r5d	0.000126799	0.416742
Gtse1	0.000534699	0.416351
Fat1	6.77172e-09	0.415972
Hs2st1	0.00108678	0.41473
Mphosph10	9.00585e-05	0.414312
Uspl1	0.000202246	0.412376
Zyg11b	7.69737e-07	0.412237
Ptk2	0.00129649	0.412177
Snrnp40	0.00196552	0.412019
Anp32e	0.00926338	0.411459
Ciart	0.00495208	0.411145
Rsl1d1	3.44926e-05	0.411009
Ercc5	0.0102018	0.410945
Oser1	8.87461e-07	0.410601
Rexo1	0.013504	0.409652
Rab26os	3.28398e-06	0.409414
Acadvl	0.000909505	0.408857
Btg2	0.000623107	0.408822
Zfc3h1	0.000902756	0.40817
Gm26917	3.23954e-08	0.407951
Rabggtb	0.000164505	0.407849
Msantd3	1.1314e-06	0.406954
Phlda3	0.00012274	0.406876
Gm12905	7.11954e-05	0.406769
Bloc1s2	0.000605795	0.406191
Atad2	0.0205014	0.405073
Pum2	0.000722605	0.404934
Atg12	0.00438644	0.404925
Usp40	0.256096	0.404662
Gm45767	2.92438e-05	0.404447
Hnrnpa1	0.000666929	0.403537
Hsph1	0.00803785	0.403053
Atp6v1h	0.000397384	0.401926
Cops3	0.00176037	0.401898
Cwc25	0.00953058	0.400618
Usp24	0.00128342	0.399684
Trim44	0.00196185	0.39962
Terf2ip	0.188028	0.399008
Jund	0.118705	0.398856
Ric8b	3.88047e-06	0.398371
Gmps	0.00014004	0.398305
Gm49336	0.00106724	0.398198
Eif5b	0.000428217	0.397877
Eif4a3	0.000589845	0.397732
Tmem131l	0.000301874	0.396978
Mob1b	0.00268171	0.396698
Selenos	0.000837644	0.396653
Cacybp	0.0158355	0.395675
Sde2	0.0146873	0.395605
2610008E11Rik	0.0140581	0.395149
Rnd3	0.00602073	0.394748
Ensa	0.000862136	0.394453
Ppp1r10	0.0775923	0.393915
Tnfaip6	4.6177e-05	0.393575
Thrap3	0.0050907	0.393555
Rbl2	0.00465218	0.392985
Sec11c	0.0421833	0.392718
Polr2a	0.00144473	0.391797
Kdm3b	0.0483126	0.391594
Ybx3	0.0173578	0.391326
D8Ertd738e	0.00720569	0.390869
Zfp644	0.000195843	0.390793
Thumpd1	0.00751464	0.389802
Atf7ip	0.0259079	0.389552
Usp32	0.00028492	0.389526
Arid4a	0.00590321	0.389018
Zbtb38	0.026395	0.388863
Eaf1	2.03325e-05	0.388774
D16Ertd472e	0.0187713	0.388538
Cdk12	0.000744934	0.38852
Ube2d3	0.00019024	0.387839
Pcgf3	0.00104219	0.387706
Rb1cc1	0.00135464	0.387619
Ric1	0.00369851	0.387306
Zfp706	0.000140834	0.387212
Thap2	3.8103e-05	0.386845
Sdc1	0.000533791	0.386836
Ulk1	0.0309637	0.386532
2310022A10Rik	3.98695e-07	0.386339
Matn4	4.11555e-06	0.386317
Srsf2	0.000460753	0.386263
Oaz1	0.00388374	0.386161
Jmjd1c	0.0034534	0.386125
Hes5	0.0736418	0.385868
Ddx24	0.000193277	0.385856
Smad7	0.00028445	0.38535
Tet3	0.00275623	0.385159
Gm43813	0.000779447	0.384932
Pfn2	0.0265469	0.384705
Afap1	0.00876577	0.384381
Thoc7	0.0176885	0.38422
Serbp1	0.000325422	0.384153
Zcrb1	0.000635882	0.383978
4833420G17Rik	0.000235733	0.383557
Snrpb	0.000439253	0.383165
Rdh10	0.0012925	0.382081
Lims1	0.00657986	0.38181
Zfp36l1	0.00525339	0.381736
Eif4ebp2	0.0516919	0.381535
Tor1b	0.000492609	0.381462
Itgb1	0.00146563	0.381411
Mxi1	0.0168272	0.38123
Timm17a	0.00646551	0.381015
Rfx7	0.000114549	0.380692
Slc35d1	0.00818257	0.379916
Sf3b3	0.0113502	0.379786
P2rx4	0.237244	0.379627
Resf1	0.306485	0.379527
Brix1	0.000382877	0.37849
Clk1	0.00033953	0.378455
Eloa	6.12949e-05	0.378439
Smim15	0.0267263	0.378241
Mllt6	0.0238339	0.376992
Cdc34	0.00900185	0.376926
Rnpc3	8.63151e-05	0.376823
Zfand2a	0.00119575	0.376214
Tspyl1	0.0021059	0.376188
Agap1	7.51057e-05	0.375508
Uhmk1	0.00690671	0.375334
Ubr2	0.0039222	0.375215
Nfkbia	0.0140222	0.375091
Ddit3	0.000171188	0.374858
Wrap73	0.0119314	0.374684
Map3k20	3.10683e-05	0.374517
Maip1	0.00131772	0.374385
Nop56	0.0010009	0.374344
Snrpg	7.82476e-05	0.374224
Hnrnpa2b1	4.47556e-05	0.373788
C030034I22Rik	0.000756827	0.373582
Ip6k2	0.00765186	0.373565
Fbxl12	0.005416	0.373303
Tug1	0.00354998	0.373107
Dpm1	7.20261e-05	0.37307
Slc7a6os	0.0274331	0.373067
Plxdc2	0.00276731	0.372473
Ddx55	0.00247112	0.372017
Mettl6	0.000190165	0.371518
Iqcb1	0.0470766	0.371441
Bicdl1	0.00784335	0.370983
Inip	0.00254315	0.370983
Klhl11	0.000216349	0.370474
Ago2	0.00721845	0.370377
Pikfyve	0.00132279	0.369499
Pmaip1	0.11365	0.369454
Rab5if	0.0905044	0.369261
U2af1	0.000632332	0.368895
Serpine1	0.00830183	0.368819
Cstf2t	0.0108419	0.368526
Psmd14	0.00174138	0.368452
Tsr3	9.56e-06	0.368098
Mybl1	0.00204115	0.367941
Rrp36	0.000412917	0.367629
Tbc1d20	0.00209406	0.367622
Itpripl2	0.0531827	0.367593
Ccnl1	0.0526402	0.367125
Ilrun	0.00574942	0.366772
Atp6v1b2	0.0316798	0.366762
Snhg5	0.00656846	0.36601
Pcdh17	0.000486453	0.365889
Rora	0.00130934	0.365255
Zbtb5	0.0654616	0.365244
1810026B05Rik	0.0842814	0.364959
Gxylt1	9.16497e-05	0.364924
Emc7	0.000903621	0.364793
Slc19a2	0.00038772	0.364616
Csnk1d	0.0301391	0.364579
9530068E07Rik	0.000163203	0.364303
Gna13	0.00344938	0.36422
Slc33a1	0.00333821	0.363643
A630089N07Rik	0.000130739	0.363501
Socs4	0.0017227	0.363421
Ddx39	0.0496094	0.363277
Pom121	0.0132711	0.363258
Eda2r	0.000343378	0.363186
Fbxo9	3.77458e-05	0.363179
Fbxo30	0.000363705	0.362481
Prmt6	0.235968	0.362195
Ddit4l	2.28331e-05	0.3618
Rrs1	0.0203405	0.361589
Runx1	0.384543	0.361243
Tnfaip1	0.00121654	0.361128
Rnf181	0.000268643	0.360716
Dhx15	0.000705557	0.360661
Micos10	0.00386492	0.360334
Usp19	0.0273027	0.360042
Cd2bp2	0.0741176	0.359632
Utrn	0.014462	0.359077
Rmnd5a	0.00015354	0.358676
Hira	0.0111117	0.358593
Bcl10	0.0671301	0.35826
Chd6	0.00336994	0.35819
Scand1	0.0348452	0.357835
Nbn	0.000278257	0.357268
Cep350	0.0209666	0.357057
Pmpca	0.000236435	0.357023
Ier2	0.520419	0.356889
Pank3	0.00100405	0.356761
Gm3448	0.00104245	0.355786
Wdr43	0.0460435	0.355587
Akt1	0.017224	0.355314
Sept1	0.0942459	0.353846
Hnrnpl	0.0295862	0.353705
Cct8	0.0357626	0.353681
Hist1h1c	0.202427	0.353608
Acbd3	0.000904848	0.353311
Lman2	0.00523806	0.352851
Sfswap	0.000866237	0.352841
Zfp280d	0.000959139	0.352818
Irs2	4.35909e-05	0.352713
Cebpg	0.00652146	0.352588
Tia1	0.00143823	0.352575
Dnajb1	0.000389641	0.352187
Stam	4.15564e-06	0.352073
Topbp1	0.00482862	0.352068
Retreg3	0.000228664	0.35194
Imp3	0.00152963	0.351655
Rab23	0.00420911	0.351138
Tmed7	0.00302725	0.350851
Eif3j1	0.00872665	0.350795
Klf6	0.0504205	0.350627
Plat	0.257435	0.350209
Acin1	0.000334403	0.34987
Tab2	0.0106489	0.349461
Prrg4	0.000248741	0.349355
Kmt2e	0.00991855	0.348868
Sox4	0.0722825	0.348734
Mettl16	0.000889479	0.348659
Kcnc3	0.0002658	0.348574
4632427E13Rik	0.0281986	0.348519
Cnih1	0.00947652	0.348394
Ubfd1	0.000733699	0.348382
2410004B18Rik	0.00181295	0.348181
Ngrn	0.00506493	0.347463
Agpat4	6.33441e-05	0.347219
Vps26a	0.00370092	0.34718
2900097C17Rik	0.0254196	0.346638
Phtf2	0.101346	0.346276
Mreg	4.11129e-05	0.346141
Eif3a	0.000148479	0.346127
Bub3	0.00288672	0.345996
Gm42418	0.102138	0.345931
Sfmbt1	0.00116665	0.34561
Rbm7	0.000522061	0.3454
Dnajb9	0.00453545	0.345358
Klhl21	0.00207303	0.345115
Srsf3	0.000111122	0.345094
Zmym6	0.00296025	0.345025
Ubxn4	0.00297059	0.344197
Topors	0.0579822	0.344032
Eif4a2	0.0173488	0.344024
Spata7	0.0454503	0.343675
Tmed9	0.000135593	0.343584
Dcbld1	2.16067e-05	0.343532
Ruvbl1	0.000168932	0.343517
Nemf	0.00939311	0.343346
Nes	0.00369851	0.343144
Fam32a	0.000172393	0.343059
Mrs2	0.0137436	0.342177
Ascl2	0.0123076	0.341951
Tnpo3	0.00109413	0.341413
Pygo2	0.00307965	0.341379
Bod1l	0.0116767	0.341331
Ssr3	0.000913503	0.34118
Ppp2r2a	0.0021367	0.340887
Ppm1a	0.000160339	0.340869
Rab22a	0.00254466	0.340761
Casc3	0.0106218	0.340555
Dido1	6.9574e-05	0.340331
Nudcd3	0.00232373	0.340143
Ak2	0.00200849	0.340139
Wdr48	0.0886945	0.339952
Cxcl2	0.708071	0.339892
Mapk9	0.00122469	0.339226
Tnks	0.000670683	0.339022
Ywhab	0.000423718	0.339016
Rnps1	0.0128739	0.338946
Plxna1	0.00135235	0.338841
Hirip3	0.00128758	0.338674
Selenok	0.0232193	0.338612
Gss	5.03741e-05	0.338324
Srsf7	0.00559051	0.337707
Anp32b	0.00759015	0.337546
Rassf1	0.00365275	0.33736
Tmem11	3.76862e-05	0.337209
Btg1	0.00337076	0.337098
Psmd1	0.0103737	0.336746
Zfp608	0.250993	0.336697
Arf1	0.0148023	0.33667
Msl1	0.0265192	0.336605
Pdrg1	0.0184179	0.33637
Mgat5	0.143124	0.336118
Gclm	0.00305989	0.33589
Prkab2	0.101614	0.335522
Marcksl1	0.00644993	0.335455
Atrn	0.00325215	0.335379
Gpbp1	0.00119753	0.335278
Kdm6a	0.0136173	0.335028
Vasn	0.0101192	0.3346
Naa40	0.000593275	0.334407
Slc7a1	0.000523391	0.334011
Herc1	0.00728285	0.333725
Zfp407	0.036331	0.333589
Rsrc2	0.000317973	0.333563
Tusc2	0.0679386	0.333406
6230400D17Rik	0.00108342	0.333255
Mapk14	0.0968891	0.33318
Pin4	0.0115739	0.332662
Rab10	0.00248658	0.332579
Cwc27	0.00193061	0.332301
Nkapd1	0.00664177	0.331929
AI480526	1.06693e-05	0.33184
Ifngr2	0.0170631	0.331154
Carhsp1	0.0322098	0.33083
Bach1	0.0553758	0.330687
Pias4	0.000663748	0.330029
Atp6v0c	0.0003405	0.330018
Zfp87	0.0131832	0.329817
Gpkow	0.0156698	0.329743
Ggnbp2	8.59776e-05	0.329613
1810013L24Rik	5.82774e-07	0.329523
Setd1a	0.000499315	0.329396
Ttc9c	2.2168e-06	0.329064
Nabp1	0.132275	0.328619
Setx	0.00297737	0.32847
Gm12940	0.182063	0.328435
Cyld	0.374511	0.328343
Arl14ep	0.000267002	0.327916
Nolc1	0.00559316	0.327806
Arid1a	0.066615	0.327677
Plod2	0.0958166	0.327562
Tm2d3	0.000392933	0.327556
Socs5	0.00131135	0.327451
Gdf15	0.0342816	0.327272
Diaph2	0.000391761	0.327207
Znhit2	0.100212	0.327144
Eif4h	0.000520247	0.326826
Zbtb6	0.00160091	0.326728
Creb1	0.0306619	0.326684
Casp8ap2	0.00505618	0.326121
Rheb	0.0162037	0.325908
Cbx1	0.0543485	0.325852
Leo1	0.000139137	0.325671
Znrf2	0.0651409	0.3255
Mcfd2	0.111911	0.325358
Baz1b	0.0511756	0.325241
Mybbp1a	0.0355598	0.325008
Senp2	0.00116684	0.324947
Ubc	0.00549247	0.324172
Rbpj	0.0276643	0.323456
Emc6	0.00426762	0.323385
Rnf146	0.00355835	0.323348
Pnrc1	0.0208246	0.32277
Trnt1	0.000420125	0.322513
Hspbp1	0.0167905	0.322351
Agtpbp1	0.000128469	0.322309
Rnaseh2c	0.0171258	0.322024
Xrn2	0.0248554	0.321584
Tdp2	0.00185984	0.32153
Prpf18	0.000715299	0.32139
Luc7l3	6.95267e-05	0.321225
E2f5	0.00267703	0.321034
Snhg20	3.4391e-06	0.321002
A430005L14Rik	0.0162423	0.320313
Pttg1ip	0.000834268	0.320302
Paxbp1	2.64785e-05	0.320138
Ypel2	0.00297118	0.31997
Taf11	0.0159903	0.319708
Ccnt2	0.0010948	0.319525
Cmya5	0.0289776	0.319338
Psmc1	0.0205729	0.319227
Gab1	0.000198654	0.318985
Cd9	0.00848304	0.318784
Prkar2a	0.0240143	0.318754
Gm17491	1.52252e-05	0.318367
Ano6	0.0423477	0.318134
Gtf2h1	0.0258873	0.31812
Cdkn2d	0.838725	0.317939
Tulp4	0.000485605	0.317545
Spaca6	0.00443151	0.317183
5330438D12Rik	0.000760111	0.317084
Ube2f	0.0469407	0.316843
Mier1	0.00407611	0.316757
Ube2j2	0.0251097	0.316073
Rin2	0.00519388	0.315989
Rab5a	0.00578151	0.315297
Aopep	0.0322056	0.315109
Pcbp1	0.00553595	0.314831
Rbm6	6.69249e-05	0.314232
Pggt1b	0.000109315	0.31414
Edem1	0.00248489	0.313954
Brwd3	0.000800646	0.313545
Synj2bp	0.0773008	0.313539
Pip4k2b	0.0638777	0.313022
Dnttip2	0.00433202	0.312947
Cep85l	0.00449883	0.31291
Naa50	0.00504505	0.312851
Zswim8	0.0175547	0.312566
Apc	0.00704506	0.312172
Gsk3a	1.60401e-06	0.311676
Clk4	0.0677808	0.31156
Ssx2ip	0.000116007	0.311493
Sertad2	0.0140751	0.311364
Ankrd10	0.00752878	0.311204
Nxt1	0.0247566	0.310335
Dip2c	0.000455629	0.310159
Ppan	0.00201809	0.310098
Tsnax	0.00196905	0.309635
Appbp2	0.0180895	0.309594
Tcp1	0.000588903	0.309363
Phlda1	0.000144864	0.309146
Ythdf1	0.00816313	0.30905
9930021J03Rik	0.00206014	0.309039
Mfsd11	0.0978009	0.308616
Ptbp1	0.0351173	0.307811
Ddi2	0.0337105	0.307676
Ccdc137	0.00029289	0.307578
Zfp655	0.000567068	0.307222
Tgfb2	0.00872592	0.307193
Lamtor3	0.00434856	0.307105
Rbm26	0.005426	0.307049
Zc3h3	0.0527972	0.306895
Dot1l	0.0945107	0.306689
Hexim1	0.066745	0.306554
P2rx7	0.186218	0.305993
Zfp131	0.00695896	0.305541
Setd3	0.00269233	0.305139
Gm13830	1.64846e-06	0.304997
Gab2	0.0558687	0.30499
Ska2	0.000460978	0.304624
Mgat4b	0.000719435	0.304542
Pou3f1	1.57102e-06	0.304337
Odc1	0.0645251	0.30432
Dbr1	0.0161225	0.304203
4930522L14Rik	0.00531056	0.304158
Zbtb39	0.00234172	0.304126
Tsc22d2	0.134941	0.304083
Snhg12	0.000355625	0.304011
G2e3	0.023943	0.303803
Snhg3	0.0010259	0.303198
Cks2	0.00163485	0.303161
Cfap410	0.0990204	0.302937
Tmem236	2.13737e-05	0.30235
Bnip1	0.0112513	0.302341
Jade1	0.00303909	0.302211
Sp1	0.0217652	0.302086
Maea	0.000544173	0.300728
Aqr	0.020955	0.300504
Gar1	1.69956e-05	0.30027
Rnf11	0.0214072	0.300187
Utp25	0.0145697	0.30011
Nit1	0.00809663	0.299901
Herpud2	2.76999e-05	0.299767
Uggt1	0.00121195	0.299722
Mast4	0.0107835	0.299683
Hook3	0.0157108	0.29965
Ssr1	0.00228497	0.299543
Spp1	0.36317	0.299436
Wnt9a	0.0300144	0.299387
5430405H02Rik	2.16878e-05	0.299347
Hdgf	0.0199821	0.299108
Yars	0.000251065	0.298898
2810405F17Rik	0.0123155	0.298048
Leng1	0.0119655	0.297802
Atxn3	0.00322716	0.297574
Acap2	0.0604954	0.29739
Malat1	2.47197e-06	0.297302
Kansl1	0.0357019	0.297252
Rbm4	0.00138979	0.297225
Kmt5a	0.000662849	0.296996
Scap	0.024529	0.296888
Smn1	0.000533778	0.296648
Asf1a	0.00993052	0.296639
Cnot1	0.0450272	0.29651
Kctd10	0.00401007	0.296506
Smc3	0.095641	0.296467
Dab2ip	0.0421044	0.296387
Elmod3	0.00861826	0.296233
Kdm1a	0.0164378	0.295217
Snrpd1	0.000172755	0.295101
Pole3	0.0147272	0.294628
Zfp398	0.000894397	0.294615
Sart1	0.0428055	0.294454
Esf1	0.00071149	0.294441
Slc5a3	0.00188287	0.294418
Rnf185	0.000538301	0.294408
Cipc	0.00245631	0.293647
Fas	0.00852334	0.293472
Gpat4	0.0532522	0.293284
Stk35	0.00125272	0.29321
Lgals3	0.90758	0.293126
Nmd3	0.00258029	0.293119
Lrp6	0.00278677	0.293094
Sesn1	0.0144217	0.292999
Sv2a	0.162855	0.292839
Ppp1r14b	0.00210794	0.292304
Zfyve9	0.00286202	0.292199
Zfp330	0.00306317	0.292155
Map2k3	0.0233032	0.292111
Npm1	0.115264	0.291904
Tpr	0.000990022	0.291267
Dhx38	0.0509073	0.291236
Cpox	0.000973093	0.291129
Gem	0.00143225	0.29073
Arpc5	0.0112013	0.290296
Larp4	0.00787237	0.290176
Foxo3	0.000863144	0.290095
Ube2i	0.000706142	0.2899
Slc25a17	0.013269	0.289712
Wapl	0.00178859	0.289601
Nob1	0.0134416	0.289523
Trim47	0.0707413	0.289518
Cdkl3	0.0488342	0.289314
Hmgcr	0.0381077	0.288915
Tlcd2	0.000149142	0.288847
Rprd1b	0.0232159	0.288625
Cerk	0.0274215	0.288526
Setd5	0.000784781	0.288519
Zfp532	0.0152313	0.288429
Eed	0.0161424	0.288371
Fxr2	0.00267545	0.288302
Nif3l1	2.83414e-05	0.288153
Ube2g2	0.00152527	0.288064
Mosmo	0.00026813	0.28801
Efnb3	0.000512233	0.287791
Ttc14	0.00689801	0.287629
Sf1	0.0159545	0.287497
Wdr38	0.00109139	0.287481
Fbxl14	0.00283768	0.287235
Gzf1	0.138001	0.287094
Ints12	0.00148227	0.286978
Vcpip1	0.0147666	0.28691
Tiprl	0.00620857	0.286885
Suco	0.0636683	0.286563
Napb	0.0442147	0.286517
Mbtd1	0.0629279	0.286471
Ascc3	0.000257982	0.286458
Prr7	0.0507915	0.286251
Hnrnpd	0.0646484	0.286188
Srfbp1	0.0103281	0.286072
Tmem131	0.00963188	0.285609
Riok2	0.0291197	0.2856
Tex15	1.73719e-06	0.285597
Lonrf1	4.2778e-05	0.285494
Hnrnpab	0.000178646	0.285453
Gabarapl1	0.00680035	0.285221
Zfp235	0.00154388	0.285175
Pfdn2	0.00101752	0.285049
Tmem184c	0.17301	0.284991
Jak1	0.00451311	0.284572
Hgs	0.0383433	0.284516
Kctd6	0.000741869	0.284489
Eid2b	0.00853238	0.284296
Prpf6	0.0686544	0.283776
Trim56	0.00167759	0.283728
Pus3	0.0133571	0.28339
Mthfd2	0.163128	0.28323
Ikbip	0.00149723	0.283162
Arl5b	0.0857848	0.282603
Jmjd6	0.00251617	0.282421
N4bp1	0.122435	0.282358
Casp3	0.116108	0.282039
Snrnp70	0.0146243	0.281874
Sec24c	0.0456792	0.281758
Inka2	0.00948314	0.281656
Gda	0.0383802	0.281591
Tppp3	0.0148241	0.281547
Crnkl1	0.22955	0.281385
Rbm8a	0.00078183	0.281269
Phf8	0.00207623	0.281265
Gm16286	0.0131331	0.281223
Snhg17	0.0336176	0.281163
Slc23a2	2.42951e-05	0.281024
Mxra7	0.0171663	0.280852
Clock	0.00490557	0.280701
Zxdc	0.00436506	0.280509
Timm29	0.0371015	0.279724
Fkbp10	0.0391117	0.279663
Slc39a14	0.000709129	0.279649
Klhl42	0.00192552	0.278805
Strap	0.0109167	0.278656
Whamm	0.000289494	0.278549
Cav1	0.000129032	0.278291
Reep5	0.0139361	0.278166
Dusp8	0.306267	0.278059
Ptcd3	0.0242132	0.278051
Snapc3	0.000600119	0.277998
Prkaa2	0.0597193	0.277741
Ddx42	0.00126076	0.277673
Taf3	0.310186	0.277393
Fbxl15	0.0529042	0.277178
Kdm7a	0.16088	0.277145
Eif1a	0.0265257	0.277029
Surf1	0.0155705	0.276943
Zfp397	0.00354581	0.276488
Utp11	0.0414774	0.276061
Man1a2	0.00152235	0.275977
Gm49774	0.0454811	0.27592
Msantd4	0.00304468	0.275916
Gm2000	0.169668	0.275793
Nfkbib	0.0604828	0.27573
Gm45871	0.000331683	0.275678
LTO1	0.000994789	0.275645
2610037D02Rik	0.0131401	0.275393
Amer2	0.0272765	0.275223
Hipk1	0.0398397	0.275209
Ubxn1	0.00588813	0.275129
Gapvd1	0.0156806	0.274882
Ppp2r5a	0.140903	0.274766
Ankrd13c	0.0396753	0.274624
Ccs	0.0108683	0.274586
Piezo1	0.011834	0.27441
Zfp326	0.00282264	0.27399
Spry4	0.034878	0.273972
Srsf6	0.0915224	0.273969
Trmt10c	0.0540006	0.27393
Ice1	3.97377e-05	0.273808
Ttc9	0.000654724	0.273609
Alkbh1	0.0619121	0.273558
Eif1b	0.0497676	0.273432
Pigf	0.00137255	0.273161
Gan	0.0639306	0.272769
Hnrnpul2	0.00484974	0.272681
Dynll2	0.00143588	0.272555
Hspa13	0.0119288	0.272494
Ndufb6	0.0261482	0.27244
Usp45	0.0034379	0.272412
Fem1c	0.00333049	0.272403
1110004F10Rik	0.010923	0.272385
Eif2s3x	0.116968	0.272362
Micall2	0.0425438	0.272321
Rusc2	0.0190472	0.272283
Gm5914	0.00165395	0.272209
Nsmce3	0.0291924	0.272161
P2ry1	0.000132824	0.271889
Lzts2	0.000363298	0.271819
Trp53rkb	0.000514139	0.271661
Rnf167	0.013039	0.271622
Cep192	0.102402	0.2715
Zrsr1	0.000141443	0.271471
Tfam	4.73281e-06	0.271335
Dnm1l	0.0940988	0.271334
Srsf11	0.0242756	0.271319
Zfp869	0.0784363	0.271167
Bag5	0.00148495	0.270921
Anapc15	0.277256	0.270907
Cttnbp2nl	0.0599929	0.270754
Poldip3	0.140825	0.270574
Ralbp1	0.519426	0.270441
Rdh13	0.00730395	0.270438
Fbxo34	0.00722901	0.270396
Cox6b2	0.0618325	0.270322
Lrrc59	0.00260633	0.270311
Aftph	0.401017	0.270291
Calu	0.0113344	0.270214
Pmm1	0.0294818	0.270055
Lima1	0.00690785	0.269921
Dus4l	0.184879	0.269613
Wdr33	0.00219659	0.269601
Mgat2	0.00582894	0.269545
Atxn7l3b	0.00320022	0.269542
Enah	0.103581	0.269454
Ston2	8.49635e-05	0.269284
Crtc2	0.034041	0.269186
Yy1	0.0149836	0.268976
Sox11	0.0402392	0.26878
Pik3cb	0.0330483	0.268567
Mthfd2l	0.000459434	0.26807
Lamp1	0.00444064	0.267893
Sidt2	0.00158086	0.267742
Efnb2	0.173004	0.26761
Stk4	0.0485206	0.267571
Sash1	0.0197315	0.267368
Cbfb	0.0107007	0.26712
Impact	0.0200365	0.267076
Fbln1	0.0137305	0.267075
Scarb2	0.0415373	0.267053
Nus1	0.0366128	0.266994
Socs6	0.0356359	0.266949
Kansl1l	0.121514	0.266897
Foxj2	0.0136364	0.266886
Rb1	0.00811783	0.266404
Scn1b	0.131691	0.266217
Mien1	0.00436586	0.265887
A630072M18Rik	0.0191448	0.265473
Zfp422	0.051825	0.26524
Slc25a28	0.0778848	0.265171
Lpin1	0.102741	0.265008
Zfp68	0.0391419	0.264982
Pafah1b1	0.00653234	0.264879
Pias3	0.000745412	0.26485
Ppp1cc	0.0872691	0.264514
Atxn2l	0.00326814	0.264467
Sox9	0.381328	0.264348
Insig2	0.00985244	0.264157
Socs3	0.0571863	0.264125
Mfap3	0.0253783	0.263987
Acad9	0.173467	0.26369
Gnal	0.0128448	0.263338
Cops7b	0.100765	0.263274
Rexo4	0.011922	0.263259
Zbtb33	0.000490497	0.263167
Sema6a	0.116384	0.262728
Noct	0.206828	0.26272
Qrich1	0.04309	0.262081
Ndn	0.00025804	0.262058
Tmem120a	0.0159659	0.261897
Tfb2m	0.000862314	0.261879
Kcnk2	0.00681404	0.261797
D5Ertd579e	0.0588406	0.261763
Rsf1	0.0346883	0.261651
Smad2	0.000500107	0.261648
Cdc20	0.0049772	0.261586
Rbm22	0.00738725	0.261444
Arf6	0.335927	0.261163
Hectd1	0.0191032	0.261008
Nfe2l1	0.0486179	0.260953
Nectin4	0.531659	0.260809
Frs2	0.00177513	0.260782
Mprip	0.0115879	0.260744
Socs7	0.00365802	0.260732
Eif5a	0.0239361	0.260408
Usp15	0.000669085	0.260271
B3gat2	3.65018e-05	0.260261
Smg6	0.000447851	0.260214
Noc2l	0.00494367	0.260184
Ccdc127	0.00112948	0.260026
Tmem60	0.0113754	0.259888
Hk2	0.0185803	0.259475
Nek8	0.0282229	0.259454
Mlec	0.00411182	0.259413
Fam120b	0.00520851	0.259314
Krr1	0.0175236	0.259226
Pdia3	0.0129657	0.258849
Irak1bp1	0.395303	0.258796
Dnajc5	0.0235066	0.258393
Fbxo45	0.0104114	0.257568
Mfge8	0.221991	0.257493
Pip4p1	0.00344906	0.257436
Rasal2	0.0964425	0.257312
Akap12	0.0452168	0.257285
Fam124a	5.24515e-05	0.256881
Ldlr	0.00494148	0.256713
Rpl36a-ps1	0.00437491	0.256631
Per1	0.286729	0.256432
Ccser2	0.0228711	0.256338
Bclaf1	0.00238608	0.256221
Kdm5b	0.0121644	0.256182
Arl4c	0.046257	0.256166
Secisbp2l	0.297953	0.255671
Orc4	0.000948781	0.255592
Rnmt	0.0081265	0.255556
Scmh1	0.21954	0.255226
Wsb2	0.783628	0.255214
Meis2	0.12146	0.254952
Phf20l1	0.0207718	0.25494
Csnk1g1	0.0116841	0.254861
Zmiz1	0.121205	0.25445
Smc2	6.13835e-06	0.25433
Psma1	0.0109034	0.254322
Fasn	0.0593467	0.254125
Btbd10	0.0112154	0.254045
Hsf1	0.17771	0.253765
2010320M18Rik	0.276549	0.253738
Rbms1	0.30505	0.253646
St13	0.0220085	0.2536
Fam129b	0.0370105	0.253433
Pakap#2	0.020477	0.253257
Nsun3	0.00409523	0.253158
Lsm14a	0.000118801	0.253155
Prmt1	0.105665	0.252639
Tcerg1	0.044158	0.252603
Rpl9-ps6	0.247635	0.252428
Sc5d	0.000646332	0.252315
Maz	0.00292687	0.252249
Mdm4	0.0168821	0.252207
Csnk2a1	0.0258892	0.252015
Hacd2	0.0186907	0.251944
Smarcc1	0.0378779	0.251881
Iqck	0.0840939	0.251832
Cpsf6	0.00202249	0.251763
Fam216a	0.0273476	0.251726
Mapk8	0.0378014	0.251719
Cdc42bpa	8.64207e-05	0.251684
Kdm2b	0.318088	0.250946
Slc25a36	0.0134709	0.250871
Ccnyl1	0.190607	0.250811
Rbm25	0.0112115	0.250682
Spsb1	0.000100878	0.250136
Tmem219	0.193758	-0.250039
Itgam	0.0803841	-0.25007
Ncdn	0.0819846	-0.250227
Gm14964	0.0686675	-0.250452
Psph	0.306288	-0.250499
Pno1	0.158878	-0.251385
Gpr65	0.0360065	-0.251491
Pja2	0.432048	-0.251953
Usp4	0.202625	-0.252152
Calm3	0.386339	-0.252363
Vcl	0.451046	-0.252697
Chst1	0.0138332	-0.252703
Ncor1	0.107677	-0.252758
Srek1ip1	0.0492592	-0.253012
Qk	0.295344	-0.253051
Ifngr1	0.21506	-0.253372
Fuca2	0.189765	-0.253532
Capn2	0.246785	-0.253667
Nebl	0.872645	-0.253956
Smpdl3a	0.42362	-0.254184
Fnbp1	0.758366	-0.25434
Tlr2	0.0833649	-0.25437
Mif	0.151568	-0.254434
Rbm3	0.134405	-0.254553
Ctsl	0.102969	-0.255096
H2afv	0.246163	-0.255541
Ppp1r9b	0.0799852	-0.255783
Selenot	0.578163	-0.256062
Pkig	0.06932	-0.25614
Nwd1	0.587861	-0.256143
Ccni	0.0272836	-0.256229
Pfdn5	0.202294	-0.256693
Rnf182	0.251974	-0.256824
Uqcrh	0.0807589	-0.25686
Rpl15	0.0385398	-0.257109
Cox6a1	0.388669	-0.257785
Cetn2	0.113352	-0.257986
Eif1ax	0.302333	-0.258079
Grina	0.392561	-0.25839
Hdhd2	0.280936	-0.259175
Rsad2	0.72352	-0.259936
Psenen	0.109949	-0.260102
Hint1	0.0256019	-0.260163
Mapk8ip1	0.0748614	-0.260292
Ctnnbip1	0.51341	-0.260331
Atp5g1	0.337688	-0.260811
Nmi	0.447033	-0.261467
Nrcam	0.275789	-0.261788
Gsn	0.0510478	-0.261954
Ddt	0.227369	-0.262509
Actn1	0.349666	-0.262707
Bex3	0.127585	-0.263146
Farp1	0.154399	-0.263152
Selplg	0.0855709	-0.263229
Ccdc90b	0.143797	-0.263274
Adprh	0.21063	-0.26352
Lsm5	0.160009	-0.264037
Polr3h	0.174861	-0.264221
Nol12	0.0245318	-0.264343
Ncan	0.330253	-0.264463
Atp5j2	0.237279	-0.26471
Dab1	0.0865571	-0.264903
Tmco1	0.0934303	-0.264929
Flot1	0.254485	-0.265106
Hsd17b10	0.112465	-0.265161
Tln1	0.115842	-0.265472
Rps29	0.01027	-0.26565
Lamtor4	0.0566831	-0.266364
Smim14	0.038536	-0.266365
Rab34	0.0685095	-0.266427
Ptprc	0.019316	-0.266562
Il18	0.172893	-0.267783
Gldc	0.16034	-0.26781
Pgk1	0.0892172	-0.268028
Serpinb6a	0.863641	-0.268117
Mlc1	0.819064	-0.268496
Mbd6	0.620768	-0.268508
Ndufv1	0.351805	-0.268795
Efemp2	0.310949	-0.269186
Pi4ka	0.0971954	-0.269738
Ccl5	0.234687	-0.269852
Slc1a4	0.103268	-0.270042
Ddrgk1	0.266759	-0.270456
Ms4a4c	0.0793826	-0.270967
Timp3	0.445708	-0.271169
Znfx1	0.297767	-0.271419
Sirpa	0.189774	-0.271466
Runx3	0.0848272	-0.271605
C3ar1	0.0494139	-0.271717
Snapc5	0.0349593	-0.271729
Ndufa8	0.145621	-0.272038
Cp	0.543879	-0.272046
Gm2a	0.0884398	-0.273138
Clu	0.886049	-0.273299
Gm20559	0.208264	-0.2741
Ifi44	0.528646	-0.274496
Stat1	0.016292	-0.274601
Tle5	0.253415	-0.27476
Serpinf1	0.786749	-0.274773
Uqcc2	0.371813	-0.274789
Ndufv3	0.0967713	-0.274899
Rpl18a	0.0508409	-0.275061
Srebf2	0.252202	-0.275128
Kcnk1	0.077763	-0.275614
Cavin3	0.11164	-0.275635
Pea15a	0.0608779	-0.275698
Notch2	0.0622462	-0.275821
Nacc2	0.243927	-0.276032
Xaf1	0.306624	-0.27639
Os9	0.0293825	-0.276439
Spop	0.00895669	-0.276497
BC004004	0.202536	-0.276574
Ppp1ca	0.341796	-0.276867
Map2	0.528729	-0.276968
Oasl2	0.115416	-0.277919
Rpl10	0.292857	-0.278272
Mrpl21	0.562315	-0.278941
Atp5e	0.133248	-0.278954
Tecr	0.324484	-0.279137
Bmyc	0.0466803	-0.279238
Bcl2a1b	0.230304	-0.279521
Ildr2	0.125262	-0.280586
Rps19	0.0209746	-0.280635
Fundc2	0.150145	-0.280987
Vwa1	0.197243	-0.281155
Ctsh	0.11531	-0.28128
Ndufb1-ps	0.322808	-0.281362
Pcbp4	0.115768	-0.281561
Atp6ap2	0.0799804	-0.281854
Smim8	0.0115593	-0.282164
Apba2	0.0681289	-0.282667
Rac2	0.00415957	-0.282924
Pigyl	0.0867722	-0.283008
Dlgap4	0.394865	-0.283323
Rps23	0.0856897	-0.283415
Rpl7a	0.0497949	-0.283477
Smim13	0.0574075	-0.283644
Gbp6	0.175544	-0.283872
Rps9	0.167201	-0.284312
Dennd1a	0.110833	-0.285197
Akr1a1	0.0871316	-0.285223
Cmtm7	0.0266261	-0.285254
Gm4951	0.428985	-0.285362
Fgfr3	0.514802	-0.28548
Rpl27a	0.0136665	-0.286793
Prex1	0.0695308	-0.28699
Edf1	0.145236	-0.287431
Pbxip1	0.31942	-0.287486
Zcchc18	0.200313	-0.287773
Tceal3	0.0804875	-0.288492
Romo1	0.170216	-0.289186
Dhrs7	0.153508	-0.290261
Ndufaf8	0.170208	-0.290629
Ppp2r5c	0.0285919	-0.290959
Lrp10	0.035347	-0.291043
Hcfc1r1	0.0599339	-0.291186
Acadl	0.0960997	-0.291392
Arpc3	0.0472014	-0.291697
Map2k2	0.0741499	-0.292028
Blvrb	0.108758	-0.293078
Mrpl17	0.128308	-0.293144
Ptpn18	0.154089	-0.293189
Tmem259	0.182393	-0.293821
Ccl12	0.0540057	-0.29401
Rps13	0.0383876	-0.294063
Cuedc2	0.050155	-0.294097
Oxct1	0.169248	-0.294242
mt-Nd4l	0.382482	-0.29435
Vim	0.026908	-0.294773
Dclk1	0.103429	-0.294911
Dmd	0.253169	-0.295303
Olig1	0.193392	-0.295347
mt-Nd5	0.302329	-0.29542
Ndufc2	0.123918	-0.295573
Sod1	0.119327	-0.295886
Cox4i1	0.0225226	-0.296296
Pld3	0.0242836	-0.296607
Pkm	0.0318863	-0.296693
Psat1	0.106836	-0.29708
Wdr18	0.00997015	-0.297245
Fads2	0.685923	-0.297801
Idh3g	0.0629516	-0.297886
Gbp5	0.431495	-0.298095
Klf2	0.19434	-0.298494
Ndufa5	0.1799	-0.298873
Atp5md	0.0625894	-0.29903
Lcp1	0.0291075	-0.299268
Maf	0.0385524	-0.299934
Cenpx	0.0780012	-0.300155
Irgm2	0.201563	-0.300199
Fcgrt	0.0114226	-0.300325
Csrp1	0.697028	-0.301006
Rack1	0.0920256	-0.30189
Slc7a11	0.335887	-0.302472
Vwa5a	0.115763	-0.302621
Spag7	0.0337748	-0.30328
Gabbr1	0.127119	-0.303284
Pttg1	0.23935	-0.303576
Ugp2	0.540712	-0.303636
Soga3	0.125065	-0.304422
Ndufs5	0.0789666	-0.304646
Sfxn1	0.133323	-0.304823
Dbnl	0.0564847	-0.305959
Ogdh	0.0545459	-0.306175
Fgfrl1	0.12009	-0.306305
Samm50	0.157217	-0.30631
Timp2	0.0622988	-0.306588
2210016L21Rik	0.0126887	-0.307478
Lpcat2	0.0502191	-0.307747
Tpi1	0.0401163	-0.30812
Ifit3	0.0217841	-0.308135
Fam173a	0.0170569	-0.308432
Fkbp2	0.0881547	-0.308484
Rpl35a	0.0167	-0.308621
Flna	0.2299	-0.309252
Ccl2	0.540573	-0.309705
Atox1	0.171434	-0.310653
H2-DMa	0.0249101	-0.310762
Cotl1	0.12015	-0.311104
Washc2	0.0381755	-0.311167
Sptbn1	0.225041	-0.3112
Smarca2	0.25576	-0.311269
Fgfr1	0.302412	-0.311748
Tprkb	0.0314286	-0.312636
S100a11	0.230913	-0.31292
Kctd12	0.00314901	-0.313878
Cuta	0.0620837	-0.31401
Rpl9	0.0136911	-0.314244
Ssr4	0.063441	-0.31463
Timp1	0.363574	-0.314812
Tmem50a	0.0666829	-0.31512
Mgat1	0.0726349	-0.315289
Atp5mpl	0.115494	-0.315352
Mgll	0.279392	-0.315428
Gapdh	0.00681151	-0.315656
Mbp	0.124153	-0.315657
H2-D1	0.0201785	-0.315944
Iigp1	0.00540892	-0.315978
Eid1	0.217764	-0.316422
Rps15a	0.00881926	-0.316782
Prex2	0.0386006	-0.317614
Tmem119	0.0166944	-0.318496
Rps27a	0.00678777	-0.319573
Tmod2	0.0844072	-0.319685
Tgfb1	0.0676598	-0.320633
Taf10	0.0324729	-0.321012
Anxa5	0.110443	-0.321112
Lair1	0.0320009	-0.322297
Rtn3	0.153759	-0.322721
Gng11	0.714079	-0.322778
Selenom	0.122288	-0.322791
Ttc3	0.443416	-0.322808
Coro1a	0.052239	-0.323311
Eef1a1	0.0073	-0.323543
Prdx1	0.0926065	-0.324083
Psmb9	0.020476	-0.324195
Nedd4	0.128348	-0.324578
Cox6c	0.0493121	-0.324944
Rpl13	0.000262559	-0.325184
Etfb	0.174173	-0.325887
Kifap3	0.15754	-0.32621
March2	0.0211914	-0.326414
Crot	0.156211	-0.326561
Alcam	0.0112106	-0.326577
Phyh	0.0252018	-0.326814
Slc39a12	0.191309	-0.328223
Eif3h	0.319417	-0.329016
Ctsz	0.0276116	-0.329046
Slc7a10	0.144038	-0.329088
Psmb4	0.0838928	-0.329214
Fmc1	0.0484509	-0.329394
Ldhb	0.0615179	-0.329786
Ndufb11	0.327453	-0.329973
Atp5a1	0.0121031	-0.330271
Tmem37	0.0107735	-0.330463
Rnf213	0.226614	-0.331187
Pigp	0.0806523	-0.332287
Smim20	0.0458341	-0.332336
Rpl26	0.0087423	-0.332344
Rpn2	0.130102	-0.33286
Cyth4	0.00942307	-0.33378
Rpl6	0.00868777	-0.334169
Cxcr4	0.093672	-0.334584
Tmem205	0.168202	-0.337207
Ppia	0.0111557	-0.337292
Sdha	0.106528	-0.338992
Rpl21	0.000527279	-0.339195
Uqcrc1	0.252375	-0.340599
Pdlim4	0.0403946	-0.340886
Psme2	0.0674183	-0.342
Ndufb10	0.0705812	-0.342898
Churc1	0.14044	-0.343104
Slc22a17	0.0493043	-0.343316
Cfb	0.0668441	-0.343551
Pold4	0.0386126	-0.344051
Suclg1	0.172961	-0.344119
Trem2	0.264372	-0.346756
Samd9l	0.188809	-0.346892
Ap2s1	0.0388212	-0.346951
Ubl5	0.0488103	-0.34773
Echs1	0.0679179	-0.347841
Ptprz1	0.063216	-0.348698
Tma7	0.0890807	-0.34875
Arhgdib	0.0221973	-0.34922
Ddah1	0.388788	-0.350384
Itm2b	0.0385844	-0.350583
Ccrl2	0.0867493	-0.35084
Tlr3	0.198031	-0.351717
Rplp1	0.000183118	-0.351756
Pip4p2	0.0588528	-0.35234
Nr4a1	0.0596569	-0.352359
Hmgn3	0.0427129	-0.352498
Myl6	0.0559853	-0.355637
Scd2	0.0233019	-0.357002
Phyhipl	0.0822565	-0.357122
Cadm4	0.183691	-0.357479
Rpl36a	0.0590815	-0.357868
Neurl3	0.0118729	-0.358407
Tbcb	0.102689	-0.359598
Baalc	0.106423	-0.359845
Prdx5	0.0124533	-0.360289
Mrps14	0.175329	-0.360465
Cox6b1	0.0510551	-0.360548
B230118H07Rik	0.00183011	-0.361625
Aldh1a1	0.49475	-0.362238
Il18bp	0.0402131	-0.36224
Ank2	0.43081	-0.36478
Snap47	0.0455943	-0.364809
Grn	0.018821	-0.365192
Mpp6	0.406654	-0.365792
Glul	0.349558	-0.365966
Thrsp	0.318426	-0.367502
Sorbs2	0.194838	-0.367648
Map1b	0.0219089	-0.368103
Dbp	0.0309192	-0.368396
Appl2	0.00551921	-0.368882
Axl	0.0374701	-0.369952
Mpeg1	0.121211	-0.373108
Uqcrq	0.0650909	-0.373246
Zbtb20	0.0419726	-0.373814
Slc6a1	0.298475	-0.374219
Mpc1	0.0741868	-0.376264
Clmn	0.125876	-0.377032
Ndufb4	0.0561301	-0.377508
Ttyh3	0.0641663	-0.377751
Ptms	0.0307152	-0.377772
Fkbp8	0.0140082	-0.378069
Gnb2	0.0426384	-0.3782
Mdh2	0.0946757	-0.378596
Grcc10	0.0487124	-0.378603
Ddx60	0.184226	-0.379245
Ndufc1	0.0582573	-0.37977
Scrg1	0.181851	-0.37989
Pfdn1	0.258585	-0.381116
Atp5c1	0.0217326	-0.381832
S1pr1	0.178882	-0.381898
Gabrb1	0.16868	-0.382079
Sh3bgrl3	0.0167064	-0.382587
Rpl11	0.00213847	-0.383057
Gpx4	0.00748187	-0.383703
Dhrs1	0.00732564	-0.383883
Irf8	0.0360195	-0.384753
Rpl23	0.00211686	-0.385826
Rbx1	0.00617976	-0.386343
Srsf9	0.0134207	-0.387336
Gngt2	0.0764816	-0.388379
Rarres2	0.08557	-0.38889
Ms4a6c	0.111528	-0.389711
B2m	8.09102e-05	-0.392254
Tuba1a	0.0758111	-0.394201
Cyfip1	0.0230127	-0.395739
mt-Co1	0.00140934	-0.395776
Lgals1	0.0180264	-0.396272
Mrps36	0.0375051	-0.396596
mt-Nd4	0.0184632	-0.396882
Sdhc	0.0118083	-0.397254
Ctsc	0.0528467	-0.39743
Psme1	0.0127695	-0.397497
Fcgr3	0.0101295	-0.39805
Cnp	0.044734	-0.398165
Psap	0.00317921	-0.400802
Tmem256	0.0264543	-0.401759
Lgals9	0.0126422	-0.402042
H2-K1	0.000713617	-0.402381
Rpl3	0.0045614	-0.40339
Aldh1l1	0.0246078	-0.404433
C3	0.0981374	-0.405353
Rgs10	0.0143032	-0.407845
Lgi4	0.0163537	-0.40857
Cd300c2	0.0716267	-0.408724
Fkbp3	0.0701276	-0.409809
Ppdpf	0.0609972	-0.410152
Irf7	0.00383801	-0.41054
Syngr1	0.0172714	-0.410813
Capns1	0.0242954	-0.414333
Atp5d	0.00620726	-0.415773
Smdt1	0.0708294	-0.417042
Pld4	0.0156971	-0.417652
Rpl32	0.00138597	-0.418852
Itgb5	0.0182814	-0.418866
mt-Nd2	0.0422849	-0.419125
Scg3	0.0465945	-0.421163
Idh2	0.125173	-0.422125
Tpt1	0.00365426	-0.422432
Mrpl48	0.00484774	-0.422759
Sdhb	0.0311666	-0.423613
Tril	0.0595264	-0.424012
Psmb10	0.0132	-0.424039
Atp5l	0.00907232	-0.424805
Rpl5	0.0026431	-0.425445
Ncam1	0.0535921	-0.425906
Chl1	0.102241	-0.426481
Fbxo2	0.020445	-0.42729
Gnao1	0.0483978	-0.427506
Pygb	0.0100889	-0.429683
S100a4	0.455924	-0.430972
Plpp3	0.436793	-0.432174
Pitpna	0.00793423	-0.43234
Rpl23a	0.00105009	-0.433038
Serping1	0.0356695	-0.434093
Atp5j	0.0442473	-0.434695
Stmn1	0.244968	-0.434865
Fcgr1	0.0182491	-0.435082
Nrbp2	0.0798928	-0.435264
Cd52	0.143981	-0.435439
Rps8	0.000195406	-0.437152
Acsl6	0.110375	-0.437511
Acsbg1	0.0164971	-0.440308
Anxa3	0.137641	-0.440398
H2-T23	0.020273	-0.440544
Ifitm2	0.165103	-0.441079
Fabp5	0.052525	-0.441979
AW047730	0.0265961	-0.442188
Slc25a18	0.00372261	-0.442864
Mrps16	0.020272	-0.442905
Zbp1	0.00970625	-0.443354
Lsamp	0.0171543	-0.443937
Lst1	0.116452	-0.443957
Ndufb8	0.025455	-0.444985
Gpx1	0.00959695	-0.446001
Pfkm	0.00740077	-0.44883
Ndufa12	0.0367841	-0.449311
Nupr1	0.098656	-0.45001
Cldn10	0.0974283	-0.45132
Tgfbi	0.0786085	-0.451357
Sorbs1	0.0394105	-0.453867
Sparc	0.088432	-0.4556
Ntsr2	0.38047	-0.455608
Rps20	0.000587034	-0.456359
Ly6a	0.125877	-0.458578
Ucp2	0.0229417	-0.459044
Uqcr11	0.0488895	-0.459118
Ndufb9	0.0225261	-0.460884
Atp5h	0.00934936	-0.461094
Pgls	0.00687656	-0.461414
Rps10	0.000110018	-0.465657
Ms4a7	0.0388323	-0.465845
Eif3k	0.00498656	-0.468611
Ccdc85b	0.0744285	-0.46982
Timp4	0.0396743	-0.470399
Shisa4	0.0325461	-0.474126
Tubb2a	0.131024	-0.474575
Mgst1	0.031746	-0.474776
Nrxn1	0.0365471	-0.474968
Ramp1	0.0392013	-0.477824
Nfib	0.00934166	-0.479812
Rps27	0.000625971	-0.481707
Rps7	0.00156635	-0.483468
Id4	0.11399	-0.484225
Rpl28	4.68905e-05	-0.487228
Cox7b	0.0208087	-0.487537
Rps24	0.000312227	-0.488765
Neat1	0.651539	-0.491617
Lcat	0.0397391	-0.49253
Gria2	0.0707195	-0.49275
Glipr2	0.00817993	-0.493234
Gbp2	0.0461192	-0.495427
Ptprs	0.0957119	-0.495644
Fcrls	0.00876145	-0.496711
Prdx2	0.00411204	-0.497392
Rpl39	3.35904e-05	-0.497807
Tmem14c	0.00314437	-0.501205
Mafb	0.298966	-0.502835
Rpsa	2.39482e-05	-0.504132
Slc1a2	0.00233386	-0.504848
Fyb	0.0124528	-0.504864
Chst2	0.0461995	-0.50562
Lgals3bp	0.00438911	-0.509295
Unc93b1	0.01294	-0.511354
Cox5a	0.0152777	-0.511664
Olfm1	0.15453	-0.512274
Atp5g2	0.00109615	-0.513106
Rps12	0.000466564	-0.513312
Arpc1b	0.00701627	-0.521433
Metrn	0.00522951	-0.52385
Nrgn	0.0557405	-0.525628
Ly86	0.0335311	-0.52676
Tst	0.190529	-0.52696
Mras	0.00743141	-0.529537
Psmb8	0.000568609	-0.529757
Rpl29	1.82996e-05	-0.533725
Ttyh1	0.178115	-0.540215
Fam107a	0.00372592	-0.541017
mt-Atp6	0.000144822	-0.542694
Dbndd2	0.0115925	-0.542885
A2m	0.0224667	-0.54637
Cx3cr1	0.0231096	-0.547476
Rgs1	0.141964	-0.549086
Efhd2	0.00355143	-0.549304
Rida	0.0292233	-0.549841
Ly6e	0.0072667	-0.551289
S100a1	0.069471	-0.553582
Pantr1	0.143535	-0.555348
Gstm5	0.000492497	-0.556379
mt-Co2	4.31258e-05	-0.559491
Bsg	0.0386672	-0.563693
Rpl30	2.47096e-05	-0.565067
Laptm5	0.00636023	-0.56646
Cst3	0.000169577	-0.567521
Eno1	0.00143641	-0.569571
Bcan	0.0271484	-0.571218
Mmd2	0.00249808	-0.57404
Slc25a4	0.00609651	-0.574784
mt-Cytb	0.000252415	-0.574983
Rps4x	9.1178e-06	-0.578853
Htra1	0.0200446	-0.581521
mt-Co3	0.000108822	-0.585127
Tagln3	0.00287139	-0.587699
Tgm1	0.0147385	-0.587755
Selenow	0.000261442	-0.590237
Lgmn	0.00465682	-0.591822
Tuba1b	0.000920393	-0.594809
Aqp4	0.000566956	-0.597617
Bst2	1.59417e-05	-0.601414
Fcer1g	0.0332352	-0.606964
Apoc2	0.019417	-0.607854
Slc4a4	0.0117754	-0.609039
Slc38a3	0.0279055	-0.611432
1110008P14Rik	0.0270781	-0.613142
Aldoa	0.000138652	-0.618149
Prnp	0.0128747	-0.620936
Tcf4	0.000125619	-0.621233
Tagln	0.0666815	-0.625972
Ccl4	0.142229	-0.634434
Rgs2	0.0101753	-0.636218
Tmem176a	0.00395212	-0.639823
Tyrobp	0.00334587	-0.643304
mt-Nd1	0.00016304	-0.644986
H2-Aa	0.727776	-0.646358
Thbs1	0.0105661	-0.647519
Gm3764	0.117469	-0.649405
Tspo	0.00127927	-0.65078
Tmem176b	0.00165691	-0.651478
Chchd10	0.00809533	-0.651881
Asrgl1	0.000587397	-0.652454
Mt1	0.000229717	-0.653964
Gstm1	0.0041614	-0.654898
Micos13	0.000719313	-0.662739
Aif1	0.00645116	-0.665772
S100a16	0.0145629	-0.672061
Gpam	0.00194869	-0.673503
Srgn	0.0258196	-0.681908
Pfkp	0.00999297	-0.683888
Sparcl1	0.0985314	-0.686588
Hexb	0.00272202	-0.698642
Actg1	0.000147315	-0.69949
H2-Eb1	0.302536	-0.702898
Actb	2.54302e-05	-0.70348
Apod	0.514518	-0.710946
Prdx6	0.00014255	-0.712806
Mt2	0.000414112	-0.722982
Igfbp2	0.0330634	-0.723137
Csf1r	0.00203595	-0.725014
Slc1a3	0.00335017	-0.727939
Serpina3n	0.0147779	-0.730467
Ptn	0.000178419	-0.736783
Cspg5	0.0142722	-0.739992
H2-Ab1	0.149116	-0.767672
S100a6	0.000947541	-0.767986
Il1b	0.229245	-0.768207
Aldoc	0.00924361	-0.771205
Atp1b2	0.00445602	-0.782626
Ctss	0.00141661	-0.802881
Tmsb4x	8.33086e-05	-0.803839
Apoe	6.11245e-09	-0.807952
Selenop	2.55816e-05	-0.809553
Ndrg2	0.000204087	-0.825399
Gpr37l1	0.0181087	-0.82972
C4b	0.000561734	-0.833632
Ckb	8.08909e-06	-0.840379
Tubb2b	0.000580137	-0.842626
Add3	0.000640526	-0.849576
Fabp7	0.00485292	-0.856241
Atp1a2	0.00192229	-0.863547
S100a13	0.000523208	-0.86384
Dbi	0.000611965	-0.873724
Id3	0.000335592	-0.885677
Lyz2	0.00361625	-0.915587
Trf	4.76592e-05	-0.916635
Gfap	1.81625e-05	-0.92324
Hopx	0.00171461	-0.944835
C1qc	0.00427615	-0.947015
Cd74	0.0337154	-1.05882
Fxyd1	7.89539e-05	-1.13229
C1qb	2.315e-08	-1.2939
Mt3	2.36675e-07	-1.34339
C1qa	1.83849e-08	-1.48525
Lcn2	0.00105743	-1.67402
