# Supplementary material for: Nerve growth factor receptor (Ngfr) induces neurogenic plasticity by suppressing reactive astroglial Lcn2/Slc22a17 signaling in Alzheimer’s disease
Source: NPJ Regen Med. 2023 Jul 10;8:33. doi: 10.1038/s41536-023-00311-5 (PMC10333226; doi:10.1038/s41536-023-00311-5)
Supplement: Supplementary file 11 — Supplementary Data 7 [file 41536_2023_311_MOESM11_ESM.xlsx]

## Sheet: Probe Groups
#Target Group	#Analyte type	#CodeClass	Target name (display name)
All Targets;Astrocyte	Protein	Endogenous	Aldh1l1
All Targets;AD	Protein	Endogenous	Amyloid-Beta 1-42
All Targets;AD	Protein	Endogenous	Amyloid Precursor Protein
All Targets;PD;Metabolism	Protein	Endogenous	ApoA-I
All Targets;Metabolism;AD	Protein	Endogenous	APOE
All Targets;Autophagosome Formation	Protein	Endogenous	ATG12
All Targets;Autophagosome Formation	Protein	Endogenous	ATG5
All Targets;Amyloid Processing;AD	Protein	Endogenous	BACE1
All Targets;Autophagy Promotion	Protein	Endogenous	BAG3
All Targets;Autophagy Promotion	Protein	Endogenous	Beclin-1
All Targets;AD	Protein	Endogenous	Calbindin
All Targets;Microglia	Protein	Endogenous	CD11b
All Targets;Microglia	Protein	Endogenous	CD163
All Targets;Endothelia	Protein	Endogenous	CD31
All Targets;Microglia;Inflammation	Protein	Endogenous	CD39
All Targets;Microglia;Inflammation	Protein	Endogenous	CD40
All Targets;Microglia;Inflammation	Protein	Endogenous	CD45
All Targets;Microglia	Protein	Endogenous	CD68
All Targets;Disease-Associated Microglia	Protein	Endogenous	CD9
All Targets;Microglia	Protein	Endogenous	CSF1R
All Targets;Microglia	Protein	Endogenous	Ctsd
All Targets;Housekeeping	Protein	Control	GAPDH
All Targets;Inflammation;Astrocyte	Protein	Endogenous	GFAP
All Targets;Disease-Associated Microglia	Protein	Endogenous	GPNMB
All Targets;Housekeeping	Protein	Control	Histone H3
All Targets;Microglia	Protein	Endogenous	IBA1
All Targets;Amyloid Processing;Insulin;AD	Protein	Endogenous	IDE
All Targets;Microglia	Protein	Endogenous	ITGAX
All Targets;Proliferation	Protein	Endogenous	Ki-67
All Targets;Protein Sorting;Autophagosome Formation	Protein	Endogenous	LC3B
All Targets;PD	Protein	Endogenous	LRRK2
All Targets;Cytoskeleton;Neuron	Protein	Endogenous	MAP2
All Targets;Disease-Associated Microglia	Protein	Endogenous	Mertk
All Targets;Microglia	Protein	Endogenous	MHC II
All Targets;Microglia	Protein	Endogenous	MSR1
All Targets;Oligodendrocytes	Protein	Endogenous	Myelin basic protein
All Targets;Amyloid Processing;AD	Protein	Endogenous	Neprilysin
All Targets;Neuron	Protein	Endogenous	NeuN
All Targets;Cytoskeleton;Neuron	Protein	Endogenous	Neurofilament light
All Targets;Post-synaptic;AD	Protein	Endogenous	NRGN
All Targets;Oligodendrocytes	Protein	Endogenous	Olig2
All Targets;AD;Microglia;Inflammation	Protein	Endogenous	P2RX7
All Targets;Protein Sorting	Protein	Endogenous	P62
All Targets;PD	Protein	Endogenous	Park5
All Targets;PD	Protein	Endogenous	Park7
All Targets;PD	Protein	Endogenous	Phospho-Alpha-synuclein (S129)
All Targets;AD;Cytoskeleton	Protein	Endogenous	Phospho-Tau (S199)
All Targets;AD;Cytoskeleton	Protein	Endogenous	Phospho-Tau (S214)
All Targets;AD;Cytoskeleton	Protein	Endogenous	Phospho-Tau (S396)
All Targets;AD;Cytoskeleton	Protein	Endogenous	Phospho-Tau (S404)
All Targets;AD;Cytoskeleton	Protein	Endogenous	Phospho-Tau (T231)
All Targets;PD	Protein	Endogenous	PINK1
All Targets;PD	Protein	Endogenous	PLA2G6
All Targets;Amyloid Processing;AD	Protein	Endogenous	PSEN1
All Targets;Background	Protein	Negative	Rb IgG
All Targets;Background	Protein	Negative	Rt IgG2a
All Targets;Background	Protein	Negative	Rt IgG2b
All Targets;Inflammation;Astrocyte	Protein	Endogenous	S100B
All Targets;Housekeeping	Protein	Control	S6
All Targets;Disease-Associated Microglia	Protein	Endogenous	SPP1
All Targets;Synaptic Vesicle	Protein	Endogenous	Synaptophysin
All Targets;AD;Cytoskeleton	Protein	Endogenous	Tau
All Targets;ALS;RNA Processing;AD	Protein	Endogenous	Tdp-43
All Targets;Lysosomal Biogenesis;Autophagy Promotion	Protein	Endogenous	TFEB
All Targets;Microglia	Protein	Endogenous	TMEM119
All Targets;Dopaminergic Neurons	Protein	Endogenous	Tyrosine Hydroxylase
All Targets;PD;Proteostasis	Protein	Endogenous	Ubiquitin
All Targets;Autophagy Promotion	Protein	Endogenous	ULK1
All Targets;Astrocyte	Protein	Endogenous	Vimentin
All Targets;Protein Sorting	Protein	Endogenous	VPS35

## Sheet: QC
Scan_ID	ROI_ID	AOI	LOT_Mouse_Neural_Cell_Profiling_Protein_Core	LOT_Mouse_Alzheimer_s_Pathology_Protein_Module	LOT_Mouse_Alzheimer_s_Pathology_Extended_Protein_Module	LOT_SNCA_Mouse_PD_Pathology_Protein_Module	LOT_Mouse_Autophagy_Protein_Module	LOT_Mouse_Glial_Cell_Subtyping_Protein_Module	Segment (Name/ Label)	ROI X Coordinate	ROI Y Coordinate	Segment tags	AOI surface area	AOI nuclei count	GAPDH	Histone H3	S6	Rb IgG	Rt IgG2a	Rt IgG2b	Aldh1l1	Amyloid-Beta 1-42	Amyloid Precursor Protein	ApoA-I	APOE	ATG12	ATG5	BACE1	BAG3	Beclin-1	Calbindin	CD11b	CD163	CD31	CD39	CD40	CD45	CD68	CD9	CSF1R	Ctsd	GFAP	GPNMB	IBA1	IDE	ITGAX	Ki-67	LC3B	LRRK2
Sample2_Neuro	1	1	0474110	0474113	0474119	0474116	0474122	0474125	Full ROI	15041	89794		79198.4	297	4042.27	6776.24	796.69	187.8	248.54	74.93	739.68	157546	5168.21	364.99	12227	896.97	138.87	664.32	463.9	47.84	11219.1	1894.4	42.52	742.1	419.58	270.79	425.9	203.62	2174.68	457.27	7741.04	28484	123.78	2382.27	922.66	395.66	154.66	395.5	82.7
Sample2_Neuro	2	1	0474110	0474113	0474119	0474116	0474122	0474125	Full ROI	15297	89192		57703.1	511	4006.81	11644.5	605.51	158.15	187.41	77.04	233.8	28305	1834.09	234.94	2196.19	201.55	78.77	296.93	226.63	31.66	10168	838.44	12.51	520.92	155.17	177.07	233.13	209.93	542.58	248.27	6592.05	7871.89	73.36	1070.35	514.28	207.88	100.94	226.79	55.33
Sample2_Neuro	3	1	0474110	0474113	0474119	0474116	0474122	0474125	Full ROI	20152	89610		65120.6	205	3085.76	3915.7	707.51	123.16	158.6	52.86	632.45	18245.3	2063.64	302.78	2044.4	971.31	136.47	501.4	540.09	55.22	7313	978.64	19.39	562.53	156.16	113.84	244.85	147.92	479.71	323.96	3807.24	12554.9	96.68	1335.53	732.65	289.5	124.56	313.17	87.02
Sample2_Neuro	4	1	0474110	0474113	0474119	0474116	0474122	0474125	Full ROI	19773	89100		34645	292	2159.47	6194.02	384.36	81.17	103.51	43.16	228.75	17875.3	1121.27	156.23	1101.69	172.41	62.2	191.69	237.45	15.85	3688.81	545.31	6.26	324.09	92.91	105.34	163.5	118.71	332.5	136.93	3390.89	6350.21	52.08	635.1	398.4	128.93	52.29	122.74	26.05
Sample2_Neuro	5	1	0474110	0474113	0474119	0474116	0474122	0474125	Full ROI	13179	13209		26564.1	164	893.41	3777.59	222.77	49.63	54.39	27.7	78.37	731.94	127.17	101.06	262.18	149.92	27.77	93.96	73.92	12.58	3059.68	204.14	4.97	174.51	26.77	65.26	49.67	81.47	98.95	81.58	1895.25	396.91	36.43	208.57	197.43	69.06	38.04	115.28	16.72
Sample2_Neuro	6	1	0474110	0474113	0474119	0474116	0474122	0474125	Full ROI	12895	13549		47039.6	113	1474.44	3099.1	455.42	70.47	97.23	15.89	276.96	1557.47	339.24	172.46	767.17	778.64	67.57	302.53	149.51	29.51	4894.59	347.87	6.8	345.46	46.95	122.96	85.87	106.36	295.03	240.44	2960.29	1644.43	52.43	593.29	439.5	170.05	63.61	230.72	40.55
Sample2_Neuro	7	1	0474110	0474113	0474119	0474116	0474122	0474125	Full ROI	17696	13269		20834.6	203	777.99	3830.14	203.16	36.55	50.43	23.22	45.92	638.2	121.09	75.36	325.94	100.96	27.53	96.81	58.76	12.75	3267.2	182.53	4.53	147.84	15.13	60.16	104.98	74.18	104.3	81.51	2129.27	361.68	23.05	271.61	186.87	63.29	34.58	88.71	16.28
Sample2_Neuro	8	1	0474110	0474113	0474119	0474116	0474122	0474125	Full ROI	18552	13590		70279.8	194	1793.19	3357.68	506.11	87.44	110.63	46.36	532.72	1962.9	435.75	237	1371.75	842.33	81.07	399.13	245.98	39.46	5530.43	463.32	7.79	353.7	59.8	119.82	156.86	114.93	402.01	296.35	3830.78	3911.78	52.57	797.69	624.39	224.71	78.19	303.18	66.9
Sample2_Neuro	9	1	0474110	0474113	0474119	0474116	0474122	0474125	Full ROI	14519	73383		41922.2	212	2362.4	4335	417.84	101.5	128.09	60.13	318.91	60736.8	2174.5	177.24	3649.49	438.62	73.24	327.46	243.09	42.65	6415.74	995.71	6.74	381.26	206.85	126.75	201.24	134.37	843.23	276.06	4611.98	14512.4	68.19	1050.96	473.82	168.28	85.4	223.07	37.43
Sample2_Neuro	10	1	0474110	0474113	0474119	0474116	0474122	0474125	Full ROI	13936	72959		61275.8	343	3460.29	8368.39	681.32	150.75	181.61	69.8	479.05	22595.6	2532.61	288.16	2045.86	606.08	72.58	380.83	321.35	43.65	9804.37	946.01	15.33	563.38	160.15	170.44	204.64	190.77	635.34	286.11	6349.13	15626.5	85.41	1246.09	661.79	228.85	117.35	282.42	58.04
Sample2_Neuro	11	1	0474110	0474113	0474119	0474116	0474122	0474125	Full ROI	18651	73129		51634.8	223	2160.02	4380.39	548.85	109.11	127.2	49.13	392.7	22394.2	1737.92	209.5	1368.02	676.27	60.97	364.9	313.3	34.65	4786.9	603.5	9.44	406.15	106.04	108.23	182.8	116.72	478.29	296.33	3999.87	8437.52	77.53	816.88	487.72	163.32	60.82	201.02	41.95
Sample2_Neuro	12	1	0474110	0474113	0474119	0474116	0474122	0474125	Full ROI	19355	73673		63305.5	256	2984.02	5161.64	837.83	131.28	172.3	56.13	473.84	11395.5	1778.57	297.85	1438.34	873	84.4	444.27	487.61	43.69	7425.44	906.72	18.33	606.16	132.42	163.57	206.57	167.96	472.98	386.26	5417.88	9598.24	97.43	1134.72	697.87	233.23	112.76	320.93	81.33
Sample2_Neuro	13	1	0474110	0474113	0474119	0474116	0474122	0474125	Full ROI	12896	57066		74554.6	228	4867.77	6958.1	688.61	207.12	234.86	136.66	964.21	78427.1	4642.35	368.74	6495.64	961.02	192.89	745.83	467.32	62.51	12563.3	1896.37	27.87	787.05	363.94	255.74	357.02	203.77	1665.3	656.62	8208.17	30476.4	157.06	2663.32	1036.97	357.82	169.21	500.33	122.57
Sample2_Neuro	14	1	0474110	0474113	0474119	0474116	0474122	0474125	Full ROI	13524	56466		32575.8	297	2966.45	10046.7	302.86	112.11	119.22	52.75	149.69	3069.89	1050.57	159.33	630.48	143.78	59.68	199.35	109.8	19.98	7214.2	471.34	12.76	379.55	50.99	103.48	100.39	153.8	250.15	175.1	4894.96	2282.54	58.32	581.25	435.02	147.28	90.03	182.72	34.77
Sample2_Neuro	15	1	0474110	0474113	0474119	0474116	0474122	0474125	Full ROI	18091	56702		69868.9	203	3904.2	5200.39	748.26	165.7	196.33	66.16	788.93	22246.2	2135.69	381.95	2590.76	979.52	162.91	694.73	496.86	57.7	9220.87	1034.18	13.67	615.95	203	137.2	234.11	144.47	640.15	573.89	5102.37	12087.9	144.2	1486.45	975.72	350.21	137.06	365.56	78.65
Sample2_Neuro	16	1	0474110	0474113	0474119	0474116	0474122	0474125	Full ROI	17457	56259		32005.6	251	3010.19	8741.85	451.37	128.7	138.23	52.84	279.56	18716.1	1400.07	175.77	1488.91	264.4	76.76	291.11	292.94	33.75	5145.17	693.67	10.64	477.43	126.84	119.81	206.4	135.64	428.62	234.96	4416.32	5046.4	67.52	864.53	520.3	148.33	81.52	210.57	48.6
Sample2_Neuro	17	1	0474110	0474113	0474119	0474116	0474122	0474125	Full ROI	14222	27787		34573.9	245	4978.64	8787.75	517.5	361.83	282.83	106.87	326.14	2866.6	775.57	540.01	786.41	259.36	230.22	357.97	206.03	35.48	22302.8	1179.85	27.8	759.5	59.42	294.66	263.7	326.93	723.08	789.68	7725.15	5182.08	47.1	1626.75	980.61	289.09	208.67	662.14	68.14
Sample2_Neuro	18	1	0474110	0474113	0474119	0474116	0474122	0474125	Full ROI	11635	28340		48121.9	183	1706.69	1191.83	359.14	70.29	76.54	14.78	401.07	1099.63	457.55	174.81	676.56	536.81	103.86	276.88	173.99	29.23	2850.54	307.96	6.36	239.65	63.57	70.05	49.62	88.7	293.59	249.22	3144.29	2030.14	51.73	467.94	412.08	242.91	53.19	233.26	49.05
Sample2_Neuro	19	1	0474110	0474113	0474119	0474116	0474122	0474125	Full ROI	16237	28061		15839	96	1352.45	3934.02	137.37	46.01	49.91	18.91	95.74	486.62	108.47	93.47	354.45	60.07	29.64	65.7	76.55	10.86	4130.38	219.93	7.56	178.34	19.53	51.45	71.35	81.98	121.73	105.45	2190.19	1114.15	27.65	356.84	263.53	74.29	70.57	111.34	26.46
Sample2_Neuro	20	1	0474110	0474113	0474119	0474116	0474122	0474125	Full ROI	18814	27743		23730.1	80	893.89	1773	102.12	51.93	48.27	17.68	218.86	494.33	124.19	86.69	545.7	100.4	51.48	83.5	86.3	15.87	2696.16	222.12	6.45	119.95	23.62	54.05	122.64	48.41	141.92	131.53	1543.98	1404.62	21.84	414.94	197.57	80.26	46.52	77.97	28.53
Sample2_Neuro	21	1	0474110	0474113	0474119	0474116	0474122	0474125	Full ROI	13856	13659		39492.9	294	1469.61	6437.44	293.86	69.21	93.69	31.49	99.11	942.44	233.34	167.06	442.95	252.15	52.33	166.43	103.08	18.36	5088.83	335.34	9.15	283.4	28.45	100.38	58.04	133.99	198.93	122.83	3661.88	671.09	57.66	422.18	363.76	99.6	56.17	167.98	34.85
Sample2_Neuro	22	1	0474110	0474113	0474119	0474116	0474122	0474125	Full ROI	11858	13334		72133.7	247	904.57	1085.91	262.36	59.17	53.29	18.28	212.63	843.91	198.78	114.66	447.96	531.36	55.19	174.69	110.48	18.23	1730.82	205.01	10	160.94	44.4	39.01	50.72	62.33	191.31	144.15	1735.41	1022.61	36.84	311.03	265.25	119.87	39.8	144.25	31.4
Sample2_Neuro	23	1	0474110	0474113	0474119	0474116	0474122	0474125	Full ROI	17440	13662		26818.1	201	937.38	4243.84	196.71	46.72	47.82	20.92	103.96	624.56	126.94	106.28	375.78	162.89	30.15	109.2	78.77	6.76	3561.41	205.59	4.12	150.93	20.58	59.61	66.6	91.9	122.23	88.23	2439.25	713.87	23.13	306.36	258.09	82.04	43.04	101.26	25.58
Sample2_Neuro	24	1	0474110	0474113	0474119	0474116	0474122	0474125	Full ROI	19993	13591		55595.1	183	1588.83	1860.88	432.77	91.48	81.34	20.45	421.55	1636.73	454.29	193.7	974.72	862.35	87.49	355.26	223.39	27.93	3104.72	374.09	15.26	261.12	46.92	94.71	155.2	95.8	323.86	274.95	3981.43	2417.22	66.57	662.51	608.93	260.16	82.37	314.96	63.36
[truncated: 35 more columns]

## Sheet: Area Norm
Scan_ID	ROI_ID	AOI	LOT_Mouse_Neural_Cell_Profiling_Protein_Core	LOT_Mouse_Alzheimer_s_Pathology_Protein_Module	LOT_Mouse_Alzheimer_s_Pathology_Extended_Protein_Module	LOT_SNCA_Mouse_PD_Pathology_Protein_Module	LOT_Mouse_Autophagy_Protein_Module	LOT_Mouse_Glial_Cell_Subtyping_Protein_Module	Segment (Name/ Label)	ROI X Coordinate	ROI Y Coordinate	Segment tags	AOI surface area	AOI nuclei count	GAPDH	Histone H3	S6	Rb IgG	Rt IgG2a	Rt IgG2b	Aldh1l1	Amyloid-Beta 1-42	Amyloid Precursor Protein	ApoA-I	APOE	ATG12	ATG5	BACE1	BAG3	Beclin-1	Calbindin	CD11b	CD163	CD31	CD39	CD40	CD45	CD68	CD9	CSF1R	Ctsd	GFAP	GPNMB	IBA1	IDE	ITGAX	Ki-67	LC3B	LRRK2
Sample2_Neuro	1	1	0474110	0474113	0474119	0474116	0474122	0474125	Full ROI	15041	89794		79198.4	297	2227.73	3734.44	439.06	103.5	136.97	41.3	407.64	86824.8	2848.24	201.15	6738.38	494.33	76.53	366.11	255.66	26.36	6182.93	1044.02	23.43	408.98	231.24	149.23	234.72	112.22	1198.48	252.01	4266.15	15697.8	68.22	1312.89	508.49	218.05	85.24	217.96	45.57
Sample2_Neuro	2	1	0474110	0474113	0474119	0474116	0474122	0474125	Full ROI	15297	89192		57703.1	511	3030.77	8807.94	458.01	119.62	141.76	58.27	176.85	21410.1	1387.32	177.71	1661.21	152.45	59.59	224.6	171.42	23.95	7691.14	634.2	9.46	394.02	117.37	133.94	176.34	158.79	410.41	187.79	4986.26	5954.34	55.49	809.62	389	157.24	76.35	171.54	41.85
Sample2_Neuro	3	1	0474110	0474113	0474119	0474116	0474122	0474125	Full ROI	20152	89610		65120.6	205	2068.23	2624.48	474.21	82.55	106.3	35.43	423.9	12228.9	1383.15	202.94	1370.26	651.02	91.47	336.06	361.99	37.01	4901.51	655.93	12.99	377.03	104.67	76.3	164.11	99.14	321.52	217.13	2551.8	8414.89	64.8	895.13	491.06	194.04	83.49	209.9	58.33
Sample2_Neuro	4	1	0474110	0474113	0474119	0474116	0474122	0474125	Full ROI	19773	89100		34645	292	2720.57	7803.45	484.23	102.26	130.41	54.37	288.19	22520	1412.62	196.82	1387.95	217.2	78.37	241.5	299.14	19.97	4647.3	687.01	7.89	408.3	117.06	132.71	205.99	149.55	418.9	172.5	4271.96	8000.21	65.61	800.12	501.91	162.43	65.87	154.63	32.82
Sample2_Neuro	5	1	0474110	0474113	0474119	0474116	0474122	0474125	Full ROI	13179	13209		26564.1	164	1467.95	6206.88	366.03	81.54	89.36	45.52	128.76	1202.63	208.96	166.05	430.78	246.33	45.63	154.38	121.46	20.66	5027.31	335.42	8.16	286.73	43.98	107.23	81.61	133.86	162.59	134.04	3114.05	652.16	59.86	342.7	324.4	113.48	62.5	189.42	27.48
Sample2_Neuro	6	1	0474110	0474113	0474119	0474116	0474122	0474125	Full ROI	12895	13549		47039.6	113	1368.1	2875.58	422.57	65.38	90.22	14.74	256.98	1445.14	314.77	160.02	711.84	722.49	62.7	280.71	138.73	27.38	4541.58	322.78	6.31	320.54	43.56	114.1	79.68	98.69	273.75	223.1	2746.78	1525.83	48.64	550.5	407.81	157.79	59.02	214.08	37.62
Sample2_Neuro	7	1	0474110	0474113	0474119	0474116	0474122	0474125	Full ROI	17696	13269		20834.6	203	1629.82	8023.84	425.61	76.56	105.64	48.65	96.19	1336.98	253.68	157.88	682.81	211.5	57.68	202.81	123.1	26.72	6844.52	382.39	9.5	309.72	31.71	126.04	219.92	155.4	218.49	170.75	4460.64	757.68	48.29	569.01	391.48	132.59	72.45	185.85	34.11
Sample2_Neuro	8	1	0474110	0474113	0474119	0474116	0474122	0474125	Full ROI	18552	13590		70279.8	194	1113.65	2085.27	314.32	54.3	68.71	28.79	330.84	1219.05	270.62	147.19	851.92	523.13	50.35	247.88	152.77	24.51	3434.65	287.74	4.84	219.66	37.14	74.42	97.41	71.38	249.66	184.05	2379.09	2429.39	32.65	495.4	387.78	139.55	48.56	188.29	41.55
Sample2_Neuro	9	1	0474110	0474113	0474119	0474116	0474122	0474125	Full ROI	14519	73383		41922.2	212	2459.59	4513.34	435.03	105.67	133.36	62.6	332.03	63235.5	2263.96	184.54	3799.64	456.66	76.25	340.93	253.09	44.41	6679.68	1036.67	7.02	396.95	215.36	131.96	209.51	139.89	877.92	287.42	4801.72	15109.4	71	1094.2	493.32	175.21	88.92	232.24	38.97
Sample2_Neuro	10	1	0474110	0474113	0474119	0474116	0474122	0474125	Full ROI	13936	72959		61275.8	343	2464.77	5960.82	485.31	107.38	129.36	49.72	341.23	16094.9	1803.98	205.25	1457.27	431.72	51.7	271.27	228.9	31.09	6983.67	673.85	10.92	401.3	114.07	121.41	145.77	135.88	452.55	203.79	4522.5	11130.8	60.84	887.59	471.4	163.01	83.59	201.17	41.34
Sample2_Neuro	11	1	0474110	0474113	0474119	0474116	0474122	0474125	Full ROI	18651	73129		51634.8	223	1825.86	3702.75	463.94	92.23	107.52	41.53	331.95	18929.8	1469.07	177.09	1156.38	571.65	51.54	308.45	264.83	29.29	4046.37	510.14	7.98	343.32	89.64	91.48	154.52	98.67	404.3	250.49	3381.09	7132.24	65.54	690.51	412.27	138.05	51.41	169.92	35.46
Sample2_Neuro	12	1	0474110	0474113	0474119	0474116	0474122	0474125	Full ROI	19355	73673		63305.5	256	2057.38	3558.77	577.65	90.51	118.8	38.7	326.7	7856.83	1226.26	205.36	991.69	601.91	58.19	306.31	336.19	30.12	5119.58	625.16	12.64	417.93	91.3	112.77	142.43	115.8	326.1	266.31	3735.44	6617.65	67.18	782.35	481.16	160.8	77.75	221.27	56.07
Sample2_Neuro	13	1	0474110	0474113	0474119	0474116	0474122	0474125	Full ROI	12896	57066		74554.6	228	2849.76	4073.52	403.13	121.25	137.5	80.01	564.49	45914	2717.8	215.87	3802.78	562.61	112.93	436.63	273.59	36.6	7355.02	1110.2	16.32	460.77	213.06	149.72	209.01	119.3	974.93	384.41	4805.35	17842	91.95	1559.2	607.08	209.48	99.06	292.91	71.76
Sample2_Neuro	14	1	0474110	0474113	0474119	0474116	0474122	0474125	Full ROI	13524	56466		32575.8	297	3974.63	13461.2	405.79	150.21	159.73	70.68	200.56	4113.22	1407.62	213.49	844.76	192.65	79.97	267.1	147.11	26.78	9666.01	631.53	17.09	508.54	68.32	138.64	134.5	206.08	335.17	234.61	6558.56	3058.28	78.14	778.79	582.87	197.34	120.63	244.81	46.59
Sample2_Neuro	15	1	0474110	0474113	0474119	0474116	0474122	0474125	Full ROI	18091	56702		69868.9	203	2438.94	3248.67	467.43	103.51	122.64	41.33	492.84	13897.1	1334.16	238.6	1618.44	611.9	101.77	434	310.39	36.04	5760.25	646.05	8.54	384.78	126.82	85.71	146.24	90.25	399.9	358.51	3187.44	7551.27	90.08	928.58	609.53	218.77	85.62	228.36	49.13
Sample2_Neuro	16	1	0474110	0474113	0474119	0474116	0474122	0474125	Full ROI	17457	56259		32005.6	251	4105.08	11921.5	615.55	175.52	188.5	72.06	381.24	25523.6	1909.32	239.71	2030.47	360.57	104.68	396.99	399.49	46.02	7016.6	945.97	14.5	651.09	172.98	163.39	281.47	184.97	584.52	320.42	6022.65	6881.91	92.08	1178.98	709.54	202.28	111.16	287.16	66.28
Sample2_Neuro	17	1	0474110	0474113	0474119	0474116	0474122	0474125	Full ROI	14222	27787		34573.9	245	6285.16	11093.9	653.3	456.78	357.05	134.91	411.73	3618.86	979.1	681.73	992.79	327.42	290.63	451.92	260.1	44.8	28155.5	1489.47	35.09	958.81	75.01	371.99	332.9	412.73	912.84	996.91	9752.41	6541.98	59.45	2053.65	1237.95	364.95	263.43	835.91	86.02
Sample2_Neuro	18	1	0474110	0474113	0474119	0474116	0474122	0474125	Full ROI	11635	28340		48121.9	183	1547.98	1080.99	325.75	63.75	69.42	13.4	363.77	997.37	415	158.55	613.64	486.89	94.2	251.13	157.81	26.51	2585.46	279.32	5.77	217.37	57.66	63.53	45.01	80.45	266.29	226.04	2851.89	1841.36	46.92	424.43	373.76	220.32	48.24	211.57	44.49
Sample2_Neuro	19	1	0474110	0474113	0474119	0474116	0474122	0474125	Full ROI	16237	28061		15839	96	3726.89	10840.8	378.54	126.79	137.54	52.11	263.83	1340.97	298.91	257.57	976.76	165.52	81.68	181.04	210.94	29.93	11381.9	606.06	20.84	491.46	53.81	141.78	196.6	225.92	335.44	290.59	6035.42	3070.22	76.19	983.32	726.19	204.72	194.48	306.81	72.91
Sample2_Neuro	20	1	0474110	0474113	0474119	0474116	0474122	0474125	Full ROI	18814	27743		23730.1	80	1644.14	3261.08	187.83	95.52	88.78	32.51	402.55	909.23	228.42	159.45	1003.7	184.67	94.68	153.58	158.74	29.19	4959.06	408.55	11.86	220.63	43.45	99.41	225.57	89.04	261.04	241.92	2839.86	2583.53	40.17	763.2	363.39	147.63	85.56	143.4	52.48
Sample2_Neuro	21	1	0474110	0474113	0474119	0474116	0474122	0474125	Full ROI	13856	13659		39492.9	294	1624.19	7114.55	324.77	76.49	103.54	34.8	109.53	1041.57	257.88	184.63	489.54	278.67	57.83	183.93	113.92	20.29	5624.09	370.61	10.11	313.2	31.45	110.94	64.14	148.09	219.86	135.74	4047.05	741.67	63.73	466.58	402.02	110.08	62.08	185.64	38.51
Sample2_Neuro	22	1	0474110	0474113	0474119	0474116	0474122	0474125	Full ROI	11858	13334		72133.7	247	547.34	657.06	158.75	35.8	32.24	11.06	128.66	510.63	120.28	69.38	271.05	321.51	33.4	105.7	66.85	11.03	1047.29	124.05	6.05	97.38	26.87	23.61	30.69	37.71	115.76	87.22	1050.07	618.77	22.29	188.2	160.5	72.53	24.08	87.28	19
Sample2_Neuro	23	1	0474110	0474113	0474119	0474116	0474122	0474125	Full ROI	17440	13662		26818.1	201	1525.59	6906.91	320.15	76.03	77.83	34.05	169.2	1016.48	206.6	172.97	611.58	265.11	49.06	177.72	128.19	11	5796.26	334.6	6.7	245.64	33.49	97.02	108.38	149.57	198.93	143.59	3969.92	1161.84	37.65	498.6	420.05	133.53	70.05	164.8	41.63
Sample2_Neuro	24	1	0474110	0474113	0474119	0474116	0474122	0474125	Full ROI	19993	13591		55595.1	183	1247.37	1460.95	339.76	71.82	63.86	16.05	330.96	1284.97	356.66	152.07	765.24	677.02	68.69	278.91	175.38	21.93	2437.47	293.69	11.98	205	36.84	74.35	121.85	75.21	254.26	215.86	3125.76	1897.72	52.26	520.13	478.06	204.24	64.66	247.27	49.74
[truncated: 35 more columns]

## Sheet: HK Norm
Scan_ID	ROI_ID	AOI	LOT_Mouse_Neural_Cell_Profiling_Protein_Core	LOT_Mouse_Alzheimer_s_Pathology_Protein_Module	LOT_Mouse_Alzheimer_s_Pathology_Extended_Protein_Module	LOT_SNCA_Mouse_PD_Pathology_Protein_Module	LOT_Mouse_Autophagy_Protein_Module	LOT_Mouse_Glial_Cell_Subtyping_Protein_Module	Segment (Name/ Label)	ROI X Coordinate	ROI Y Coordinate	Segment tags	AOI surface area	AOI nuclei count	GAPDH	Histone H3	S6	Rb IgG	Rt IgG2a	Rt IgG2b	Aldh1l1	Amyloid-Beta 1-42	Amyloid Precursor Protein	ApoA-I	APOE	ATG12	ATG5	BACE1	BAG3	Beclin-1	Calbindin	CD11b	CD163	CD31	CD39	CD40	CD45	CD68	CD9	CSF1R	Ctsd	GFAP	GPNMB	IBA1	IDE	ITGAX	Ki-67	LC3B	LRRK2
Sample2_Neuro	1	1	0474110	0474113	0474119	0474116	0474122	0474125	Full ROI	15041	89794		79198.4	297	2496.33	4184.7	492	115.98	153.49	46.27	456.79	97293.2	3191.66	225.4	7550.83	553.93	85.76	410.25	286.48	29.54	6928.4	1169.9	26.26	458.29	259.12	167.23	263.02	125.75	1342.98	282.39	4780.52	17590.4	76.44	1471.18	569.8	244.34	95.51	244.24	51.07
Sample2_Neuro	2	1	0474110	0474113	0474119	0474116	0474122	0474125	Full ROI	15297	89192		57703.1	511	2270.37	6598.07	343.1	89.61	106.19	43.65	132.48	16038.4	1039.25	133.12	1244.42	114.2	44.64	168.25	128.41	17.94	5761.47	475.08	7.09	295.17	87.92	100.33	132.1	118.95	307.44	140.68	3735.24	4460.43	41.57	606.49	291.4	117.79	57.19	128.5	31.35
Sample2_Neuro	3	1	0474110	0474113	0474119	0474116	0474122	0474125	Full ROI	20152	89610		65120.6	205	2604.39	3304.85	597.14	103.95	133.86	44.61	533.79	15399	1741.71	255.55	1725.48	819.79	115.18	423.18	455.83	46.61	6172.17	825.97	16.36	474.77	131.8	96.08	206.65	124.85	404.87	273.42	3213.32	10596.3	81.59	1127.18	618.36	244.34	105.13	264.32	73.45
Sample2_Neuro	4	1	0474110	0474113	0474119	0474116	0474122	0474125	Full ROI	19773	89100		34645	292	2159.25	6193.41	384.33	81.16	103.5	43.15	228.73	17873.6	1121.16	156.21	1101.58	172.39	62.2	191.67	237.42	15.85	3688.45	545.26	6.26	324.06	92.9	105.33	163.49	118.69	332.47	136.91	3390.56	6349.58	52.07	635.04	398.36	128.91	52.28	122.72	26.05
Sample2_Neuro	5	1	0474110	0474113	0474119	0474116	0474122	0474125	Full ROI	13179	13209		26564.1	164	1695.6	7169.43	422.79	94.19	103.22	52.58	148.73	1389.13	241.36	191.8	497.59	284.53	52.7	178.32	140.3	23.87	5806.93	387.44	9.43	331.2	50.8	123.85	94.27	154.62	187.8	154.82	3596.97	753.29	69.14	395.84	374.71	131.07	72.19	218.79	31.74
Sample2_Neuro	6	1	0474110	0474113	0474119	0474116	0474122	0474125	Full ROI	12895	13549		47039.6	113	1993.03	4189.11	615.6	95.25	131.42	21.48	374.37	2105.26	458.55	233.12	1037	1052.51	91.33	408.93	202.1	39.89	6616.11	470.22	9.19	466.96	63.46	166.21	116.08	143.76	398.8	325.01	4001.48	2222.8	70.87	801.96	594.09	229.87	85.98	311.87	54.81
Sample2_Neuro	7	1	0474110	0474113	0474119	0474116	0474122	0474125	Full ROI	17696	13269		20834.6	203	1587.1	7813.53	414.46	74.56	102.87	47.38	93.67	1301.93	247.03	153.74	664.91	205.95	56.17	197.5	119.87	26.02	6665.11	372.37	9.25	301.6	30.88	122.73	214.16	151.33	212.76	166.28	4343.72	737.82	47.03	554.09	381.22	129.12	70.55	180.97	33.21
Sample2_Neuro	8	1	0474110	0474113	0474119	0474116	0474122	0474125	Full ROI	18552	13590		70279.8	194	2134.52	3996.79	602.45	104.08	131.69	55.18	634.12	2336.53	518.69	282.12	1632.86	1002.67	96.5	475.11	292.81	46.97	6583.13	551.51	9.28	421.03	71.19	142.63	186.71	136.81	478.52	352.76	4559.95	4656.37	62.58	949.53	743.24	267.48	93.07	360.89	79.63
Sample2_Neuro	9	1	0474110	0474113	0474119	0474116	0474122	0474125	Full ROI	14519	73383		41922.2	212	2511.18	4608.02	444.16	107.89	136.16	63.91	338.99	64562.1	2311.46	188.41	3879.35	466.24	77.85	348.08	258.4	45.34	6819.81	1058.42	7.16	405.28	219.87	134.73	213.91	142.83	896.34	293.45	4902.45	15426.4	72.49	1117.15	503.67	178.88	90.78	237.12	39.79
Sample2_Neuro	10	1	0474110	0474113	0474119	0474116	0474122	0474125	Full ROI	13936	72959		61275.8	343	2209.98	5344.62	435.14	96.28	115.99	44.58	305.95	14431.1	1617.5	184.04	1306.63	387.09	46.35	243.23	205.24	27.88	6261.73	604.19	9.79	359.81	102.28	108.85	130.7	121.84	405.77	182.73	4054.99	9980.14	54.55	795.84	422.67	146.16	74.95	180.38	37.07
Sample2_Neuro	11	1	0474110	0474113	0474119	0474116	0474122	0474125	Full ROI	18651	73129		51634.8	223	2152.58	4365.31	546.96	108.73	126.76	48.96	391.35	22317.1	1731.94	208.78	1363.31	673.94	60.76	363.64	312.22	34.53	4770.42	601.43	9.41	404.75	105.68	107.85	182.17	116.32	476.64	295.31	3986.1	8408.47	77.26	814.07	486.04	162.76	60.61	200.33	41.8
Sample2_Neuro	12	1	0474110	0474113	0474119	0474116	0474122	0474125	Full ROI	19355	73673		63305.5	256	2195.49	3797.67	616.43	96.59	126.77	41.3	348.63	8384.25	1308.58	219.14	1058.26	642.31	62.09	326.87	358.76	32.14	5463.26	667.12	13.49	445.98	97.43	120.35	151.99	123.58	347.99	284.19	3986.19	7061.89	71.69	834.87	513.46	171.6	82.96	236.13	59.84
Sample2_Neuro	13	1	0474110	0474113	0474119	0474116	0474122	0474125	Full ROI	12896	57066		74554.6	228	2940.2	4202.79	415.93	125.1	141.86	82.55	582.4	47371.1	2804.04	222.72	3923.45	580.47	116.51	450.49	282.27	37.76	7588.43	1145.43	16.83	475.39	219.82	154.47	215.65	123.08	1005.87	396.61	4957.85	18408.2	94.86	1608.68	626.35	216.13	102.21	302.2	74.04
Sample2_Neuro	14	1	0474110	0474113	0474119	0474116	0474122	0474125	Full ROI	13524	56466		32575.8	297	2458.75	8327.24	251.02	92.92	98.81	43.72	124.07	2544.48	870.77	132.06	522.58	119.18	49.47	165.23	91	16.56	5979.49	390.67	10.57	314.59	42.27	85.77	83.21	127.48	207.34	145.13	4057.19	1891.88	48.34	481.77	360.57	122.08	74.62	151.44	28.82
Sample2_Neuro	15	1	0474110	0474113	0474119	0474116	0474122	0474125	Full ROI	18091	56702		69868.9	203	2720.42	3623.6	521.38	115.46	136.8	46.1	549.72	15501	1488.14	266.14	1805.22	682.53	113.51	484.08	346.21	40.2	6425.05	720.61	9.53	429.19	141.45	95.6	163.12	100.66	446.05	399.88	3555.3	8422.77	100.48	1035.75	679.87	244.02	95.5	254.72	54.8
Sample2_Neuro	16	1	0474110	0474113	0474119	0474116	0474122	0474125	Full ROI	17457	56259		32005.6	251	2276.81	6612.05	341.4	97.35	104.55	39.97	211.45	14156.2	1058.97	132.95	1126.17	199.98	58.06	220.19	221.57	25.53	3891.64	524.67	8.04	361.12	95.94	90.62	156.11	102.59	324.2	177.72	3340.36	3816.93	51.07	653.9	393.53	112.19	61.66	159.27	36.76
Sample2_Neuro	17	1	0474110	0474113	0474119	0474116	0474122	0474125	Full ROI	14222	27787		34573.9	245	3037.07	5360.71	315.69	220.72	172.53	65.19	198.95	1748.68	473.12	329.42	479.73	158.21	140.44	218.37	125.68	21.65	13605.1	719.73	16.96	463.31	36.25	179.75	160.86	199.43	441.1	481.72	4712.5	3161.17	28.73	992.35	598.19	176.35	127.29	403.92	41.57
Sample2_Neuro	18	1	0474110	0474113	0474119	0474116	0474122	0474125	Full ROI	11635	28340		48121.9	183	3270.3	2283.72	688.18	134.68	146.66	28.31	768.51	2107.06	876.74	334.96	1296.39	1028.62	199.01	530.54	333.4	56.01	5462.09	590.1	12.19	459.21	121.82	134.22	95.08	169.96	562.57	477.54	6024.95	3890.08	99.13	896.65	789.61	465.45	101.91	446.97	93.99
Sample2_Neuro	19	1	0474110	0474113	0474119	0474116	0474122	0474125	Full ROI	16237	28061		15839	96	2591.1	7537.04	263.18	88.15	95.63	36.23	183.43	932.31	207.82	179.07	679.09	115.08	56.79	125.87	146.66	20.81	7913.24	421.36	14.49	341.68	37.41	98.57	136.69	157.07	233.21	202.03	4196.1	2134.55	52.97	683.65	504.88	142.33	135.21	213.31	50.69
Sample2_Neuro	20	1	0474110	0474113	0474119	0474116	0474122	0474125	Full ROI	18814	27743		23730.1	80	2830.7	5614.59	323.38	164.45	152.85	55.97	693.07	1565.42	393.27	274.53	1728.07	317.94	163.01	264.42	273.3	50.25	8537.98	703.39	20.41	379.86	74.8	171.16	388.35	153.3	449.42	416.51	4889.36	4448.05	69.16	1313.99	625.65	254.17	147.3	246.9	90.36
Sample2_Neuro	21	1	0474110	0474113	0474119	0474116	0474122	0474125	Full ROI	13856	13659		39492.9	294	1803.68	7900.78	360.66	84.95	114.99	38.65	121.64	1156.67	286.38	205.03	543.64	309.46	64.23	204.26	126.51	22.53	6245.6	411.57	11.23	347.82	34.92	123.2	71.23	164.45	244.16	150.75	4494.28	823.63	70.77	518.15	446.44	122.24	68.94	206.16	42.77
Sample2_Neuro	22	1	0474110	0474113	0474119	0474116	0474122	0474125	Full ROI	11858	13334		72133.7	247	2453.06	2944.84	711.48	160.46	144.51	49.56	576.61	2288.57	539.07	310.95	1214.81	1440.97	149.68	473.74	299.6	49.44	4693.75	555.95	27.11	436.46	120.41	105.8	137.54	169.02	518.81	390.9	4706.2	2773.19	99.92	843.47	719.32	325.06	107.94	391.19	85.17
Sample2_Neuro	23	1	0474110	0474113	0474119	0474116	0474122	0474125	Full ROI	17440	13662		26818.1	201	1755.46	7947.62	368.39	87.49	89.56	39.19	194.69	1169.64	237.73	199.03	703.74	305.06	56.46	204.5	147.51	12.66	6669.61	385.01	7.71	282.65	38.54	111.64	124.72	172.11	228.9	165.23	4568.1	1336.9	43.32	573.72	483.34	153.64	80.6	189.63	47.9
Sample2_Neuro	24	1	0474110	0474113	0474119	0474116	0474122	0474125	Full ROI	19993	13591		55595.1	183	2525.63	2958.09	687.94	145.41	129.3	32.51	670.11	2601.76	722.15	307.91	1549.43	1370.81	139.07	564.72	355.1	44.4	4935.31	594.65	24.26	415.07	74.59	150.55	246.72	152.29	514.81	437.07	6328.94	3842.44	105.81	1053.14	967.96	413.55	130.93	500.66	100.71
[truncated: 35 more columns]

## Sheet: Nuclei Norm
Scan_ID	ROI_ID	AOI	LOT_Mouse_Neural_Cell_Profiling_Protein_Core	LOT_Mouse_Alzheimer_s_Pathology_Protein_Module	LOT_Mouse_Alzheimer_s_Pathology_Extended_Protein_Module	LOT_SNCA_Mouse_PD_Pathology_Protein_Module	LOT_Mouse_Autophagy_Protein_Module	LOT_Mouse_Glial_Cell_Subtyping_Protein_Module	Segment (Name/ Label)	ROI X Coordinate	ROI Y Coordinate	Segment tags	AOI surface area	AOI nuclei count	GAPDH	Histone H3	S6	Rb IgG	Rt IgG2a	Rt IgG2b	Aldh1l1	Amyloid-Beta 1-42	Amyloid Precursor Protein	ApoA-I	APOE	ATG12	ATG5	BACE1	BAG3	Beclin-1	Calbindin	CD11b	CD163	CD31	CD39	CD40	CD45	CD68	CD9	CSF1R	Ctsd	GFAP	GPNMB	IBA1	IDE	ITGAX	Ki-67	LC3B	LRRK2
Sample2_Neuro	1	1	0474110	0474113	0474119	0474116	0474122	0474125	Full ROI	15041	89794		79198.4	297	2915.77	4887.84	574.67	135.47	179.28	54.05	533.55	113641	3727.94	263.27	8819.57	647	100.17	479.19	334.62	34.51	8092.56	1366.47	30.67	535.29	302.65	195.33	307.21	146.88	1568.64	329.84	5583.77	20546.1	89.29	1718.38	665.54	285.4	111.56	285.28	59.65
Sample2_Neuro	2	1	0474110	0474113	0474119	0474116	0474122	0474125	Full ROI	15297	89192		57703.1	511	1679.82	4881.84	253.85	66.3	78.57	32.3	98.02	11866.6	768.93	98.5	920.73	84.5	33.03	124.49	95.01	13.27	4262.85	351.51	5.24	218.39	65.05	74.24	97.74	88.01	227.47	104.09	2763.66	3300.22	30.76	448.74	215.61	87.15	42.32	95.08	23.2
Sample2_Neuro	3	1	0474110	0474113	0474119	0474116	0474122	0474125	Full ROI	20152	89610		65120.6	205	3224.73	4092.04	739.37	128.71	165.75	55.24	660.93	19067	2156.58	316.42	2136.48	1015.06	142.61	523.98	564.41	57.71	7642.34	1022.72	20.26	587.86	163.2	118.96	255.88	154.58	501.31	338.55	3978.71	13120.3	101.03	1395.67	765.65	302.54	130.17	327.27	90.94
Sample2_Neuro	4	1	0474110	0474113	0474119	0474116	0474122	0474125	Full ROI	19773	89100		34645	292	1584.34	4544.38	282	59.55	75.95	31.66	167.83	13114.6	822.65	114.62	808.28	126.49	45.64	140.64	174.21	11.63	2706.38	400.08	4.59	237.78	68.17	77.28	119.96	87.09	243.95	100.46	2487.8	4658.97	38.21	465.96	292.29	94.59	38.36	90.05	19.12
Sample2_Neuro	5	1	0474110	0474113	0474119	0474116	0474122	0474125	Full ROI	13179	13209		26564.1	164	1167.06	4934.64	291	64.83	71.04	36.19	102.37	956.12	166.13	132.02	342.48	195.84	36.27	122.73	96.57	16.43	3996.85	266.67	6.49	227.96	34.96	85.25	64.88	106.43	129.26	106.56	2475.76	518.48	47.59	272.45	257.91	90.22	49.69	150.59	21.85
Sample2_Neuro	6	1	0474110	0474113	0474119	0474116	0474122	0474125	Full ROI	12895	13549		47039.6	113	2795.34	5875.46	863.41	133.6	184.33	30.12	525.07	2952.75	643.14	326.96	1454.45	1476.2	128.1	573.55	283.45	55.95	9279.47	659.51	12.89	654.94	89	233.12	162.81	201.64	559.34	455.85	5612.3	3117.61	99.39	1124.79	833.24	322.4	120.59	437.41	76.88
Sample2_Neuro	7	1	0474110	0474113	0474119	0474116	0474122	0474125	Full ROI	17696	13269		20834.6	203	821.03	4042.07	214.41	38.57	53.22	24.51	48.46	673.51	127.79	79.53	343.97	106.54	29.06	102.17	62.01	13.46	3447.98	192.63	4.79	156.02	15.97	63.49	110.79	78.28	110.07	86.02	2247.08	381.69	24.33	286.64	197.21	66.8	36.5	93.62	17.18
Sample2_Neuro	8	1	0474110	0474113	0474119	0474116	0474122	0474125	Full ROI	18552	13590		70279.8	194	1980.2	3707.85	558.9	96.55	122.17	51.19	588.27	2167.62	481.19	261.72	1514.81	930.18	89.52	440.76	271.64	43.57	6107.2	511.64	8.61	390.59	66.04	132.32	173.21	126.92	443.93	327.26	4230.29	4319.74	58.06	880.88	689.51	248.14	86.34	334.8	73.88
Sample2_Neuro	9	1	0474110	0474113	0474119	0474116	0474122	0474125	Full ROI	14519	73383		41922.2	212	2387.27	4380.64	422.24	102.57	129.44	60.76	322.27	61376.3	2197.4	179.11	3687.92	443.24	74.01	330.91	245.65	43.1	6483.29	1006.19	6.81	385.28	209.02	128.08	203.35	135.78	852.11	278.97	4660.54	14665.2	68.91	1062.03	478.81	170.05	86.3	225.42	37.83
Sample2_Neuro	10	1	0474110	0474113	0474119	0474116	0474122	0474125	Full ROI	13936	72959		61275.8	343	2161.24	5226.76	425.54	94.16	113.43	43.59	299.21	14112.8	1581.83	179.98	1277.81	378.55	45.33	237.86	200.71	27.26	6123.65	590.86	9.57	351.88	100.02	106.45	127.82	119.15	396.82	178.7	3965.57	9760.06	53.35	778.29	413.35	142.93	73.29	176.4	36.25
Sample2_Neuro	11	1	0474110	0474113	0474119	0474116	0474122	0474125	Full ROI	18651	73129		51634.8	223	2075.09	4208.17	527.27	104.82	122.19	47.2	377.26	21513.7	1669.59	201.26	1314.23	649.68	58.58	350.55	300.98	33.29	4598.7	579.78	9.07	390.18	101.87	103.97	175.62	112.13	459.48	284.68	3842.6	8105.78	74.48	784.77	468.55	156.9	58.43	193.12	40.3
Sample2_Neuro	12	1	0474110	0474113	0474119	0474116	0474122	0474125	Full ROI	19355	73673		63305.5	256	2497.16	4319.49	701.13	109.86	144.19	46.97	396.53	9536.3	1488.39	249.25	1203.67	730.57	70.63	371.79	408.05	36.56	6213.94	758.79	15.34	507.26	110.81	136.88	172.87	140.56	395.81	323.24	4533.92	8032.24	81.54	949.59	584.01	195.18	94.36	268.57	68.06
Sample2_Neuro	13	1	0474110	0474113	0474119	0474116	0474122	0474125	Full ROI	12896	57066		74554.6	228	4573.83	6537.94	647.02	194.61	220.68	128.41	905.99	73691.4	4362.03	346.47	6103.4	902.99	181.24	700.79	439.1	58.74	11804.7	1781.86	26.19	739.53	341.96	240.3	335.46	191.47	1564.74	616.97	7712.52	28636.1	147.57	2502.5	974.35	336.21	159	470.11	115.17
Sample2_Neuro	14	1	0474110	0474113	0474119	0474116	0474122	0474125	Full ROI	13524	56466		32575.8	297	2139.76	7246.92	218.46	80.87	85.99	38.05	107.97	2214.37	757.8	114.93	454.78	103.71	43.05	143.8	79.2	14.41	5203.75	339.99	9.2	273.78	36.78	74.64	72.41	110.94	180.44	126.3	3530.84	1646.44	42.07	419.27	313.79	106.24	64.94	131.8	25.08
Sample2_Neuro	15	1	0474110	0474113	0474119	0474116	0474122	0474125	Full ROI	18091	56702		69868.9	203	4120.22	5488.13	789.66	174.87	207.19	69.82	832.58	23477.1	2253.86	403.08	2734.11	1033.72	171.92	733.17	524.35	60.89	9731.07	1091.4	14.43	650.03	214.24	144.79	247.06	152.46	675.57	605.64	5384.69	12756.7	152.18	1568.7	1029.71	369.59	144.64	385.78	83
Sample2_Neuro	16	1	0474110	0474113	0474119	0474116	0474122	0474125	Full ROI	17457	56259		32005.6	251	2569.24	7461.3	385.25	109.85	117.98	45.1	238.61	15974.5	1194.98	150.02	1270.81	225.67	65.51	248.47	250.03	28.8	4391.48	592.06	9.08	407.5	108.26	102.26	176.16	115.77	365.84	200.54	3769.4	4307.18	57.63	737.89	444.08	126.6	69.57	179.73	41.48
Sample2_Neuro	17	1	0474110	0474113	0474119	0474116	0474122	0474125	Full ROI	14222	27787		34573.9	245	4353.41	7684.16	452.51	316.39	247.31	93.45	285.18	2506.6	678.17	472.2	687.65	226.79	201.31	313.02	180.16	31.03	19501.9	1031.68	24.31	664.12	51.96	257.66	230.58	285.87	632.28	690.51	6755	4531.3	41.18	1422.46	857.47	252.78	182.46	578.99	59.58
Sample2_Neuro	18	1	0474110	0474113	0474119	0474116	0474122	0474125	Full ROI	11635	28340		48121.9	183	1997.97	1395.23	420.44	82.28	89.6	17.3	469.52	1287.3	535.64	204.64	792.02	628.43	121.59	324.13	203.69	34.22	3337.04	360.52	7.45	280.55	74.42	82	58.09	103.83	343.7	291.75	3680.92	2376.63	60.56	547.8	482.41	284.37	62.26	273.07	57.42
Sample2_Neuro	19	1	0474110	0474113	0474119	0474116	0474122	0474125	Full ROI	16237	28061		15839	96	3018.1	8779.1	306.55	102.67	111.39	42.2	213.66	1085.94	242.07	208.58	790.99	134.04	66.14	146.61	170.82	24.24	9217.3	490.8	16.88	397.99	43.57	114.82	159.21	182.95	271.64	235.33	4887.59	2486.32	61.7	796.31	588.08	165.79	157.49	248.46	59.05
Sample2_Neuro	20	1	0474110	0474113	0474119	0474116	0474122	0474125	Full ROI	18814	27743		23730.1	80	2393.75	4747.91	273.47	139.07	129.26	47.33	586.08	1323.78	332.56	232.15	1461.32	268.86	137.85	223.6	231.11	42.49	7220.04	594.81	17.26	321.22	63.25	144.74	328.41	129.63	380.05	352.21	4134.63	3761.45	58.49	1111.16	529.08	214.93	124.56	208.79	76.41
Sample2_Neuro	21	1	0474110	0474113	0474119	0474116	0474122	0474125	Full ROI	13856	13659		39492.9	294	1070.88	4690.85	214.13	50.43	68.27	22.95	72.22	686.74	170.03	121.73	322.77	183.73	38.13	121.27	75.11	13.38	3708.14	244.36	6.67	206.51	20.73	73.15	42.29	97.64	144.96	89.5	2668.34	489.01	42.02	307.63	265.06	72.58	40.93	122.4	25.39
Sample2_Neuro	22	1	0474110	0474113	0474119	0474116	0474122	0474125	Full ROI	11858	13334		72133.7	247	784.56	941.85	227.55	51.32	46.22	15.85	184.42	731.95	172.41	99.45	388.53	460.86	47.87	151.52	95.82	15.81	1501.2	177.81	8.67	139.59	38.51	33.84	43.99	54.06	165.93	125.02	1505.18	886.95	31.96	269.77	230.06	103.96	34.52	125.11	27.24
Sample2_Neuro	23	1	0474110	0474113	0474119	0474116	0474122	0474125	Full ROI	17440	13662		26818.1	201	999.09	4523.22	209.66	49.79	50.97	22.3	110.81	665.68	135.3	113.27	400.52	173.62	32.13	116.39	83.95	7.2	3795.87	219.12	4.39	160.86	21.93	63.54	70.98	97.95	130.28	94.04	2599.84	760.87	24.66	326.52	275.08	87.44	45.87	107.92	27.26
Sample2_Neuro	24	1	0474110	0474113	0474119	0474116	0474122	0474125	Full ROI	19993	13591		55595.1	183	1860	2178.48	506.63	107.09	95.22	23.94	493.5	1916.06	531.83	226.76	1141.07	1009.53	102.42	415.89	261.51	32.7	3634.6	437.93	17.86	305.68	54.93	110.87	181.69	112.15	379.13	321.88	4660.94	2829.76	77.93	775.58	712.85	304.56	96.42	368.71	74.17
[truncated: 35 more columns]

## Sheet: SNR Norm
Scan_ID	ROI_ID	AOI	LOT_Mouse_Neural_Cell_Profiling_Protein_Core	LOT_Mouse_Alzheimer_s_Pathology_Protein_Module	LOT_Mouse_Alzheimer_s_Pathology_Extended_Protein_Module	LOT_SNCA_Mouse_PD_Pathology_Protein_Module	LOT_Mouse_Autophagy_Protein_Module	LOT_Mouse_Glial_Cell_Subtyping_Protein_Module	Segment (Name/ Label)	ROI X Coordinate	ROI Y Coordinate	Segment tags	AOI surface area	AOI nuclei count	GAPDH	Histone H3	S6	Rb IgG	Rt IgG2a	Rt IgG2b	Aldh1l1	Amyloid-Beta 1-42	Amyloid Precursor Protein	ApoA-I	APOE	ATG12	ATG5	BACE1	BAG3	Beclin-1	Calbindin	CD11b	CD163	CD31	CD39	CD40	CD45	CD68	CD9	CSF1R	Ctsd	GFAP	GPNMB	IBA1	IDE	ITGAX	Ki-67	LC3B	LRRK2
Sample2_Neuro	1	1	0474110	0474113	0474119	0474116	0474122	0474125	Full ROI	15041	89794		79198.4	297	23.72	39.76	4.67	1.1	1.46	0.44	4.34	924.43	30.33	2.14	71.74	5.26	0.81	3.9	2.72	0.28	65.83	11.12	0.25	4.35	2.46	1.59	2.5	1.19	12.76	2.68	45.42	167.13	0.73	13.98	5.41	2.32	0.91	2.32	0.49
Sample2_Neuro	2	1	0474110	0474113	0474119	0474116	0474122	0474125	Full ROI	15297	89192		57703.1	511	28.44	82.66	4.3	1.12	1.33	0.55	1.66	200.94	13.02	1.67	15.59	1.43	0.56	2.11	1.61	0.22	72.18	5.95	0.09	3.7	1.1	1.26	1.66	1.49	3.85	1.76	46.8	55.88	0.52	7.6	3.65	1.48	0.72	1.61	0.39
Sample2_Neuro	3	1	0474110	0474113	0474119	0474116	0474122	0474125	Full ROI	20152	89610		65120.6	205	27.66	35.11	6.34	1.1	1.42	0.47	5.67	163.57	18.5	2.71	18.33	8.71	1.22	4.5	4.84	0.5	65.56	8.77	0.17	5.04	1.4	1.02	2.2	1.33	4.3	2.9	34.13	112.56	0.87	11.97	6.57	2.6	1.12	2.81	0.78
Sample2_Neuro	4	1	0474110	0474113	0474119	0474116	0474122	0474125	Full ROI	19773	89100		34645	292	28.43	81.56	5.06	1.07	1.36	0.57	3.01	235.37	14.76	2.06	14.51	2.27	0.82	2.52	3.13	0.21	48.57	7.18	0.08	4.27	1.22	1.39	2.15	1.56	4.38	1.8	44.65	83.61	0.69	8.36	5.25	1.7	0.69	1.62	0.34
Sample2_Neuro	5	1	0474110	0474113	0474119	0474116	0474122	0474125	Full ROI	13179	13209		26564.1	164	20.35	86.04	5.07	1.13	1.24	0.63	1.78	16.67	2.9	2.3	5.97	3.41	0.63	2.14	1.68	0.29	69.69	4.65	0.11	3.97	0.61	1.49	1.13	1.86	2.25	1.86	43.17	9.04	0.83	4.75	4.5	1.57	0.87	2.63	0.38
Sample2_Neuro	6	1	0474110	0474113	0474119	0474116	0474122	0474125	Full ROI	12895	13549		47039.6	113	24.09	50.64	7.44	1.15	1.59	0.26	4.53	25.45	5.54	2.82	12.54	12.72	1.1	4.94	2.44	0.48	79.98	5.68	0.11	5.65	0.77	2.01	1.4	1.74	4.82	3.93	48.37	26.87	0.86	9.7	7.18	2.78	1.04	3.77	0.66
Sample2_Neuro	7	1	0474110	0474113	0474119	0474116	0474122	0474125	Full ROI	17696	13269		20834.6	203	21.18	104.27	5.53	0.99	1.37	0.63	1.25	17.37	3.3	2.05	8.87	2.75	0.75	2.64	1.6	0.35	88.95	4.97	0.12	4.02	0.41	1.64	2.86	2.02	2.84	2.22	57.97	9.85	0.63	7.39	5.09	1.72	0.94	2.42	0.44
Sample2_Neuro	8	1	0474110	0474113	0474119	0474116	0474122	0474125	Full ROI	18552	13590		70279.8	194	22.01	41.21	6.21	1.07	1.36	0.57	6.54	24.09	5.35	2.91	16.84	10.34	1	4.9	3.02	0.48	67.88	5.69	0.1	4.34	0.73	1.47	1.93	1.41	4.93	3.64	47.02	48.01	0.65	9.79	7.66	2.76	0.96	3.72	0.82
Sample2_Neuro	9	1	0474110	0474113	0474119	0474116	0474122	0474125	Full ROI	14519	73383		41922.2	212	24.46	44.89	4.33	1.05	1.33	0.62	3.3	628.93	22.52	1.84	37.79	4.54	0.76	3.39	2.52	0.44	66.44	10.31	0.07	3.95	2.14	1.31	2.08	1.39	8.73	2.86	47.76	150.28	0.71	10.88	4.91	1.74	0.88	2.31	0.39
Sample2_Neuro	10	1	0474110	0474113	0474119	0474116	0474122	0474125	Full ROI	13936	72959		61275.8	343	25.81	62.43	5.08	1.12	1.35	0.52	3.57	168.56	18.89	2.15	15.26	4.52	0.54	2.84	2.4	0.33	73.14	7.06	0.11	4.2	1.19	1.27	1.53	1.42	4.74	2.13	47.36	116.57	0.64	9.3	4.94	1.71	0.88	2.11	0.43
Sample2_Neuro	11	1	0474110	0474113	0474119	0474116	0474122	0474125	Full ROI	18651	73129		51634.8	223	22.7	46.04	5.77	1.15	1.34	0.52	4.13	235.37	18.27	2.2	14.38	7.11	0.64	3.84	3.29	0.36	50.31	6.34	0.1	4.27	1.11	1.14	1.92	1.23	5.03	3.11	42.04	88.68	0.81	8.59	5.13	1.72	0.64	2.11	0.44
Sample2_Neuro	12	1	0474110	0474113	0474119	0474116	0474122	0474125	Full ROI	19355	73673		63305.5	256	24.89	43.05	6.99	1.09	1.44	0.47	3.95	95.04	14.83	2.48	12	7.28	0.7	3.71	4.07	0.36	61.93	7.56	0.15	5.06	1.1	1.36	1.72	1.4	3.94	3.22	45.19	80.05	0.81	9.46	5.82	1.95	0.94	2.68	0.68
Sample2_Neuro	13	1	0474110	0474113	0474119	0474116	0474122	0474125	Full ROI	12896	57066		74554.6	228	25.24	36.07	3.57	1.07	1.22	0.71	5	406.61	24.07	1.91	33.68	4.98	1	3.87	2.42	0.32	65.13	9.83	0.14	4.08	1.89	1.33	1.85	1.06	8.63	3.4	42.56	158	0.81	13.81	5.38	1.86	0.88	2.59	0.64
Sample2_Neuro	14	1	0474110	0474113	0474119	0474116	0474122	0474125	Full ROI	13524	56466		32575.8	297	31.33	106.1	3.2	1.18	1.26	0.56	1.58	32.42	11.09	1.68	6.66	1.52	0.63	2.11	1.16	0.21	76.19	4.98	0.13	4.01	0.54	1.09	1.06	1.62	2.64	1.85	51.69	24.1	0.62	6.14	4.59	1.56	0.95	1.93	0.37
Sample2_Neuro	15	1	0474110	0474113	0474119	0474116	0474122	0474125	Full ROI	18091	56702		69868.9	203	27.35	36.43	5.24	1.16	1.38	0.46	5.53	155.86	14.96	2.68	18.15	6.86	1.14	4.87	3.48	0.4	64.6	7.25	0.1	4.32	1.42	0.96	1.64	1.01	4.48	4.02	35.75	84.69	1.01	10.41	6.84	2.45	0.96	2.56	0.55
Sample2_Neuro	16	1	0474110	0474113	0474119	0474116	0474122	0474125	Full ROI	17457	56259		32005.6	251	28.24	82.01	4.23	1.21	1.3	0.5	2.62	175.59	13.14	1.65	13.97	2.48	0.72	2.73	2.75	0.32	48.27	6.51	0.1	4.48	1.19	1.12	1.94	1.27	4.02	2.2	41.43	47.34	0.63	8.11	4.88	1.39	0.76	1.98	0.46
Sample2_Neuro	17	1	0474110	0474113	0474119	0474116	0474122	0474125	Full ROI	14222	27787		34573.9	245	19.87	35.08	2.07	1.44	1.13	0.43	1.3	11.44	3.1	2.16	3.14	1.04	0.92	1.43	0.82	0.14	89.03	4.71	0.11	3.03	0.24	1.18	1.05	1.31	2.89	3.15	30.84	20.69	0.19	6.49	3.91	1.15	0.83	2.64	0.27
Sample2_Neuro	18	1	0474110	0474113	0474119	0474116	0474122	0474125	Full ROI	11635	28340		48121.9	183	31.68	22.13	6.67	1.3	1.42	0.27	7.45	20.41	8.49	3.25	12.56	9.97	1.93	5.14	3.23	0.54	52.92	5.72	0.12	4.45	1.18	1.3	0.92	1.65	5.45	4.63	58.37	37.69	0.96	8.69	7.65	4.51	0.99	4.33	0.91
Sample2_Neuro	19	1	0474110	0474113	0474119	0474116	0474122	0474125	Full ROI	16237	28061		15839	96	35.33	102.78	3.59	1.2	1.3	0.49	2.5	12.71	2.83	2.44	9.26	1.57	0.77	1.72	2	0.28	107.91	5.75	0.2	4.66	0.51	1.34	1.86	2.14	3.18	2.75	57.22	29.11	0.72	9.32	6.88	1.94	1.84	2.91	0.69
Sample2_Neuro	20	1	0474110	0474113	0474119	0474116	0474122	0474125	Full ROI	18814	27743		23730.1	80	22.75	45.12	2.6	1.32	1.23	0.45	5.57	12.58	3.16	2.21	13.89	2.56	1.31	2.13	2.2	0.4	68.62	5.65	0.16	3.05	0.6	1.38	3.12	1.23	3.61	3.35	39.3	35.75	0.56	10.56	5.03	2.04	1.18	1.98	0.73
Sample2_Neuro	21	1	0474110	0474113	0474119	0474116	0474122	0474125	Full ROI	13856	13659		39492.9	294	22.68	99.35	4.54	1.07	1.45	0.49	1.53	14.54	3.6	2.58	6.84	3.89	0.81	2.57	1.59	0.28	78.53	5.18	0.14	4.37	0.44	1.55	0.9	2.07	3.07	1.9	56.51	10.36	0.89	6.52	5.61	1.54	0.87	2.59	0.54
Sample2_Neuro	22	1	0474110	0474113	0474119	0474116	0474122	0474125	Full ROI	11858	13334		72133.7	247	20.76	24.92	6.02	1.36	1.22	0.42	4.88	19.37	4.56	2.63	10.28	12.19	1.27	4.01	2.54	0.42	39.72	4.7	0.23	3.69	1.02	0.9	1.16	1.43	4.39	3.31	39.82	23.47	0.85	7.14	6.09	2.75	0.91	3.31	0.72
Sample2_Neuro	23	1	0474110	0474113	0474119	0474116	0474122	0474125	Full ROI	17440	13662		26818.1	201	24.35	110.26	5.11	1.21	1.24	0.54	2.7	16.23	3.3	2.76	9.76	4.23	0.78	2.84	2.05	0.18	92.53	5.34	0.11	3.92	0.53	1.55	1.73	2.39	3.18	2.29	63.38	18.55	0.6	7.96	6.71	2.13	1.12	2.63	0.66
Sample2_Neuro	24	1	0474110	0474113	0474119	0474116	0474122	0474125	Full ROI	19993	13591		55595.1	183	24.66	28.89	6.72	1.42	1.26	0.32	6.54	25.41	7.05	3.01	15.13	13.39	1.36	5.51	3.47	0.43	48.19	5.81	0.24	4.05	0.73	1.47	2.41	1.49	5.03	4.27	61.8	37.52	1.03	10.28	9.45	4.04	1.28	4.89	0.98
[truncated: 35 more columns]
