# Supplementary material for: Nerve growth factor receptor (Ngfr) induces neurogenic plasticity by suppressing reactive astroglial Lcn2/Slc22a17 signaling in Alzheimer’s disease
Source: NPJ Regen Med. 2023 Jul 10;8:33. doi: 10.1038/s41536-023-00311-5 (PMC10333226; doi:10.1038/s41536-023-00311-5)
Supplement: Supplementary file 12 — Supplementary Data 8 [file 41536_2023_311_MOESM12_ESM.xlsx]

## Sheet: Probe Groups
#Target Group	#Analyte type	#CodeClass	Target name (display name)
All Targets	Protein	Endogenous	AhR
All Targets;Hormone Receptor	Protein	Endogenous	AR
All Targets;Checkpoint	Protein	Endogenous	B7-H3
All Targets;Pro-apoptosis;Apoptosis	Protein	Endogenous	BAD
All Targets;Anti-apoptosis;Apoptosis	Protein	Endogenous	BCLXL
All Targets;Pro-apoptosis;Apoptosis	Protein	Endogenous	BIM
All Targets;MAPK;Oncogene	Protein	Endogenous	BRAF
All Targets;Myeloid;DC	Protein	Endogenous	CD11b
All Targets;Myeloid;DC	Protein	Endogenous	CD11c
All Targets;Naive;Memory;T cells	Protein	Endogenous	CD127/IL7RA
All Targets;B cells	Protein	Endogenous	CD19
All Targets;T cells;T cell Activation	Protein	Endogenous	CD27
All Targets;T cells	Protein	Endogenous	CD3e
All Targets;Th cells;T cells	Protein	Endogenous	CD4
All Targets;Myeloid;Myeloid Activation	Protein	Endogenous	CD40
All Targets;Th cells;T cells;T cell Activation	Protein	Endogenous	CD40L
All Targets;T cell Activation	Protein	Endogenous	CD44
All Targets;Total Immune	Protein	Endogenous	CD45
All Targets;Myeloid;Myeloid Activation;Checkpoint	Protein	Endogenous	CD86
All Targets;CD8 T cells;T cells	Protein	Endogenous	CD8a
All Targets;Caspase;Apoptosis	Protein	Endogenous	Cleaved Caspase 3
All Targets;Th cells;Checkpoint;T cells;T cell Activation	Protein	Endogenous	CTLA4
All Targets;Growth Factor Signaling;MAPK;Receptor Tyrosine Kinase;Oncogene	Protein	Endogenous	EGFR
All Targets;Epithelial;Tumor	Protein	Endogenous	Epcam
All Targets;Hormone Receptor	Protein	Endogenous	ER
All Targets;Macrophage;Myeloid	Protein	Endogenous	F4/80
All Targets;Stroma;Fibroblasts	Protein	Endogenous	Fibronectin
All Targets;DNA Damage	Protein	Endogenous	gamma-H2AX
All Targets;Housekeepers	Protein	Control	GAPDH
All Targets;Transgene	Protein	Endogenous	GFP
All Targets;T cells;T cell Activation	Protein	Endogenous	GITR
All Targets;Cytotoxicity;T cell Activation	Protein	Endogenous	GZMB
All Targets;Oncogene;Antigen	Protein	Endogenous	Her2
All Targets;Housekeepers	Protein	Control	Histone H3
All Targets;T cell Activation	Protein	Endogenous	ICOS
All Targets;Interferon;T cell Activation	Protein	Endogenous	IFNGR
All Targets;Proliferation	Protein	Endogenous	Ki-67
All Targets;Checkpoint;T cells;T cell Activation	Protein	Endogenous	LAG3
All Targets;MAPK;Oncogene	Protein	Endogenous	MEK1
All Targets;PI3K-AKT;Oncogene	Protein	Endogenous	MET
All Targets;Antigen Presentation;MHC2	Protein	Endogenous	MHC II
All Targets;Myeloid;T cell Activation	Protein	Endogenous	OX40L
All Targets;Anti-apoptosis;DNA Damage;Apoptosis	Protein	Endogenous	p21
All Targets;MAPK	Protein	Endogenous	p38 MAPK
All Targets;MAPK	Protein	Endogenous	p44/42 MAPK ERK1/2
All Targets;Tumor Suppressor;DNA Damage	Protein	Endogenous	p53
All Targets;PI3K-AKT;Oncogene	Protein	Endogenous	Pan-AKT
All Targets;MAPK;Oncogene	Protein	Endogenous	pan-RAS
All Targets;Epithelial;Tumor	Protein	Endogenous	PanCk
All Targets;DNA Damage	Protein	Endogenous	PARP
All Targets;Checkpoint;T cells;T cell Activation	Protein	Endogenous	PD-1
All Targets;Myeloid Activation;Checkpoint	Protein	Endogenous	PD-L1
All Targets;Cytotoxicity	Protein	Endogenous	Perforin
All Targets;PI3K-AKT;Oncogene	Protein	Endogenous	Phospho-AKT1 (S473)
All Targets;mTOR	Protein	Endogenous	Phospho-AMPK-alpha (T172)
All Targets;PI3K-AKT	Protein	Endogenous	Phospho-GSK3A (S21)/Phospho-GSK3B (S9)
All Targets;MAPK	Protein	Endogenous	Phospho-JNK (T183/Y185)
All Targets;MAPK;Oncogene	Protein	Endogenous	Phospho-MEK1 (S217/S221)
All Targets;MAPK;Oncogene	Protein	Endogenous	Phospho-p44/42 MAPK ERK1/2 (T202/Y204)
All Targets;MAPK	Protein	Endogenous	Phospho-p90 RSK (T359/S363)
All Targets;PI3K-AKT	Protein	Endogenous	Phospho-PRAS40 (T246)
All Targets;mTOR	Protein	Endogenous	Phospho-S6 (S235/S236)
All Targets;PI3K-AKT	Protein	Endogenous	PLCG1
All Targets;Antigen;Melanoma	Protein	Endogenous	Pmel17
All Targets;Background	Protein	Negative	Rb IgG
All Targets;Background	Protein	Negative	Rt IgG2a
All Targets;Background	Protein	Negative	Rt IgG2b
All Targets;Antigen;Melanoma;Tumor	Protein	Endogenous	S100B
All Targets;Housekeepers	Protein	Control	S6
All Targets;Stroma	Protein	Endogenous	SMA
All Targets;Checkpoint;T cells;T cell Activation	Protein	Endogenous	Tim-3
All Targets;Macrophage;Myeloid;Myeloid Activation;Checkpoint	Protein	Endogenous	VISTA

## Sheet: QC
Scan_ID	ROI_ID	AOI	LOT_Mouse_Pan_Tumor__Protein_Module	LOT_Mouse_nC_MAPK_Signaling_Protein	LOT_Mouse_nC_Cell_Death_Protein	LOT_Mouse_nC_PI3K_AKT_Signaling_Protein	LOT_Mouse_Immune_Cell_Profiling_Protein_Core	LOT_Mouse_IO_Drug_Target_Protein_Module	LOT_Mouse_Immune_Activation_Status_Protein_Module	Segment (Name/ Label)	ROI X Coordinate	ROI Y Coordinate	Segment tags	AOI surface area	AOI nuclei count	GAPDH	Histone H3	S6	Rb IgG	Rt IgG2a	Rt IgG2b	AhR	AR	B7-H3	BAD	BCLXL	BIM	BRAF	CD11b	CD11c	CD127/IL7RA	CD19	CD27	CD3e	CD4	CD40	CD40L	CD44	CD45	CD86	CD8a	Cleaved Caspase 3	CTLA4	EGFR	Epcam	ER	F4/80	Fibronectin	gamma-H2AX
Sample1_IO	1	1	0474071	0474156	0474158	0474160	047400801	047400901	0474065	Full ROI	14456	91491		62848	213	5158.27	24176.6	20082.3	79.64	70.08	7.25	695.81	12.19	97.85	1562.77	808.5	68.67	1011.54	3044.63	318.67	354.68	62.94	6.8	121.26	13.27	44.57	1598.73	1770.7	751.54	151.97	156.89	25.67	139.08	890.31	256.23	154.06	157.55	64.17	276.48
Sample1_IO	2	1	0474071	0474156	0474158	0474160	047400801	047400901	0474065	Full ROI	14702	90939		64432.9	556	6864.59	65258.4	23247.5	142.82	136.6	31.61	310.78	22.29	64.5	1121.07	603.97	37.78	983.59	1808.39	418.35	355.01	153.57	5.93	199.13	26.46	26.89	1209.79	502.72	567.42	428.81	184.7	14.93	153.45	803.48	150.18	168.56	194.61	121.93	1026.33
Sample1_IO	3	1	0474071	0474156	0474158	0474160	047400801	047400901	0474065	Full ROI	19243	91606		64048.8	206	5298.02	23875.7	20319.4	83.32	50.59	21.29	231.46	14.89	94.1	1473.87	795.41	51.56	1216.53	2224.25	358.01	425.24	55.77	1.82	223.56	26.33	54.68	1316.95	1094.57	409.12	136.05	131.28	38.39	124.56	874.61	161.3	187.42	187.43	59.43	256.32
Sample1_IO	4	1	0474071	0474156	0474158	0474160	047400801	047400901	0474065	Full ROI	18888	91071		30473.3	307	3278.91	33432.7	14083.4	75.19	67.83	15.23	82.04	5.73	33.38	509.33	331.29	22.38	469.84	769.79	175.03	201.97	60.03	2.49	106.01	15.24	27.15	399.2	641.27	253.82	237.17	92.57	6.88	82.22	341.77	79.12	105.36	97.35	46.12	495.56
Sample1_IO	5	1	0474071	0474156	0474158	0474160	047400801	047400901	0474065	Full ROI	15050	12768		28565.6	253	1933.61	20853.6	12497.3	39.76	54.62	11.77	56.52	10.61	16.56	393.93	176.06	15.08	358.37	382.64	122.78	180.92	63.6	0.69	72.43	8.47	18.1	428.38	24.38	113.33	253.58	66.79	3.48	61.47	256.87	33.88	50.8	71.91	42.57	286.53
Sample1_IO	6	1	0474071	0474156	0474158	0474160	047400801	047400901	0474065	Full ROI	14427	13120		85151.5	207	5256.57	17292.3	27747	70.46	56.78	11.31	412.42	10.88	65.19	1589.34	795.65	39.41	1486.13	1531.38	335.49	530.59	73.82	11.68	145.52	15.39	28.87	3447.58	102.46	256.94	182.12	140.48	24.58	88.14	1130.27	197.24	164.8	202.88	61.45	219.65
Sample1_IO	7	1	0474071	0474156	0474158	0474160	047400801	047400901	0474065	Full ROI	18756	12832		23911.5	223	2027.82	22956.3	11509.9	58.55	41.92	8.72	55.17	10.06	32.44	412.44	181.98	16.07	380.97	453.32	132.61	201.1	65.49	2.73	61.78	8.51	16.95	276.57	184.21	383.53	193.69	71.55	4.39	53.15	291.37	45.88	51.87	158.4	35.68	392.6
Sample1_IO	8	1	0474071	0474156	0474158	0474160	047400801	047400901	0474065	Full ROI	19911	13216		78887.3	243	4510.14	16248.9	25111.1	63.62	48.42	13.68	392.06	11.13	110.86	1323.49	802.61	45.29	1377.37	1431.27	336.44	554.71	60.65	6.92	143.66	18.72	43.16	2034.03	539.39	543.15	140.79	147.16	20.88	93.88	1059.31	128.1	159.52	223.66	68.36	206.7
Sample1_IO	9	1	0474071	0474156	0474158	0474160	047400801	047400901	0474065	Full ROI	12873	77108		55936.9	290	5179.94	29118.9	19776.9	84.63	83.1	15.9	493.24	27.71	77.82	1271.72	616.05	39.7	879.86	2544.93	362.55	393.59	78.3	4.66	166.91	19.75	40.75	1183.29	1475.96	600.98	233.15	150.32	10.32	99.84	815.48	193.91	122.98	128.28	65.7	515.13
Sample1_IO	10	1	0474071	0474156	0474158	0474160	047400801	047400901	0474065	Full ROI	12274	76652		69701.3	362	6566.94	34290.5	24333.4	99.22	89.15	14.04	688.46	30.87	55.09	1429.52	736.79	32.89	1243.67	2339.11	397.3	473.88	105.4	12.24	181.69	24.14	52.11	1790.3	1014.88	594.36	274.07	157.01	15.16	109.86	1015.83	195.78	155.41	162.8	61.6	685.58
Sample1_IO	11	1	0474071	0474156	0474158	0474160	047400801	047400901	0474065	Full ROI	16892	76642		43063.4	260	4022.89	23575	17284.3	58.44	62.73	9.52	161.52	6.41	58.31	957.68	555.87	30.25	810.63	1607.73	263.28	336.09	67.79	3.58	123.75	14.95	26.04	783.34	1139.24	424.04	190.03	120.25	10.8	83.87	503.46	108.61	129.11	98.21	47.24	383.71
Sample1_IO	12	1	0474071	0474156	0474158	0474160	047400801	047400901	0474065	Full ROI	17774	77247		71472.1	381	5899.21	33178.3	30492.7	101.68	100.36	17.35	233.84	14.46	80.17	1525.8	804.91	49.76	1310.05	2183.81	384.8	591.09	93.1	2.17	188.21	31.46	53.75	1536.31	1228.79	495.39	249.1	162.91	21.85	113.6	1002.19	161.04	179.17	180.43	92.86	498.37
Sample1_IO	13	1	0474071	0474156	0474158	0474160	047400801	047400901	0474065	Full ROI	11690	61830		103342	237	6933.67	20682.8	26698.1	93.36	83.21	17.56	1353.41	23.8	107.61	2180.75	1106.97	58.42	1734.9	3801.18	481.14	756.97	55.16	18.91	168.02	40.38	62.52	2875.02	2089.96	822.05	171.84	219.96	43.27	149.1	1505.47	305.86	218.16	155.12	76.5	224.37
Sample1_IO	14	1	0474071	0474156	0474158	0474160	047400801	047400901	0474065	Full ROI	12611	61346		28993.7	284	3028.74	28625.5	14219.6	53.79	51.89	17.83	119.09	20.31	23.09	478.87	253.95	15.26	485.09	772.6	186.5	233.04	81.07	3.14	103.43	12.3	16.21	485.45	165	262.7	201.4	74.6	2.64	116.11	362.84	53.77	69.5	78.27	45.46	413.93
Sample1_IO	15	1	0474071	0474156	0474158	0474160	047400801	047400901	0474065	Full ROI	17205	62266		88910.1	246	6215.21	18010.7	29234.5	97.71	73.6	26.07	308.75	9.79	121.52	1941.66	1174.69	64.34	1804.65	3084.52	516.36	632.73	43.36	28.28	251.22	23.72	51.96	1975.06	1772.6	554.86	211.59	157.29	31.14	127.73	1299.8	193.48	185.18	212.6	96.33	326.23
Sample1_IO	16	1	0474071	0474156	0474158	0474160	047400801	047400901	0474065	Full ROI	16351	61683		31243.3	305	2792.41	24370.1	16417.3	51.45	60.73	14.61	81.31	11.32	31.89	470.87	325.73	17.86	532.7	788.08	196.3	257.76	75.21	3.68	92.61	12.34	20.4	456.07	446.47	232.63	214.16	75.71	10.8	91.58	323.94	62.23	84.29	69.6	45.01	366.94
Sample1_IO	17	1	0474071	0474156	0474158	0474160	047400801	047400901	0474065	Full ROI	14669	28307		25199.2	232	2071.32	23841.2	12816.8	55.3	54.59	12.4	40.98	10.72	13.85	339.86	206.54	13.26	409.36	380.48	139.18	165.52	76.06	2.05	64.06	12.61	13.74	267.66	43.85	121.26	219.09	68.4	6.88	72.41	278.73	32.72	51.22	74.23	27.36	355.01
Sample1_IO	18	1	0474071	0474156	0474158	0474160	047400801	047400901	0474065	Full ROI	12327	28417		69441.7	289	4677.3	19315.9	27583.4	73.28	67.64	22.73	349.67	19.57	55.05	1146.73	689.38	21.45	1231.44	1230.09	327.09	418.62	71.15	8.25	140.73	11.86	34.64	2400.99	126.45	210.44	212.23	128.45	23.72	103.32	1051.43	119.58	143.84	162.31	53.73	293.68
Sample1_IO	19	1	0474071	0474156	0474158	0474160	047400801	047400901	0474065	Full ROI	16456	28370		35123.4	286	2842.02	31182.9	16228.4	73.03	69.7	16.79	84.2	16.69	39.61	570.1	255.56	25.93	539.22	619.66	185.25	240.77	80.66	6.58	62.21	10.11	16.96	298.5	207.2	286.93	244.96	86.56	13.79	86.07	351.41	51.24	65.32	125.46	44.5	615.91
Sample1_IO	20	1	0474071	0474156	0474158	0474160	047400801	047400901	0474065	Full ROI	18727	28280		50108.5	222	3085.4	14954.9	18099	58.92	32.96	8.94	199.1	6.24	77.43	810.34	468.67	41	779.76	832.88	250.86	253.5	46.75	9.01	95.6	15.11	29.62	743.88	542.15	729.58	118.74	114	9.92	61.85	636.18	77.05	71.45	171.52	53.86	229.05
Sample1_IO	21	1	0474071	0474156	0474158	0474160	047400801	047400901	0474065	Full ROI	17266	44485		26488.1	229	2528.66	36232.1	12886	58.45	54.62	12.11	60.26	17.91	32.51	449.3	181.76	17.67	441.53	434.4	166.22	160.57	86.08	7.76	83.35	13.84	23.28	218.68	160.61	356.38	240.91	75.58	12.21	67.33	299.52	52.02	59.71	121.46	48.58	504.35
Sample1_IO	22	1	0474071	0474156	0474158	0474160	047400801	047400901	0474065	Full ROI	17414	44785		23835.5	119	1563.29	12707.3	7932.24	30.75	32.93	11.78	76.47	5.23	29.12	500.23	271.46	25.19	433.12	584.13	108.81	129.68	30.28	2.83	53.1	8.71	21.9	444.06	207.29	329.78	77.74	52.49	13.06	40.01	274.46	32.29	43.54	149.23	26.24	138.69
Sample1_IO	23	1	0474071	0474156	0474158	0474160	047400801	047400901	0474065	Full ROI	14232	44583		22779.3	226	2057.02	30534.4	11982.1	50.2	39.16	10.12	49.75	12.35	17.3	438.47	209.63	17.32	364.68	419.36	138.79	181.44	58.92	1.78	73.96	11.97	13.11	390.66	27.73	134.58	191.04	71.45	6.74	50.71	249.15	37.64	60.88	95.19	37.7	354.47
Sample1_IO	24	1	0474071	0474156	0474158	0474160	047400801	047400901	0474065	Full ROI	13152	44909		33455.2	141	2397.45	14138.3	11538.2	29.33	43	15.65	149.65	7.83	29	605.43	345.51	11.59	532.74	530	128.29	211.06	34.04	7.43	57.61	9.79	22.17	1172.43	42.57	120.08	100.23	64.93	8.01	56.24	370.79	67.77	54.06	64.86	36.59	143.48
[truncated: 38 more columns]

## Sheet: Area Norm
Scan_ID	ROI_ID	AOI	LOT_Mouse_Pan_Tumor__Protein_Module	LOT_Mouse_nC_MAPK_Signaling_Protein	LOT_Mouse_nC_Cell_Death_Protein	LOT_Mouse_nC_PI3K_AKT_Signaling_Protein	LOT_Mouse_Immune_Cell_Profiling_Protein_Core	LOT_Mouse_IO_Drug_Target_Protein_Module	LOT_Mouse_Immune_Activation_Status_Protein_Module	Segment (Name/ Label)	ROI X Coordinate	ROI Y Coordinate	Segment tags	AOI surface area	AOI nuclei count	GAPDH	Histone H3	S6	Rb IgG	Rt IgG2a	Rt IgG2b	AhR	AR	B7-H3	BAD	BCLXL	BIM	BRAF	CD11b	CD11c	CD127/IL7RA	CD19	CD27	CD3e	CD4	CD40	CD40L	CD44	CD45	CD86	CD8a	Cleaved Caspase 3	CTLA4	EGFR	Epcam	ER	F4/80	Fibronectin	gamma-H2AX
Sample1_IO	1	1	0474071	0474156	0474158	0474160	047400801	047400901	0474065	Full ROI	14456	91491		62848	213	3712.09	17398.4	14452	57.31	50.43	5.21	500.73	8.78	70.42	1124.63	581.82	49.42	727.95	2191.03	229.33	255.24	45.29	4.89	87.26	9.55	32.08	1150.51	1274.27	540.84	109.36	112.9	18.47	100.09	640.7	184.39	110.86	113.38	46.18	198.97
Sample1_IO	2	1	0474071	0474156	0474158	0474160	047400801	047400901	0474065	Full ROI	14702	90939		64432.9	556	4818.51	45807.3	16318.3	100.25	95.88	22.19	218.15	15.65	45.28	786.92	423.95	26.52	690.42	1269.38	293.66	249.2	107.79	4.17	139.78	18.57	18.87	849.2	352.88	398.29	300.99	129.65	10.48	107.72	563.99	105.42	118.32	136.6	85.59	720.42
Sample1_IO	3	1	0474071	0474156	0474158	0474160	047400801	047400901	0474065	Full ROI	19243	91606		64048.8	206	3741.18	16859.8	14348.5	58.84	35.73	15.03	163.44	10.52	66.45	1040.77	561.67	36.41	859.05	1570.65	252.81	300.28	39.38	1.28	157.86	18.59	38.61	929.96	772.93	288.9	96.07	92.7	27.11	87.96	617.6	113.9	132.35	132.36	41.96	181
Sample1_IO	4	1	0474071	0474156	0474158	0474160	047400801	047400901	0474065	Full ROI	18888	91071		30473.3	307	4866.49	49620.2	20902.3	111.59	100.68	22.6	121.77	8.5	49.54	755.93	491.69	33.22	697.32	1142.51	259.77	299.76	89.09	3.69	157.33	22.62	40.3	592.49	951.77	376.71	352	137.39	10.21	122.03	507.24	117.43	156.37	144.49	68.46	735.49
Sample1_IO	5	1	0474071	0474156	0474158	0474160	047400801	047400901	0474065	Full ROI	15050	12768		28565.6	253	3061.49	33017.6	19787	62.95	86.48	18.64	89.49	16.81	26.22	623.71	278.76	23.87	567.41	605.84	194.4	286.44	100.69	1.09	114.68	13.41	28.67	678.25	38.6	179.44	401.49	105.76	5.5	97.33	406.7	53.65	80.44	113.86	67.41	453.66
Sample1_IO	6	1	0474071	0474156	0474158	0474160	047400801	047400901	0474065	Full ROI	14427	13120		85151.5	207	2792	9184.71	14737.7	37.42	30.16	6.01	219.05	5.78	34.62	844.17	422.61	20.93	789.35	813.39	178.2	281.82	39.21	6.2	77.29	8.17	15.33	1831.16	54.42	136.47	96.73	74.62	13.06	46.81	600.34	104.76	87.53	107.76	32.64	116.67
Sample1_IO	7	1	0474071	0474156	0474158	0474160	047400801	047400901	0474065	Full ROI	18756	12832		23911.5	223	3835.56	43421.2	21770.6	110.74	79.3	16.49	104.36	19.03	61.35	780.12	344.21	30.4	720.59	857.45	250.82	380.38	123.88	5.16	116.86	16.1	32.06	523.13	348.43	725.43	366.36	135.34	8.31	100.52	551.11	86.78	98.11	299.61	67.5	742.6
Sample1_IO	8	1	0474071	0474156	0474158	0474160	047400801	047400901	0474065	Full ROI	19911	13216		78887.3	243	2585.77	9315.85	14396.8	36.48	27.76	7.84	224.78	6.38	63.56	758.79	460.15	25.96	789.68	820.58	192.89	318.03	34.77	3.97	82.37	10.73	24.75	1166.16	309.24	311.4	80.72	84.37	11.97	53.82	607.32	73.44	91.46	128.23	39.19	118.51
Sample1_IO	9	1	0474071	0474156	0474158	0474160	047400801	047400901	0474065	Full ROI	12873	77108		55936.9	290	4188.25	23544.2	15990.7	68.43	67.19	12.85	398.81	22.4	62.92	1028.25	498.11	32.1	711.41	2057.71	293.14	318.23	63.31	3.77	134.96	15.97	32.94	956.75	1193.39	485.92	188.52	121.55	8.35	80.72	659.36	156.79	99.43	103.72	53.12	416.51
Sample1_IO	10	1	0474071	0474156	0474158	0474160	047400801	047400901	0474065	Full ROI	12274	76652		69701.3	362	4261.16	22250.5	15789.5	64.38	57.85	9.11	446.73	20.03	35.75	927.59	478.09	21.34	806.99	1517.81	257.8	307.49	68.39	7.94	117.89	15.67	33.81	1161.69	658.53	385.67	177.84	101.88	9.84	71.29	659.15	127.04	100.85	105.64	39.97	444.86
Sample1_IO	11	1	0474071	0474156	0474158	0474160	047400801	047400901	0474065	Full ROI	16892	76642		43063.4	260	4225.09	24759.9	18153.1	61.38	65.89	10	169.63	6.73	61.24	1005.82	583.8	31.77	851.37	1688.54	276.52	352.98	71.2	3.76	129.97	15.7	27.35	822.71	1196.5	445.35	199.58	126.29	11.34	88.09	528.76	114.07	135.6	103.14	49.61	403
Sample1_IO	12	1	0474071	0474156	0474158	0474160	047400801	047400901	0474065	Full ROI	17774	77247		71472.1	381	3733.04	20995.3	19295.9	64.34	63.51	10.98	147.97	9.15	50.73	965.53	509.35	31.49	829.01	1381.92	243.5	374.05	58.91	1.37	119.1	19.91	34.01	972.18	777.58	313.49	157.63	103.09	13.83	71.88	634.19	101.91	113.38	114.17	58.76	315.37
Sample1_IO	13	1	0474071	0474156	0474158	0474160	047400801	047400901	0474065	Full ROI	11690	61830		103342	237	3034.54	9051.85	11684.5	40.86	36.42	7.68	592.32	10.42	47.1	954.41	484.47	25.57	759.28	1663.6	210.57	331.29	24.14	8.28	73.53	17.67	27.36	1258.26	914.68	359.77	75.21	96.26	18.94	65.25	658.87	133.86	95.48	67.89	33.48	98.2
Sample1_IO	14	1	0474071	0474156	0474158	0474160	047400801	047400901	0474065	Full ROI	12611	61346		28993.7	284	4724.59	44653.5	22181.5	83.91	80.95	27.82	185.78	31.68	36.02	747.01	396.15	23.8	756.71	1205.2	290.92	363.52	126.47	4.9	161.35	19.19	25.29	757.27	257.38	409.8	314.17	116.37	4.11	181.13	566	83.88	108.41	122.1	70.91	645.7
Sample1_IO	15	1	0474071	0474156	0474158	0474160	047400801	047400901	0474065	Full ROI	17205	62266		88910.1	246	3161.63	9161.89	14871.4	49.7	37.44	13.26	157.06	4.98	61.82	987.71	597.56	32.73	918.01	1569.07	262.67	321.86	22.06	14.38	127.8	12.07	26.43	1004.7	901.71	282.25	107.63	80.01	15.84	64.97	661.2	98.42	94.2	108.15	49	165.95
Sample1_IO	16	1	0474071	0474156	0474158	0474160	047400801	047400901	0474065	Full ROI	16351	61683		31243.3	305	4042.29	35278.1	23765.7	74.48	87.92	21.15	117.7	16.38	46.16	681.64	471.53	25.85	771.14	1140.82	284.16	373.14	108.88	5.33	134.06	17.87	29.53	660.21	646.31	336.76	310.01	109.6	15.64	132.57	468.93	90.09	122.01	100.75	65.16	531.18
Sample1_IO	17	1	0474071	0474156	0474158	0474160	047400801	047400901	0474065	Full ROI	14669	28307		25199.2	232	3717.63	42790.4	23003.6	99.26	97.99	22.26	73.55	19.24	24.86	609.98	370.71	23.81	734.73	682.89	249.8	297.08	136.52	3.68	114.98	22.63	24.66	480.41	78.7	217.63	393.23	122.76	12.34	129.96	500.26	58.73	91.93	133.22	49.1	637.17
Sample1_IO	18	1	0474071	0474156	0474158	0474160	047400801	047400901	0474065	Full ROI	12327	28417		69441.7	289	3046.36	12580.6	17965.2	47.73	44.05	14.8	227.74	12.75	35.85	746.88	449	13.97	802.04	801.16	213.04	272.65	46.34	5.37	91.66	7.72	22.56	1563.78	82.35	137.06	138.23	83.66	15.45	67.29	684.8	77.89	93.68	105.71	35	191.27
Sample1_IO	19	1	0474071	0474156	0474158	0474160	047400801	047400901	0474065	Full ROI	16456	28370		35123.4	286	3659.63	40153.7	20897	94.04	89.75	21.62	108.42	21.49	51.01	734.11	329.07	33.39	694.35	797.92	238.54	310.03	103.87	8.47	80.1	13.02	21.84	384.37	266.81	369.47	315.43	111.47	17.76	110.83	452.51	65.98	84.11	161.55	57.3	793.1
Sample1_IO	20	1	0474071	0474156	0474158	0474160	047400801	047400901	0474065	Full ROI	18727	28280		50108.5	222	2784.87	13498.2	16336.2	53.18	29.75	8.07	179.71	5.63	69.89	731.41	423.02	37	703.81	751.76	226.42	228.81	42.2	8.13	86.29	13.64	26.74	671.42	489.34	658.52	107.17	102.9	8.95	55.83	574.21	69.55	64.49	154.81	48.62	206.74
Sample1_IO	21	1	0474071	0474156	0474158	0474160	047400801	047400901	0474065	Full ROI	17266	44485		26488.1	229	4317.63	61865.4	22002.5	99.8	93.26	20.68	102.9	30.59	55.51	767.17	310.35	30.16	753.91	741.73	283.82	274.17	146.98	13.26	142.32	23.63	39.74	373.38	274.24	608.51	411.35	129.05	20.85	114.97	511.43	88.82	101.95	207.39	82.95	861.17
Sample1_IO	22	1	0474071	0474156	0474158	0474160	047400801	047400901	0474065	Full ROI	17414	44785		23835.5	119	2966.35	24112.1	15051.4	58.34	62.48	22.35	145.11	9.92	55.25	949.19	515.1	47.81	821.84	1108.38	206.47	246.08	57.45	5.37	100.76	16.52	41.56	842.6	393.33	625.76	147.51	99.61	24.79	75.92	520.8	61.26	82.63	283.17	49.8	263.17
Sample1_IO	23	1	0474071	0474156	0474158	0474160	047400801	047400901	0474065	Full ROI	14232	44583		22779.3	226	4084.17	60625.5	23790.3	99.66	77.74	20.1	98.78	24.52	34.35	870.58	416.22	34.39	724.07	832.63	275.57	360.25	116.98	3.54	146.85	23.77	26.03	775.64	55.06	267.2	379.31	141.86	13.37	100.69	494.69	74.73	120.87	188.99	74.86	703.79
Sample1_IO	24	1	0474071	0474156	0474158	0474160	047400801	047400901	0474065	Full ROI	13152	44909		33455.2	141	3241.1	19113.5	15598.4	39.66	58.13	21.16	202.31	10.59	39.2	818.48	467.1	15.67	720.21	716.51	173.43	285.33	46.02	10.04	77.89	13.24	29.97	1585	57.55	162.33	135.51	87.78	10.83	76.03	501.27	91.61	73.09	87.68	49.47	193.97
[truncated: 38 more columns]

## Sheet: HK Norm
Scan_ID	ROI_ID	AOI	LOT_Mouse_Pan_Tumor__Protein_Module	LOT_Mouse_nC_MAPK_Signaling_Protein	LOT_Mouse_nC_Cell_Death_Protein	LOT_Mouse_nC_PI3K_AKT_Signaling_Protein	LOT_Mouse_Immune_Cell_Profiling_Protein_Core	LOT_Mouse_IO_Drug_Target_Protein_Module	LOT_Mouse_Immune_Activation_Status_Protein_Module	Segment (Name/ Label)	ROI X Coordinate	ROI Y Coordinate	Segment tags	AOI surface area	AOI nuclei count	GAPDH	Histone H3	S6	Rb IgG	Rt IgG2a	Rt IgG2b	AhR	AR	B7-H3	BAD	BCLXL	BIM	BRAF	CD11b	CD11c	CD127/IL7RA	CD19	CD27	CD3e	CD4	CD40	CD40L	CD44	CD45	CD86	CD8a	Cleaved Caspase 3	CTLA4	EGFR	Epcam	ER	F4/80	Fibronectin	gamma-H2AX
Sample1_IO	1	1	0474071	0474156	0474158	0474160	047400801	047400901	0474065	Full ROI	14456	91491		62848	213	4611.76	21615.2	17954.6	71.2	62.65	6.48	622.09	10.9	87.48	1397.19	722.84	61.39	904.37	2722.06	284.91	317.1	56.27	6.08	108.41	11.86	39.85	1429.35	1583.1	671.92	135.87	140.27	22.95	124.34	795.98	229.08	137.73	140.86	57.38	247.19
Sample1_IO	2	1	0474071	0474156	0474158	0474160	047400801	047400901	0474065	Full ROI	14702	90939		64432.9	556	3816.56	36282.2	12925.1	79.4	75.95	17.57	172.79	12.39	35.86	623.29	335.79	21	546.85	1005.43	232.6	197.38	85.38	3.3	110.71	14.71	14.95	672.62	279.5	315.47	238.41	102.69	8.3	85.32	446.72	83.5	93.72	108.2	67.79	570.62
Sample1_IO	3	1	0474071	0474156	0474158	0474160	047400801	047400901	0474065	Full ROI	19243	91606		64048.8	206	4695.91	21162.3	18010.1	73.85	44.84	18.87	205.15	13.2	83.4	1306.37	705.01	45.7	1078.27	1971.47	317.32	376.92	49.43	1.61	198.15	23.34	48.47	1167.28	970.18	362.63	120.58	116.36	34.03	110.41	775.21	142.97	166.12	166.13	52.67	227.19
Sample1_IO	4	1	0474071	0474156	0474158	0474160	047400801	047400901	0474065	Full ROI	18888	91071		30473.3	307	3444.51	35121.2	14794.6	78.98	71.26	16	86.19	6.02	35.06	535.05	348.02	23.51	493.57	808.67	183.87	212.17	63.06	2.61	111.36	16.01	28.52	419.36	673.66	266.64	249.14	97.24	7.23	86.37	359.03	83.12	110.68	102.27	48.45	520.58
Sample1_IO	5	1	0474071	0474156	0474158	0474160	047400801	047400901	0474065	Full ROI	15050	12768		28565.6	253	2950.17	31817	19067.5	60.66	83.34	17.96	86.24	16.19	25.27	601.03	268.62	23	546.78	583.81	187.33	276.03	97.03	1.05	110.51	12.92	27.62	653.59	37.2	172.92	386.89	101.91	5.3	93.79	391.91	51.7	77.51	109.72	64.96	437.16
Sample1_IO	6	1	0474071	0474156	0474158	0474160	047400801	047400901	0474065	Full ROI	14427	13120		85151.5	207	4688.63	15423.9	24749.1	62.85	50.64	10.09	367.86	9.7	58.14	1417.63	709.69	35.15	1325.56	1365.93	299.25	473.27	65.84	10.42	129.8	13.73	25.75	3075.09	91.39	229.18	162.45	125.3	21.92	78.61	1008.15	175.93	147	180.96	54.81	195.92
Sample1_IO	7	1	0474071	0474156	0474158	0474160	047400801	047400901	0474065	Full ROI	18756	12832		23911.5	223	3031.3	34316.4	17205.6	87.52	62.67	13.03	82.47	15.04	48.49	616.54	272.03	24.03	569.49	677.65	198.23	300.62	97.91	4.08	92.35	12.73	25.33	413.44	275.37	573.32	289.54	106.96	6.56	79.44	435.55	68.58	77.53	236.79	53.34	586.89
Sample1_IO	8	1	0474071	0474156	0474158	0474160	047400801	047400901	0474065	Full ROI	19911	13216		78887.3	243	4468.52	16098.9	24879.4	63.03	47.97	13.56	388.45	11.03	109.84	1311.28	795.2	44.87	1364.66	1418.06	333.34	549.6	60.09	6.85	142.34	18.55	42.76	2015.26	534.41	538.14	139.5	145.8	20.69	93.01	1049.53	126.92	158.05	221.59	67.73	204.79
Sample1_IO	9	1	0474071	0474156	0474158	0474160	047400801	047400901	0474065	Full ROI	12873	77108		55936.9	290	4368.9	24559.7	16680.4	71.38	70.09	13.41	416.01	23.37	65.63	1072.6	519.6	33.48	742.1	2146.46	305.78	331.96	66.04	3.93	140.78	16.66	34.37	998.02	1244.87	506.88	196.65	126.79	8.71	84.2	687.8	163.55	103.72	108.2	55.41	434.48
Sample1_IO	10	1	0474071	0474156	0474158	0474160	047400801	047400901	0474065	Full ROI	12274	76652		69701.3	362	4522.55	23615.3	16758	68.33	61.4	9.67	474.13	21.26	37.94	984.49	507.41	22.65	856.5	1610.91	273.61	326.36	72.59	8.43	125.13	16.63	35.89	1232.95	698.93	409.33	188.75	108.13	10.44	75.66	699.58	134.83	107.03	112.12	42.42	472.15
Sample1_IO	11	1	0474071	0474156	0474158	0474160	047400801	047400901	0474065	Full ROI	16892	76642		43063.4	260	4142.46	24275.7	17798	60.18	64.6	9.81	166.32	6.6	60.04	986.15	572.39	31.15	834.72	1655.51	271.11	346.08	69.81	3.68	127.43	15.39	26.81	806.62	1173.1	436.64	195.68	123.82	11.12	86.37	518.42	111.84	132.95	101.12	48.64	395.12
Sample1_IO	12	1	0474071	0474156	0474158	0474160	047400801	047400901	0474065	Full ROI	17774	77247		71472.1	381	3948.63	22207.8	20410.3	68.06	67.18	11.61	156.52	9.68	53.66	1021.29	538.76	33.31	876.88	1461.73	257.56	395.65	62.32	1.45	125.98	21.06	35.98	1028.33	822.49	331.59	166.74	109.04	14.62	76.04	670.81	107.79	119.93	120.77	62.16	333.59
Sample1_IO	13	1	0474071	0474156	0474158	0474160	047400801	047400901	0474065	Full ROI	11690	61830		103342	237	5381.21	16051.8	20720.3	72.45	64.58	13.63	1050.37	18.47	83.51	1692.47	859.11	45.34	1346.45	2950.09	373.41	587.48	42.81	14.68	130.4	31.34	48.52	2231.3	1622.01	637.99	133.36	170.71	33.58	115.72	1168.39	237.38	169.31	120.39	59.37	174.14
Sample1_IO	14	1	0474071	0474156	0474158	0474160	047400801	047400901	0474065	Full ROI	12611	61346		28993.7	284	3429.48	32413	16101	60.91	58.76	20.19	134.85	22.99	26.15	542.23	287.55	17.28	549.28	874.83	211.17	263.87	91.8	3.56	117.12	13.93	18.36	549.68	186.83	297.46	228.05	84.47	2.99	131.47	410.85	60.89	78.7	88.63	51.47	468.7
Sample1_IO	15	1	0474071	0474156	0474158	0474160	047400801	047400901	0474065	Full ROI	17205	62266		88910.1	246	5082.71	14728.9	23907.6	79.91	60.19	21.32	252.49	8	99.38	1587.86	960.65	52.62	1475.82	2522.47	422.27	517.44	35.46	23.12	205.45	19.4	42.49	1615.18	1449.61	453.75	173.03	128.63	25.46	104.45	1062.96	158.23	151.44	173.86	78.78	266.79
Sample1_IO	16	1	0474071	0474156	0474158	0474160	047400801	047400901	0474065	Full ROI	16351	61683		31243.3	305	3267.39	28515.3	19209.8	60.21	71.06	17.1	95.13	13.24	37.31	550.97	381.14	20.89	623.31	922.12	229.69	301.61	88.01	4.3	108.36	14.44	23.87	533.65	522.41	272.2	250.58	88.59	12.64	107.16	379.04	72.82	98.62	81.43	52.67	429.35
Sample1_IO	17	1	0474071	0474156	0474158	0474160	047400801	047400901	0474065	Full ROI	14669	28307		25199.2	232	2929.07	33714	18124.3	78.21	77.2	17.54	57.95	15.16	19.59	480.6	292.07	18.76	578.89	538.04	196.81	234.06	107.56	2.9	90.59	17.83	19.43	378.51	62.01	171.47	309.82	96.72	9.73	102.4	394.15	46.27	72.43	104.96	38.68	502.02
Sample1_IO	18	1	0474071	0474156	0474158	0474160	047400801	047400901	0474065	Full ROI	12327	28417		69441.7	289	4188.67	17298	24701.8	65.63	60.57	20.35	313.14	17.53	49.3	1026.94	617.36	19.21	1102.79	1101.58	292.92	374.89	63.72	7.39	126.03	10.62	31.02	2150.16	113.24	188.46	190.06	115.03	21.25	92.52	941.59	107.09	128.81	145.35	48.12	263
Sample1_IO	19	1	0474071	0474156	0474158	0474160	047400801	047400901	0474065	Full ROI	16456	28370		35123.4	286	3056.95	33541.1	17455.6	78.56	74.97	18.06	90.56	17.95	42.61	613.22	274.88	27.89	580	666.52	199.26	258.97	86.76	7.07	66.91	10.88	18.24	321.07	222.87	308.63	263.48	93.11	14.84	92.58	377.99	55.12	70.26	134.95	47.86	662.49
Sample1_IO	20	1	0474071	0474156	0474158	0474160	047400801	047400901	0474065	Full ROI	18727	28280		50108.5	222	3977.97	19281.2	23334.9	75.97	42.49	11.53	256.7	8.04	99.83	1044.77	604.25	52.86	1005.34	1073.83	323.43	326.84	60.28	11.61	123.26	19.49	38.19	959.07	698.98	940.64	153.09	146.98	12.79	79.75	820.22	99.34	92.11	221.14	69.45	295.31
Sample1_IO	21	1	0474071	0474156	0474158	0474160	047400801	047400901	0474065	Full ROI	17266	44485		26488.1	229	2904.85	41622.3	14803	67.14	62.75	13.92	69.23	20.58	37.35	516.14	208.8	20.29	507.22	499.03	190.95	184.46	98.89	8.92	95.75	15.9	26.74	251.21	184.51	409.4	276.75	86.82	14.03	77.35	344.08	59.76	68.59	139.53	55.81	579.38
Sample1_IO	22	1	0474071	0474156	0474158	0474160	047400801	047400901	0474065	Full ROI	17414	44785		23835.5	119	3514.08	28564.3	17830.6	69.11	74.02	26.48	171.9	11.75	65.45	1124.46	610.21	56.63	973.59	1313.04	244.59	291.51	68.06	6.36	119.36	19.57	49.24	998.18	465.96	741.3	174.75	118	29.37	89.94	616.96	72.57	97.88	335.45	58.99	311.76
Sample1_IO	23	1	0474071	0474156	0474158	0474160	047400801	047400901	0474065	Full ROI	14232	44583		22779.3	226	2745.68	40757	15993.7	67	52.26	13.51	66.41	16.48	23.09	585.27	279.82	23.12	486.78	559.76	185.26	242.19	78.64	2.38	98.73	15.98	17.5	521.44	37.02	179.63	255	95.37	8.99	67.69	332.57	50.24	81.26	127.06	50.33	473.14
Sample1_IO	24	1	0474071	0474156	0474158	0474160	047400801	047400901	0474065	Full ROI	13152	44909		33455.2	141	3980.35	23473.1	19156.2	48.7	71.39	25.99	248.45	13.01	48.15	1005.16	573.64	19.24	884.48	879.94	212.99	350.41	56.52	12.33	95.65	16.26	36.8	1946.53	70.68	199.35	166.41	107.8	13.3	93.37	615.6	112.51	89.76	107.68	60.75	238.21
[truncated: 38 more columns]

## Sheet: Nuclei Norm
Scan_ID	ROI_ID	AOI	LOT_Mouse_Pan_Tumor__Protein_Module	LOT_Mouse_nC_MAPK_Signaling_Protein	LOT_Mouse_nC_Cell_Death_Protein	LOT_Mouse_nC_PI3K_AKT_Signaling_Protein	LOT_Mouse_Immune_Cell_Profiling_Protein_Core	LOT_Mouse_IO_Drug_Target_Protein_Module	LOT_Mouse_Immune_Activation_Status_Protein_Module	Segment (Name/ Label)	ROI X Coordinate	ROI Y Coordinate	Segment tags	AOI surface area	AOI nuclei count	GAPDH	Histone H3	S6	Rb IgG	Rt IgG2a	Rt IgG2b	AhR	AR	B7-H3	BAD	BCLXL	BIM	BRAF	CD11b	CD11c	CD127/IL7RA	CD19	CD27	CD3e	CD4	CD40	CD40L	CD44	CD45	CD86	CD8a	Cleaved Caspase 3	CTLA4	EGFR	Epcam	ER	F4/80	Fibronectin	gamma-H2AX
Sample1_IO	1	1	0474071	0474156	0474158	0474160	047400801	047400901	0474065	Full ROI	14456	91491		62848	213	6092.2	28553.9	23718.3	94.06	82.77	8.56	821.79	14.4	115.57	1845.71	954.88	81.1	1194.69	3595.87	376.37	418.9	74.33	8.03	143.21	15.67	52.64	1888.19	2091.29	887.61	179.48	185.29	30.31	164.26	1051.5	302.62	181.95	186.08	75.79	326.54
Sample1_IO	2	1	0474071	0474156	0474158	0474160	047400801	047400901	0474065	Full ROI	14702	90939		64432.9	556	3105.91	29526.4	10518.5	64.62	61.8	14.3	140.61	10.09	29.18	507.23	273.27	17.09	445.03	818.21	189.29	160.63	69.48	2.68	90.1	11.97	12.16	547.38	227.46	256.73	194.01	83.57	6.75	69.43	363.54	67.95	76.27	88.05	55.17	464.37
Sample1_IO	3	1	0474071	0474156	0474158	0474160	047400801	047400901	0474065	Full ROI	19243	91606		64048.8	206	6469.87	29156.7	24813.8	101.75	61.78	26	282.65	18.19	114.91	1799.87	971.34	62.96	1485.61	2716.22	437.2	519.3	68.1	2.22	273	32.15	66.78	1608.24	1336.68	499.62	166.14	160.32	46.89	152.12	1068.06	196.97	228.88	228.89	72.57	313.01
Sample1_IO	4	1	0474071	0474156	0474158	0474160	047400801	047400901	0474065	Full ROI	18888	91071		30473.3	307	2686.83	27395.7	11540.3	61.61	55.59	12.48	67.23	4.7	27.35	417.36	271.47	18.34	385	630.79	143.42	165.5	49.19	2.04	86.86	12.49	22.25	327.12	525.48	207.99	194.34	75.85	5.64	67.37	280.05	64.84	86.33	79.77	37.8	406.07
Sample1_IO	5	1	0474071	0474156	0474158	0474160	047400801	047400901	0474065	Full ROI	15050	12768		28565.6	253	1922.64	20735.3	12426.4	39.53	54.31	11.71	56.2	10.55	16.47	391.69	175.06	14.99	356.34	380.47	122.08	179.89	63.24	0.69	72.02	8.42	18	425.95	24.24	112.69	252.14	66.42	3.46	61.13	255.41	33.69	50.51	71.5	42.33	284.9
Sample1_IO	6	1	0474071	0474156	0474158	0474160	047400801	047400901	0474065	Full ROI	14427	13120		85151.5	207	6388.24	21015.1	33720.6	85.63	69	13.75	501.21	13.22	79.22	1931.51	966.95	47.89	1806.08	1861.07	407.72	644.82	89.71	14.2	176.85	18.7	35.08	4189.79	124.52	312.26	221.33	170.72	29.87	107.11	1373.6	239.7	200.28	246.56	74.69	266.94
Sample1_IO	7	1	0474071	0474156	0474158	0474160	047400801	047400901	0474065	Full ROI	18756	12832		23911.5	223	2287.57	25896.8	12984.2	66.05	47.29	9.83	62.24	11.35	36.59	465.27	205.29	18.13	429.77	511.39	149.59	226.86	73.88	3.08	69.69	9.6	19.12	312	207.81	432.66	218.5	80.72	4.95	59.95	328.69	51.75	58.51	178.69	40.26	442.89
Sample1_IO	8	1	0474071	0474156	0474158	0474160	047400801	047400901	0474065	Full ROI	19911	13216		78887.3	243	4669.1	16821.6	25996.2	65.86	50.13	14.16	405.88	11.53	114.77	1370.14	830.9	46.88	1425.92	1481.71	348.3	574.27	62.78	7.16	148.73	19.38	44.68	2105.72	558.4	562.29	145.76	152.35	21.61	97.18	1096.64	132.61	165.14	231.54	70.77	213.99
Sample1_IO	9	1	0474071	0474156	0474158	0474160	047400801	047400901	0474065	Full ROI	12873	77108		55936.9	290	4493.41	25259.6	17155.8	73.41	72.09	13.79	427.86	24.04	67.5	1103.17	534.4	34.44	763.25	2207.63	314.5	341.42	67.92	4.05	144.79	17.14	35.35	1026.46	1280.35	521.33	202.25	130.4	8.96	86.6	707.4	168.21	106.68	111.28	56.99	446.86
Sample1_IO	10	1	0474071	0474156	0474158	0474160	047400801	047400901	0474065	Full ROI	12274	76652		69701.3	362	4563.56	23829.5	16910	68.95	61.95	9.76	478.43	21.45	38.28	993.42	512.01	22.85	864.26	1625.52	276.09	329.32	73.25	8.51	126.26	16.78	36.21	1244.13	705.27	413.04	190.46	109.11	10.54	76.34	705.93	136.06	108	113.13	42.81	476.43
Sample1_IO	11	1	0474071	0474156	0474158	0474160	047400801	047400901	0474065	Full ROI	16892	76642		43063.4	260	3892.37	22810.1	16723.6	56.55	60.7	9.22	156.28	6.2	56.41	926.61	537.83	29.27	784.33	1555.57	254.74	325.19	65.59	3.46	119.74	14.46	25.19	757.92	1102.28	410.28	183.86	116.35	10.45	81.15	487.13	105.08	124.92	95.02	45.7	371.26
Sample1_IO	12	1	0474071	0474156	0474158	0474160	047400801	047400901	0474065	Full ROI	17774	77247		71472.1	381	3895.09	21906.8	20133.6	67.14	66.26	11.45	154.4	9.55	52.93	1007.44	531.46	32.86	864.99	1441.91	254.07	390.28	61.47	1.43	124.27	20.77	35.49	1014.39	811.34	327.1	164.48	107.56	14.43	75	661.72	106.33	118.3	119.13	61.32	329.06
Sample1_IO	13	1	0474071	0474156	0474158	0474160	047400801	047400901	0474065	Full ROI	11690	61830		103342	237	7359.77	21953.8	28338.8	99.09	88.33	18.64	1436.58	25.26	114.22	2314.76	1175	62.01	1841.52	4034.78	510.71	803.49	58.55	20.07	178.35	42.86	66.36	3051.7	2218.4	872.57	182.4	233.47	45.93	158.26	1597.99	324.65	231.56	164.65	81.2	238.16
Sample1_IO	14	1	0474071	0474156	0474158	0474160	047400801	047400901	0474065	Full ROI	12611	61346		28993.7	284	2682.83	25356.2	12595.6	47.65	45.97	15.8	105.49	17.99	20.45	424.18	224.95	13.52	429.69	684.36	165.2	206.42	71.81	2.78	91.62	10.9	14.36	430.01	146.15	232.7	178.4	66.08	2.34	102.85	321.4	47.63	61.56	69.33	40.26	366.66
Sample1_IO	15	1	0474071	0474156	0474158	0474160	047400801	047400901	0474065	Full ROI	17205	62266		88910.1	246	6355.79	18418.1	29895.8	99.92	75.27	26.66	315.74	10.01	124.27	1985.58	1201.26	65.79	1845.47	3154.29	528.04	647.04	44.34	28.92	256.91	24.26	53.13	2019.74	1812.7	567.41	216.37	160.85	31.84	130.61	1329.2	197.86	189.37	217.41	98.51	333.61
Sample1_IO	16	1	0474071	0474156	0474158	0474160	047400801	047400901	0474065	Full ROI	16351	61683		31243.3	305	2303.18	20100.5	13541	42.44	50.09	12.05	67.06	9.33	26.3	388.38	268.66	14.73	439.38	650.01	161.91	212.6	62.04	3.03	76.38	10.18	16.82	376.17	368.25	191.87	176.64	62.45	8.91	75.53	267.18	51.33	69.52	57.4	37.13	302.65
Sample1_IO	17	1	0474071	0474156	0474158	0474160	047400801	047400901	0474065	Full ROI	14669	28307		25199.2	232	2246	25851.7	13897.6	59.97	59.2	13.45	44.44	11.62	15.02	368.52	223.96	14.38	443.89	412.57	150.91	179.48	82.48	2.22	69.47	13.67	14.9	290.24	47.55	131.48	237.57	74.17	7.46	78.52	302.23	35.48	55.54	80.49	29.66	384.94
Sample1_IO	18	1	0474071	0474156	0474158	0474160	047400801	047400901	0474065	Full ROI	12327	28417		69441.7	289	4071.43	16813.8	24010.4	63.79	58.87	19.78	304.38	17.04	47.92	998.19	600.08	18.67	1071.92	1070.75	284.72	364.4	61.94	7.18	122.5	10.32	30.15	2089.98	110.07	183.18	184.74	111.81	20.65	89.93	915.23	104.09	125.21	141.29	46.77	255.64
Sample1_IO	19	1	0474071	0474156	0474158	0474160	047400801	047400901	0474065	Full ROI	16456	28370		35123.4	286	2499.83	27428.4	14274.4	64.24	61.3	14.77	74.06	14.68	34.84	501.46	224.79	22.81	474.3	545.05	162.94	211.78	70.95	5.78	54.72	8.89	14.92	262.56	182.25	252.38	215.46	76.14	12.13	75.7	309.1	45.07	57.45	110.35	39.14	541.75
Sample1_IO	20	1	0474071	0474156	0474158	0474160	047400801	047400901	0474065	Full ROI	18727	28280		50108.5	222	3496.29	16946.5	20509.3	66.77	37.34	10.14	225.62	7.07	87.74	918.26	531.08	46.46	883.6	943.8	284.26	287.27	52.98	10.21	108.33	17.13	33.57	842.94	614.34	826.74	134.55	129.19	11.24	70.09	720.9	87.31	80.96	194.36	61.04	259.56
Sample1_IO	21	1	0474071	0474156	0474158	0474160	047400801	047400901	0474065	Full ROI	17266	44485		26488.1	229	2777.82	39802.2	14155.7	64.21	60	13.31	66.2	19.68	35.71	493.57	199.67	19.41	485.04	477.21	182.6	176.39	94.56	8.53	91.56	15.2	25.57	240.22	176.44	391.49	264.65	83.03	13.42	73.97	329.04	57.14	65.59	133.43	53.37	554.05
Sample1_IO	22	1	0474071	0474156	0474158	0474160	047400801	047400901	0474065	Full ROI	17414	44785		23835.5	119	3304.78	26863	16768.7	65	69.61	24.9	161.66	11.05	61.55	1057.48	573.87	53.26	915.6	1234.84	230.02	274.15	64	5.98	112.25	18.41	46.3	938.73	438.2	697.15	164.34	110.97	27.62	84.58	580.21	68.25	92.05	315.47	55.48	293.2
Sample1_IO	23	1	0474071	0474156	0474158	0474160	047400801	047400901	0474065	Full ROI	14232	44583		22779.3	226	2289.7	33988.4	13337.5	55.87	43.59	11.27	55.38	13.74	19.26	488.07	233.35	19.28	405.94	466.8	154.49	201.97	65.58	1.99	82.33	13.33	14.59	434.85	30.87	149.8	212.65	79.53	7.5	56.45	277.34	41.89	67.76	105.95	41.97	394.56
Sample1_IO	24	1	0474071	0474156	0474158	0474160	047400801	047400901	0474065	Full ROI	13152	44909		33455.2	141	4277.39	25224.8	20585.8	52.34	76.72	27.93	266.99	13.98	51.74	1080.17	616.44	20.68	950.49	945.6	228.89	376.56	60.74	13.25	102.79	17.47	39.55	2091.79	75.96	214.23	178.83	115.84	14.3	100.34	661.54	120.91	96.46	115.71	65.28	255.98
[truncated: 38 more columns]

## Sheet: SNR Norm
Scan_ID	ROI_ID	AOI	LOT_Mouse_Pan_Tumor__Protein_Module	LOT_Mouse_nC_MAPK_Signaling_Protein	LOT_Mouse_nC_Cell_Death_Protein	LOT_Mouse_nC_PI3K_AKT_Signaling_Protein	LOT_Mouse_Immune_Cell_Profiling_Protein_Core	LOT_Mouse_IO_Drug_Target_Protein_Module	LOT_Mouse_Immune_Activation_Status_Protein_Module	Segment (Name/ Label)	ROI X Coordinate	ROI Y Coordinate	Segment tags	AOI surface area	AOI nuclei count	GAPDH	Histone H3	S6	Rb IgG	Rt IgG2a	Rt IgG2b	AhR	AR	B7-H3	BAD	BCLXL	BIM	BRAF	CD11b	CD11c	CD127/IL7RA	CD19	CD27	CD3e	CD4	CD40	CD40L	CD44	CD45	CD86	CD8a	Cleaved Caspase 3	CTLA4	EGFR	Epcam	ER	F4/80	Fibronectin	gamma-H2AX
Sample1_IO	1	1	0474071	0474156	0474158	0474160	047400801	047400901	0474065	Full ROI	14456	91491		62848	213	98.59	462.09	383.83	1.52	1.34	0.14	13.3	0.23	1.87	29.87	15.45	1.31	19.33	58.19	6.09	6.78	1.2	0.13	2.32	0.25	0.85	30.56	33.84	14.36	2.9	3	0.49	2.66	17.02	4.9	2.94	3.01	1.23	5.28
Sample1_IO	2	1	0474071	0474156	0474158	0474160	047400801	047400901	0474065	Full ROI	14702	90939		64432.9	556	66.21	629.46	224.24	1.38	1.32	0.3	3	0.22	0.62	10.81	5.83	0.36	9.49	17.44	4.04	3.42	1.48	0.06	1.92	0.26	0.26	11.67	4.85	5.47	4.14	1.78	0.14	1.48	7.75	1.45	1.63	1.88	1.18	9.9
Sample1_IO	3	1	0474071	0474156	0474158	0474160	047400801	047400901	0474065	Full ROI	19243	91606		64048.8	206	102.41	461.51	392.76	1.61	0.98	0.41	4.47	0.29	1.82	28.49	15.37	1	23.51	42.99	6.92	8.22	1.08	0.04	4.32	0.51	1.06	25.46	21.16	7.91	2.63	2.54	0.74	2.41	16.91	3.12	3.62	3.62	1.15	4.95
Sample1_IO	4	1	0474071	0474156	0474158	0474160	047400801	047400901	0474065	Full ROI	18888	91071		30473.3	307	62.16	633.81	266.99	1.43	1.29	0.29	1.56	0.11	0.63	9.66	6.28	0.42	8.91	14.59	3.32	3.83	1.14	0.05	2.01	0.29	0.51	7.57	12.16	4.81	4.5	1.75	0.13	1.56	6.48	1.5	2	1.85	0.87	9.39
Sample1_IO	5	1	0474071	0474156	0474158	0474160	047400801	047400901	0474065	Full ROI	15050	12768		28565.6	253	54.65	589.35	353.19	1.12	1.54	0.33	1.6	0.3	0.47	11.13	4.98	0.43	10.13	10.81	3.47	5.11	1.8	0.02	2.05	0.24	0.51	12.11	0.69	3.2	7.17	1.89	0.1	1.74	7.26	0.96	1.44	2.03	1.2	8.1
Sample1_IO	6	1	0474071	0474156	0474158	0474160	047400801	047400901	0474065	Full ROI	14427	13120		85151.5	207	113.82	374.42	600.8	1.53	1.23	0.24	8.93	0.24	1.41	34.41	17.23	0.85	32.18	33.16	7.26	11.49	1.6	0.25	3.15	0.33	0.63	74.65	2.22	5.56	3.94	3.04	0.53	1.91	24.47	4.27	3.57	4.39	1.33	4.76
Sample1_IO	7	1	0474071	0474156	0474158	0474160	047400801	047400901	0474065	Full ROI	18756	12832		23911.5	223	55.72	630.74	316.24	1.61	1.15	0.24	1.52	0.28	0.89	11.33	5	0.44	10.47	12.46	3.64	5.53	1.8	0.07	1.7	0.23	0.47	7.6	5.06	10.54	5.32	1.97	0.12	1.46	8.01	1.26	1.43	4.35	0.98	10.79
Sample1_IO	8	1	0474071	0474156	0474158	0474160	047400801	047400901	0474065	Full ROI	19911	13216		78887.3	243	107.62	387.73	599.21	1.52	1.16	0.33	9.36	0.27	2.65	31.58	19.15	1.08	32.87	34.15	8.03	13.24	1.45	0.17	3.43	0.45	1.03	48.54	12.87	12.96	3.36	3.51	0.5	2.24	25.28	3.06	3.81	5.34	1.63	4.93
Sample1_IO	9	1	0474071	0474156	0474158	0474160	047400801	047400901	0474065	Full ROI	12873	77108		55936.9	290	84.63	475.73	323.1	1.38	1.36	0.26	8.06	0.45	1.27	20.78	10.06	0.65	14.37	41.58	5.92	6.43	1.28	0.08	2.73	0.32	0.67	19.33	24.11	9.82	3.81	2.46	0.17	1.63	13.32	3.17	2.01	2.1	1.07	8.42
Sample1_IO	10	1	0474071	0474156	0474158	0474160	047400801	047400901	0474065	Full ROI	12274	76652		69701.3	362	97.33	508.22	360.65	1.47	1.32	0.21	10.2	0.46	0.82	21.19	10.92	0.49	18.43	34.67	5.89	7.02	1.56	0.18	2.69	0.36	0.77	26.53	15.04	8.81	4.06	2.33	0.22	1.63	15.06	2.9	2.3	2.41	0.91	10.16
Sample1_IO	11	1	0474071	0474156	0474158	0474160	047400801	047400901	0474065	Full ROI	16892	76642		43063.4	260	92.34	541.12	396.73	1.34	1.44	0.22	3.71	0.15	1.34	21.98	12.76	0.69	18.61	36.9	6.04	7.71	1.56	0.08	2.84	0.34	0.6	17.98	26.15	9.73	4.36	2.76	0.25	1.93	11.56	2.49	2.96	2.25	1.08	8.81
Sample1_IO	12	1	0474071	0474156	0474158	0474160	047400801	047400901	0474065	Full ROI	17774	77247		71472.1	381	80.67	453.69	416.97	1.39	1.37	0.24	3.2	0.2	1.1	20.86	11.01	0.68	17.91	29.86	5.26	8.08	1.27	0.03	2.57	0.43	0.74	21.01	16.8	6.77	3.41	2.23	0.3	1.55	13.7	2.2	2.45	2.47	1.27	6.81
Sample1_IO	13	1	0474071	0474156	0474158	0474160	047400801	047400901	0474065	Full ROI	11690	61830		103342	237	107.15	319.63	412.59	1.44	1.29	0.27	20.92	0.37	1.66	33.7	17.11	0.9	26.81	58.74	7.44	11.7	0.85	0.29	2.6	0.62	0.97	44.43	32.3	12.7	2.66	3.4	0.67	2.3	23.27	4.73	3.37	2.4	1.18	3.47
Sample1_IO	14	1	0474071	0474156	0474158	0474160	047400801	047400901	0474065	Full ROI	12611	61346		28993.7	284	73.56	695.25	345.36	1.31	1.26	0.43	2.89	0.49	0.56	11.63	6.17	0.37	11.78	18.76	4.53	5.66	1.97	0.08	2.51	0.3	0.39	11.79	4.01	6.38	4.89	1.81	0.06	2.82	8.81	1.31	1.69	1.9	1.1	10.05
Sample1_IO	15	1	0474071	0474156	0474158	0474160	047400801	047400901	0474065	Full ROI	17205	62266		88910.1	246	94.46	273.74	444.33	1.49	1.12	0.4	4.69	0.15	1.85	29.51	17.85	0.98	27.43	46.88	7.85	9.62	0.66	0.43	3.82	0.36	0.79	30.02	26.94	8.43	3.22	2.39	0.47	1.94	19.76	2.94	2.81	3.23	1.46	4.96
Sample1_IO	16	1	0474071	0474156	0474158	0474160	047400801	047400901	0474065	Full ROI	16351	61683		31243.3	305	66.07	576.59	388.43	1.22	1.44	0.35	1.92	0.27	0.75	11.14	7.71	0.42	12.6	18.65	4.64	6.1	1.78	0.09	2.19	0.29	0.48	10.79	10.56	5.5	5.07	1.79	0.26	2.17	7.66	1.47	1.99	1.65	1.07	8.68
Sample1_IO	17	1	0474071	0474156	0474158	0474160	047400801	047400901	0474065	Full ROI	14669	28307		25199.2	232	50.81	584.82	314.39	1.36	1.34	0.3	1.01	0.26	0.34	8.34	5.07	0.33	10.04	9.33	3.41	4.06	1.87	0.05	1.57	0.31	0.34	6.57	1.08	2.97	5.37	1.68	0.17	1.78	6.84	0.8	1.26	1.82	0.67	8.71
Sample1_IO	18	1	0474071	0474156	0474158	0474160	047400801	047400901	0474065	Full ROI	12327	28417		69441.7	289	85.75	354.1	505.67	1.34	1.24	0.42	6.41	0.36	1.01	21.02	12.64	0.39	22.58	22.55	6	7.67	1.3	0.15	2.58	0.22	0.63	44.02	2.32	3.86	3.89	2.35	0.43	1.89	19.28	2.19	2.64	2.98	0.99	5.38
Sample1_IO	19	1	0474071	0474156	0474158	0474160	047400801	047400901	0474065	Full ROI	16456	28370		35123.4	286	53.45	586.45	305.2	1.37	1.31	0.32	1.58	0.31	0.74	10.72	4.81	0.49	10.14	11.65	3.48	4.53	1.52	0.12	1.17	0.19	0.32	5.61	3.9	5.4	4.61	1.63	0.26	1.62	6.61	0.96	1.23	2.36	0.84	11.58
Sample1_IO	20	1	0474071	0474156	0474158	0474160	047400801	047400901	0474065	Full ROI	18727	28280		50108.5	222	91.81	444.98	538.53	1.75	0.98	0.27	5.92	0.19	2.3	24.11	13.95	1.22	23.2	24.78	7.46	7.54	1.39	0.27	2.84	0.45	0.88	22.13	16.13	21.71	3.53	3.39	0.3	1.84	18.93	2.29	2.13	5.1	1.6	6.82
Sample1_IO	21	1	0474071	0474156	0474158	0474160	047400801	047400901	0474065	Full ROI	17266	44485		26488.1	229	60.6	868.31	308.82	1.4	1.31	0.29	1.44	0.43	0.78	10.77	4.36	0.42	10.58	10.41	3.98	3.85	2.06	0.19	2	0.33	0.56	5.24	3.85	8.54	5.77	1.81	0.29	1.61	7.18	1.25	1.43	2.91	1.16	12.09
Sample1_IO	22	1	0474071	0474156	0474158	0474160	047400801	047400901	0474065	Full ROI	17414	44785		23835.5	119	62.16	505.23	315.38	1.22	1.31	0.47	3.04	0.21	1.16	19.89	10.79	1	17.22	23.22	4.33	5.16	1.2	0.11	2.11	0.35	0.87	17.66	8.24	13.11	3.09	2.09	0.52	1.59	10.91	1.28	1.73	5.93	1.04	5.51
Sample1_IO	23	1	0474071	0474156	0474158	0474160	047400801	047400901	0474065	Full ROI	14232	44583		22779.3	226	62.04	920.89	361.37	1.51	1.18	0.31	1.5	0.37	0.52	13.22	6.32	0.52	11	12.65	4.19	5.47	1.78	0.05	2.23	0.36	0.4	11.78	0.84	4.06	5.76	2.15	0.2	1.53	7.51	1.14	1.84	2.87	1.14	10.69
Sample1_IO	24	1	0474071	0474156	0474158	0474160	047400801	047400901	0474065	Full ROI	13152	44909		33455.2	141	81.74	482.07	393.41	1	1.47	0.53	5.1	0.27	0.99	20.64	11.78	0.4	18.16	18.07	4.37	7.2	1.16	0.25	1.96	0.33	0.76	39.98	1.45	4.09	3.42	2.21	0.27	1.92	12.64	2.31	1.84	2.21	1.25	4.89
[truncated: 38 more columns]
