# Supplementary material for: Nerve growth factor receptor (Ngfr) induces neurogenic plasticity by suppressing reactive astroglial Lcn2/Slc22a17 signaling in Alzheimer’s disease
Source: NPJ Regen Med. 2023 Jul 10;8:33. doi: 10.1038/s41536-023-00311-5 (PMC10333226; doi:10.1038/s41536-023-00311-5)
Supplement: Supplementary file 13 — Supplementary Data 9 [file 41536_2023_311_MOESM13_ESM.xlsx]

## Sheet: human ROSMAP data comparison
		DLPFC				AC				PCC
gene	geneExpression	log2FC	se	z	p	b	se	z	p	b	se	z	p
TAF1D	ENSG00000166012	-1.43567	0.271932	-5.27951	1.29529e-07	-1.7539	0.415944	-4.21668	2.47931e-05	-1.69163	0.373114	-4.53382	5.79266e-06
ACTG1	ENSG00000184009	-0.998602	0.223227	-4.47348	7.6957e-06	-1.63186	0.302676	-5.39143	6.9898e-08	-1.11431	0.302352	-3.68545	0.000228295
HOPX	ENSG00000171476	-0.780792	0.179166	-4.35792	1.31304e-05	-0.579118	0.177218	-3.26782	0.00108379	-0.898619	0.214065	-4.19788	2.69427e-05
ACTB	ENSG00000075624	-0.620542	0.264541	-2.34573	0.0189898	-1.06638	0.300998	-3.54281	0.000395883	-0.964925	0.352847	-2.73469	0.00624399
PTN	ENSG00000105894	-0.490165	0.163455	-2.99878	0.00271066	-0.731962	0.278378	-2.62939	0.00855394	-0.730438	0.21827	-3.34649	0.000818422
TUBB2B	ENSG00000137285	-0.356135	0.0901859	-3.9489	7.85105e-05	-0.509162	0.140017	-3.63643	0.000276445	-0.616336	0.130104	-4.73726	2.16624e-06
IL1B	ENSG00000125538	-0.240061	0.0882125	-2.72139	0.00650072	-0.207458	0.0918921	-2.25763	0.0239688	-0.409567	0.102456	-3.99747	6.40235e-05
AIF1	ENSG00000204472	-0.185978	0.0923421	-2.01401	0.0440087	-0.306399	0.124429	-2.46245	0.0137993	-0.282408	0.132819	-2.12625	0.0334821
DDIT4	ENSG00000168209	0.329394	0.0989312	3.32952	0.000869955	0.362725	0.117576	3.08503	0.00203532	0.46375	0.149594	3.10006	0.00193479
MCM7	ENSG00000166508	0.633817	0.186764	3.39368	0.000689609	0.676514	0.224632	3.01166	0.00259824	0.869593	0.241089	3.60693	0.000309836
ANKRD11	ENSG00000167522	0.75628	0.262674	2.87916	0.0039874	1.94916	0.488105	3.99332	6.51545e-05	1.08745	0.424103	2.56412	0.0103438
BRD1	ENSG00000100425	0.757338	0.323722	2.33947	0.019311	2.7404	0.667339	4.10646	4.01774e-05	1.12653	0.501238	2.24751	0.0246076
PFKP	ENSG00000067057	0.788401	0.157767	4.99727	5.81488e-07	0.474704	0.206218	2.30195	0.0213377	0.477711	0.204304	2.33824	0.0193746
HBP1	ENSG00000105856	0.883318	0.256212	3.44761	0.000565578	0.909837	0.425245	2.13956	0.0323905	1.41083	0.404353	3.48911	0.000484625
ARHGAP35	ENSG00000160007	1.39236	0.308732	4.50994	6.48459e-06	1.95744	0.455117	4.30095	1.70064e-05	1.51288	0.460591	3.28466	0.00102107
MICOS13	ENSG00000174917	-0.622167	0.223419	-2.78475	0.00535685	-1.07112	0.45917	-2.33273	0.0196623	-0.553025	0.320505	-1.72548	0.0844411
IER5	ENSG00000162783	0.425247	0.178665	2.38014	0.017306	0.436351	0.173545	2.51434	0.0119255	-0.0243692	0.214964	-0.113364	0.909742
SPEN	ENSG00000065526	0.931142	0.304807	3.05486	0.00225169	0.925211	0.418814	2.20912	0.0271664	0.866878	0.488988	1.7728	0.0762617
CDK13	ENSG00000065883	1.00547	0.480666	2.09183	0.036454	1.77924	0.716453	2.48341	0.0130133	1.07527	0.70657	1.52182	0.128055
MDM2	ENSG00000135679	1.18461	0.357861	3.31025	0.000932115	-1.08672	0.545731	-1.99131	0.0464473	-0.0180292	0.549668	-0.0328001	0.973834
FUBP1	ENSG00000162613	-0.953649	0.297847	-3.20181	0.00136566	-0.289613	0.296255	-0.977578	0.328283	-0.927173	0.381244	-2.43197	0.0150169
GNL3	ENSG00000163938	-0.705354	0.312666	-2.25594	0.0240745	-0.218157	0.386429	-0.564546	0.572382	-0.876943	0.422172	-2.07721	0.0377817
TMSB4X	ENSG00000205542	-0.663359	0.241301	-2.74909	0.00597604	-0.599625	0.308734	-1.94221	0.0521119	-0.892687	0.301881	-2.95708	0.00310565
S100A13	ENSG00000189171	-0.425714	0.149208	-2.85316	0.00432871	-0.397118	0.227389	-1.74643	0.0807366	-0.386712	0.181974	-2.12509	0.0335793
ALDOC	ENSG00000109107	-0.423336	0.209552	-2.02019	0.0433633	0.00416446	0.249359	0.0167006	0.986675	-0.943592	0.276774	-3.40925	0.000651426
SPARCL1	ENSG00000152583	-0.420589	0.197167	-2.13316	0.0329113	-0.212051	0.231846	-0.914618	0.360392	-0.991299	0.295273	-3.35723	0.00078727
NDRG2	ENSG00000165795	-0.402412	0.176088	-2.28529	0.022296	-0.0934028	0.281556	-0.331738	0.740087	-0.62227	0.232758	-2.67346	0.0075073
C4B	ENSG00000224389	0.151845	0.0692333	2.19324	0.0282901	-0.145133	0.0834491	-1.73918	0.082004	0.238771	0.0884098	2.70073	0.00691876
GFAP	ENSG00000131095	0.318746	0.0871124	3.65902	0.000253179	0.0590043	0.131583	0.448421	0.65385	0.516367	0.123966	4.1654	3.10806e-05
VCAN	ENSG00000038427	0.391861	0.135083	2.90089	0.00372106	0.31803	0.191455	1.66112	0.0966893	0.614337	0.196482	3.12668	0.0017679
ELF1	ENSG00000120690	0.487936	0.172284	2.83216	0.00462347	0.412339	0.303893	1.35686	0.174827	0.561912	0.268275	2.09454	0.0362123
S100A6	ENSG00000197956	0.574875	0.191328	3.00465	0.00265885	0.0988102	0.188732	0.523548	0.600593	0.604025	0.263032	2.29639	0.0216536
MAP4K4	ENSG00000071054	0.684726	0.20156	3.39714	0.000680949	0.217521	0.219164	0.992501	0.320953	0.859268	0.259341	3.31327	0.000922128
RAP2B	ENSG00000181467	0.752674	0.311246	2.41826	0.015595	-0.27236	0.319507	-0.852438	0.393971	1.00667	0.318036	3.16528	0.00154933
INSYN2A	ENSG00000188916	-0.5617	0.222147	-2.5285	0.011455	-0.278679	0.228726	-1.2184	0.223074	-0.187236	0.237432	-0.788586	0.430354
WDR53	ENSG00000185798	-0.853719	0.342857	-2.49001	0.0127738	-0.0336744	0.47235	-0.071291	0.943166	-0.0498479	0.427853	-0.116507	0.907251
NGFR	ENSG00000064300	0.217	0.091	2373	0.0176397	0.062	0.105	0.592	0.55384	-0.058	0.123	-0.468	0.639557
ZMAT3	ENSG00000172667	0.700538	0.307134	2.28089	0.022555	0.436574	0.458113	0.952984	0.340598	0.247727	0.383388	0.646153	0.51818
HEXB	ENSG00000049860	-0.615457	0.296648	-2.07471	0.0380136	-0.592136	0.371545	-1.59371	0.111001	-0.493417	0.453516	-1.08798	0.276604
RC3H1	ENSG00000135870	0.792573	0.40314	1.966	0.0492984	0.746791	0.544761	1.37086	0.170419	0.536261	0.515808	1.03965	0.298502
S100A16	ENSG00000188643	-0.142467	0.155528	-0.916019	0.359657	-0.705042	0.246146	-2.86432	0.00417907	-0.444823	0.203138	-2.18976	0.0285418
PCF11	ENSG00000165494	0.112909	0.409776	0.275539	0.782902	1.91908	0.50414	3.80664	0.000140866	1.43947	0.518735	2.77496	0.0055208
PHF3	ENSG00000118482	0.63116	0.327862	1.92508	0.0542193	1.73016	0.688539	2.5128	0.0119778	1.76156	0.555711	3.16992	0.00152482
TRAF3	ENSG00000131323	0.581448	0.303787	1.914	0.0556204	0.919291	0.331901	2.76977	0.00560957	-0.280943	0.331991	-0.846237	0.397421
MAFG	ENSG00000197063	0.370853	0.252622	1.46801	0.142101	0.685516	0.33847	2.02534	0.0428326	0.645895	0.337315	1.91481	0.0555162
SELENOP	ENSG00000250722	0.146009	0.106502	1.37095	0.170391	0.43996	0.199195	2.20869	0.0271961	0.172608	0.148463	1.16263	0.244981
EGFR	ENSG00000146648	0.17	0.126	1345	0.178513	0.74	0.223	3322	0.000892448	0.416	0.28	1489	0.136537
LUC7L	ENSG00000007392	-0.254659	0.208515	-1.2213	0.221973	1.41221	0.441355	3.19971	0.00137567	-0.216011	0.384234	-0.562187	0.573988
APOC2	ENSG00000234906	-0.115583	0.0983881	-1.17477	0.240088	-0.273798	0.135271	-2.02407	0.0429626	-0.231843	0.135436	-1.71183	0.086928
THBS1	ENSG00000137801	-0.108876	0.0969762	-1.12271	0.261559	-0.174283	0.0886983	-1.9649	0.049426	-0.187775	0.107167	-1.75217	0.079745
PPIG	ENSG00000138398	-0.241539	0.311607	-0.77514	0.438257	-1.35003	0.544456	-2.47959	0.0131535	-0.709008	0.512037	-1.38468	0.16615
FCER1G	ENSG00000158869	-0.0595493	0.0879461	-0.677111	0.498336	-0.312668	0.122354	-2.55544	0.0106054	-0.241291	0.130745	-1.84551	0.0649641
MAFK	ENSG00000198517	0.0633889	0.164575	0.385167	0.700114	0.41962	0.179747	2.3345	0.0195694	-0.163877	0.231224	-0.708735	0.478489
RLF	ENSG00000117000	-0.0843858	0.283291	-0.297877	0.765797	1.2379	0.546022	2.26713	0.0233823	-0.257939	0.50819	-0.507564	0.611759
CKB	ENSG00000166165	0.044722	0.189923	0.235475	0.81384	0.647081	0.324842	1.99198	0.0463727	-0.299919	0.266176	-1.12677	0.25984
ATP1B2	ENSG00000129244	-0.214863	0.132997	-1.61555	0.106192	-0.31106	0.213367	-1.45786	0.144878	-0.490246	0.1958	-2.50381	0.0122864
GADD45B	ENSG00000099860	-0.11618	0.0737143	-1.57609	0.115005	-0.160355	0.0993195	-1.61453	0.106412	-0.279499	0.0973743	-2.87036	0.0041001
IGFBP2	ENSG00000115457	-0.187169	0.127381	-1.46936	0.141736	0.0366812	0.124053	0.295689	0.767468	-0.356575	0.128838	-2.76762	0.00564678
HNRNPM	ENSG00000099783	0.478601	0.394232	1.21401	0.224744	0.835908	0.467408	1.78839	0.0737132	1.16166	0.477444	2.43308	0.0149709
ASRGL1	ENSG00000162174	-0.0759113	0.209627	-0.362126	0.717258	0.37655	0.255061	1.47632	0.139859	-0.679606	0.29212	-2.32646	0.0199941
BLCAP	ENSG00000166619	0.0358884	0.367479	0.0976609	0.922202	-0.166627	0.257309	-0.647575	0.51726	0.989424	0.445025	2.2233	0.0261957
ATF4	ENSG00000128272	0.392828	0.203628	1.92915	0.0537123	0.344693	0.185802	1.85516	0.0635736	0.093694	0.239518	0.391177	0.695666
DBI	ENSG00000155368	0.326993	0.174002	1.87925	0.0602099	0.217656	0.260377	0.835926	0.403196	0.166173	0.234288	0.709271	0.478156
ARL4A	ENSG00000122644	0.354958	0.193678	1.83272	0.0668446	0.401485	0.32481	1.23606	0.216436	0.296538	0.224356	1.32173	0.186257
APOD	ENSG00000189058	0.282116	0.154853	1.82183	0.068481	0.229876	0.185242	1.24095	0.214624	0.164882	0.192546	0.856325	0.391818
LUZP1	ENSG00000169641	0.444824	0.254467	1.74806	0.0804537	0.805016	0.482056	1.66996	0.0949263	0.034097	0.285078	0.119606	0.904795
ID3	ENSG00000117318	0.181089	0.104897	1.72635	0.0842852	0.162201	0.108675	1.49253	0.13556	0.141344	0.15324	0.922368	0.356337
CSF1R	ENSG00000182578	0.174084	0.10216	1.70404	0.0883729	0.172796	0.150427	1.1487	0.250678	0.171815	0.146462	1.17311	0.240752
STRN4	ENSG00000090372	0.324916	0.199633	1.62757	0.103617	-0.477101	0.365687	-1.30467	0.192005	0.207709	0.338238	0.61409	0.539156
TYROBP	ENSG00000011600	0.147197	0.113407	1.29795	0.194305	-0.150913	0.155796	-0.968658	0.332716	0.0612767	0.168408	0.363859	0.715963
CIR1	ENSG00000138433	-0.407555	0.314747	-1.29486	0.195367	-0.369606	0.469019	-0.788041	0.430673	-0.245375	0.450756	-0.544363	0.586192
GOLGA4	ENSG00000144674	0.345326	0.270555	1.27636	0.201827	0.550292	0.525438	1.0473	0.29496	0.0609697	0.458375	0.133013	0.894183
EWSR1	ENSG00000182944	-0.563001	0.443615	-1.26912	0.204398	0.081002	0.584296	0.138632	0.889741	-1.07807	0.626582	-1.72055	0.0853319
SLC39A10	ENSG00000196950	-0.192446	0.156098	-1.23286	0.21763	-0.0410529	0.271101	-0.15143	0.879636	-0.192727	0.232993	-0.827181	0.408134
HSPA5	ENSG00000044574	-0.167624	0.138848	-1.20724	0.227338	-0.0796525	0.15099	-0.527536	0.597821	-0.168449	0.181071	-0.930295	0.352218
TSPO	ENSG00000100300	0.187216	0.157218	1.1908	0.23373	0.235527	0.207479	1.13518	0.256298	-0.059441	0.210847	-0.281916	0.778008
PLK2	ENSG00000145632	-0.189744	0.166542	-1.13932	0.254571	-0.0748433	0.157069	-0.4765	0.633718	0.0723519	0.208618	0.346816	0.72873
RGS2	ENSG00000116741	0.152092	0.135657	1.12115	0.262224	-0.193939	0.126904	-1.52823	0.126454	0.188525	0.18864	0.999388	0.317607
CCDC168	ENSG00000175820	0.205	0.186	1101	0.270937	NA	NA	NA	NA	NA	NA	NA	NA
BST2	ENSG00000130303	-0.125047	0.117425	-1.06491	0.286918	-0.280431	0.164323	-1.70659	0.0878988	-0.155823	0.159936	-0.974286	0.329915
APOE	ENSG00000130203	-0.11726	0.119434	-0.981798	0.326199	-0.210503	0.232815	-0.904164	0.365909	-0.162501	0.154178	-1.05398	0.291892
PRDM2	ENSG00000116731	-0.305645	0.312384	-0.978425	0.327864	-0.181483	0.446507	-0.40645	0.684412	-0.312094	0.40928	-0.762545	0.445735
TAF6	ENSG00000106290	0.259	0.266	0.971	0.33137	0.472	0.56	0.844	0.398498	0.567	0.628	0.902	0.366916
CHCHD10	ENSG00000250479	-0.204111	0.211246	-0.966226	0.333931	0.0336637	0.299219	0.112505	0.910423	-0.0783489	0.263141	-0.297745	0.765898
PRNP	ENSG00000171867	-0.259844	0.269809	-0.963067	0.335514	-0.261461	0.468846	-0.557669	0.57707	-0.0205602	0.388893	-0.0528686	0.957837
NKTR	ENSG00000114857	-0.208763	0.218725	-0.954455	0.339854	0.326118	0.386663	0.843417	0.398995	-0.136662	0.363095	-0.37638	0.706634
FABP7	ENSG00000164434	0.122648	0.129559	0.946659	0.343813	0.0825059	0.144493	0.571003	0.567997	0.130267	0.146903	0.886755	0.375211
SLC38A3	ENSG00000188338	-0.137274	0.145639	-0.942558	0.345907	-0.132319	0.168665	-0.784506	0.432743	-0.260654	0.190717	-1.36671	0.171716
HNRNPA3	ENSG00000170144	-0.381237	0.408921	-0.9323	0.351182	-0.784075	0.480441	-1.63199	0.102682	-0.326471	0.498416	-0.655017	0.512457
ORMDL3	ENSG00000172057	0.298817	0.329557	0.906721	0.364554	0.723554	0.592133	1.22194	0.221729	-0.0355228	0.46347	-0.0766453	0.938906
MT3	ENSG00000087250	-0.141811	0.167462	-0.84683	0.39709	-0.0493534	0.252883	-0.195163	0.845265	-0.345908	0.210849	-1.64055	0.100891
CELF5	ENSG00000161082	-0.138533	0.17377	-0.797223	0.425322	0.0184683	0.188464	0.0979937	0.921937	0.148447	0.191699	0.774377	0.438708
DCAF17	ENSG00000115827	0.266401	0.339373	0.78498	0.432465	-0.112705	0.513771	-0.219368	0.826363	0.181482	0.475414	0.381735	0.702658
SLF2	ENSG00000119906	-0.220167	0.293766	-0.749463	0.453578	-0.341662	0.483115	-0.707205	0.479439	0.0802652	0.410198	0.195674	0.844865
CTSS	ENSG00000163131	0.0838651	0.114454	0.732741	0.463717	-0.123198	0.140562	-0.876467	0.380776	0.104833	0.152109	0.689195	0.4907
TAGLN	ENSG00000149591	-0.0759157	0.107223	-0.708019	0.478933	-0.0867762	0.11877	-0.730623	0.465009	-0.0491954	0.124377	-0.395535	0.692448
CD74	ENSG00000019582	0.0594197	0.0877496	0.677151	0.49831	-0.110532	0.126547	-0.873442	0.382422	0.0128046	0.133785	0.0957103	0.923751
SLC22A17	ENSG00000092096	-0.129	0.192	-0.672	0.501831	0.129	0.261	0.497	0.61924	0.192	0.242	0.794	0.426976
SLC1A3	ENSG00000079215	-0.073877	0.111344	-0.663504	0.507008	0.076903	0.2026	0.37958	0.704257	-0.242562	0.164607	-1.47359	0.140593
C1QB	ENSG00000173369	-0.0416843	0.0674607	-0.617905	0.536638	-0.132092	0.09698	-1.36205	0.173181	-0.0968379	0.0971111	-0.997186	0.318674
TMEM176B	ENSG00000106565	-0.074766	0.122112	-0.612276	0.540355	-0.26304	0.182998	-1.4374	0.150606	-0.150416	0.159429	-0.943467	0.345442
CSPG5	ENSG00000114646	-0.098709	0.177615	-0.555749	0.578383	-0.0202322	0.209672	-0.0964947	0.923128	-0.0847761	0.210675	-0.402403	0.687387
CKAP2	ENSG00000136108	0.130005	0.238565	0.544943	0.585793	0.521496	0.402419	1.2959	0.195009	-0.14218	0.356151	-0.399213	0.689736
NECTIN1	ENSG00000110400	0.0960564	0.19342	0.496621	0.619456	-0.0463422	0.163892	-0.282761	0.77736	-0.243996	0.237437	-1.02762	0.304128
GPAM	ENSG00000119927	0.0636139	0.137432	0.462874	0.643455	0.0835492	0.177649	0.470306	0.638136	0.121949	0.179602	0.678995	0.497141
IER5L	ENSG00000188483	0.0732681	0.162178	0.451776	0.65143	-0.184367	0.194414	-0.948323	0.342965	-0.359429	0.200774	-1.79021	0.0734196
C1QA	ENSG00000173372	-0.0324789	0.072891	-0.445581	0.6559	-0.141943	0.103671	-1.36917	0.170947	-0.119836	0.102712	-1.16672	0.243323
RNF4	ENSG00000063978	-0.193301	0.43491	-0.444462	0.656708	-0.893774	0.530749	-1.68399	0.0921845	-0.797329	0.584531	-1.36405	0.172552
ALDOA	ENSG00000149925	-0.0885522	0.218584	-0.405117	0.685391	-0.818756	0.433876	-1.88707	0.0591507	-0.0501894	0.335398	-0.149641	0.881048
ATP1A2	ENSG00000018625	0.0551213	0.140399	0.392604	0.694612	0.181231	0.229178	0.790787	0.429069	0.0384334	0.209181	0.183733	0.854223
MT-ND1	ENSG00000198888	0.0655394	0.181789	0.360524	0.718455	-0.39941	0.257282	-1.55242	0.120562	0.0709807	0.300752	0.236011	0.813424
TMEM176A	ENSG00000002933	0.0455302	0.130812	0.348058	0.727797	-0.168126	0.202373	-0.830772	0.406103	-0.0823286	0.170898	-0.481742	0.629989
HNRNPU	ENSG00000153187	0.169442	0.487015	0.347919	0.727901	0.126141	0.615545	0.204926	0.83763	0.579792	0.696495	0.832442	0.405159
PPP1R15A	ENSG00000087074	0.0448256	0.137017	0.327154	0.743551	0.0507906	0.149333	0.340117	0.733769	0.169727	0.179567	0.9452	0.344557
CCNT1	ENSG00000129315	0.0990653	0.318157	0.311373	0.755517	-0.165777	0.525114	-0.315697	0.752232	-0.0807715	0.52773	-0.153055	0.878355
ADD3	ENSG00000148700	0.0503009	0.164867	0.3051	0.76029	-0.308583	0.303289	-1.01746	0.308936	0.183159	0.239298	0.765402	0.444032
PNN	ENSG00000100941	-0.100729	0.341693	-0.294794	0.768151	0.618223	0.412796	1.49765	0.134225	0.625697	0.454529	1.37658	0.168641
ENC1	ENSG00000171617	0.029764	0.123701	0.240613	0.809855	0.0553012	0.132133	0.418527	0.675562	-0.016681	0.141268	-0.118081	0.906004
CXCL1	ENSG00000163739	0.0165175	0.0797778	0.207044	0.835975	0.122874	0.103335	1.18908	0.234409	-0.0378069	0.0996855	-0.379262	0.704493
SLC4A4	ENSG00000080493	-0.0230021	0.12063	-0.190682	0.848774	-0.275752	0.227979	-1.20955	0.226453	-0.160183	0.160505	-0.997999	0.31828
C1QC	ENSG00000159189	-0.0117324	0.0704202	-0.166605	0.867681	-0.12598	0.102701	-1.22667	0.219948	-0.0733554	0.102902	-0.712869	0.475927
SRGN	ENSG00000122862	0.0140228	0.0883816	0.158662	0.873935	-0.0997066	0.128991	-0.772971	0.439539	-0.0786279	0.126803	-0.620081	0.535205
PRPF39	ENSG00000185246	-0.0392722	0.265216	-0.148076	0.882283	0.374081	0.321778	1.16255	0.245013	-0.199619	0.387562	-0.515063	0.606509
FXYD1	ENSG00000266964	-0.0157397	0.15905	-0.0989609	0.921169	-0.24165	0.254408	-0.949849	0.342189	-0.157093	0.203913	-0.770393	0.441067
TMTC3	ENSG00000139324	0.0254221	0.292446	0.0869293	0.930728	-0.819578	0.45405	-1.80504	0.0710685	-0.345237	0.396189	-0.871396	0.383538
GPR37L1	ENSG00000170075	0.00880553	0.133297	0.0660595	0.94733	0.220484	0.222158	0.992464	0.320971	-0.0776622	0.186183	-0.417128	0.676585
RSRP1	ENSG00000117616	-0.00945243	0.162696	-0.0580989	0.95367	0.19957	0.204184	0.977407	0.328368	-0.157054	0.230513	-0.681325	0.495666
LRRC75B	ENSG00000178026	-0.011032	0.223973	-0.0492558	0.960715	0.473803	0.379222	1.24941	0.211516	0.168225	0.352257	0.477562	0.632962
TAF15	ENSG00000270647	0.0143277	0.375612	0.0381448	0.969572	0.45974	0.424437	1.08317	0.278731	-0.136781	0.433538	-0.315499	0.752383
PRDX6	ENSG00000117592	-0.00677632	0.178889	-0.03788	0.969783	0.201853	0.244097	0.826937	0.408273	0.0982939	0.233758	0.420495	0.674124
TCF4	ENSG00000196628	-0.00888944	0.353126	-0.0251735	0.979917	0.056535	0.355973	0.158818	0.873812	-0.765762	0.456439	-1.67769	0.0934081

## Sheet: zebrafish
SYMBOL		log2FoldChange	pvalue	padj	AB_P_R1.y	AB_P_R2.y	AB_P_R3.y	CPP_P_R1.y	CPP_P_R2.y	CPP_P_R3.y	GENENAME
c4	ENSDARG00000015065	-0.533526	1.68029e-06	3.1647e-05	1530.91	1513.58	1185.14	2048.92	2252.17	1829.14	complement component 4
ckba	ENSDARG00000069752	0.178896	0.214597	0.458769	394.032	314.461	384.461	308.245	330.696	324.959	creatine kinase, brain a
ckbb	ENSDARG00000043257	-0.0467774	0.2366	0.486823	97424.1	97889.3	100764	102288	99555.4	103987	creatine kinase, brain b
fubp1	ENSDARG00000029248	-0.143311	0.0369062	0.143894	901.752	895.664	992.912	992.427	1021.59	1061.44	far upstream element (FUSE) binding protein 1
gadd45ba	ENSDARG00000027744	-0.0119244	0.788985	0.906228	49286.3	49354.5	51572.9	50507.4	48452.5	52497.2	growth arrest and DNA-damage-inducible, beta a
gadd45bb	ENSDARG00000013576	0.159757	0.0253557	0.110158	1692.4	1765.63	1753.48	1572.65	1536.69	1555.26	growth arrest and DNA-damage-inducible, beta b
gfap	ENSDARG00000025301	0.626494	3.03423e-24	3.52738e-22	4020.42	4291.11	4409.6	2664.2	2723.02	2852.26	glial fibrillary acidic protein
gnl3	ENSDARG00000006219	0.26992	0.00946116	0.0522897	648.538	731.704	738.833	639.456	564.273	550.585	guanine nucleotide binding protein-like 3 (nucleolar)
luc7l	ENSDARG00000055903	0.0433067	0.58469	0.790801	810.026	767.188	753.877	755.501	751.134	757.764	LUC7-like (S. cerevisiae)
pfkpa	ENSDARG00000028000	-0.14616	0.0212413	0.0966852	1098.12	1052.28	1048.07	1190.67	1218.29	1129.55	phosphofructokinase, platelet a
pfkpb	ENSDARG00000012801	-0.149928	0.252293	0.505442	320.393	321.803	255.75	363.849	355.283	279.55	phosphofructokinase, platelet b
ppig	ENSDARG00000044431	-0.260964	0.019459	0.0906325	383.697	369.523	458.01	424.29	464.695	559.1	peptidylprolyl isomerase G (cyclophilin G)
rlf	ENSDARG00000063553	-0.0050942	0.96205	0.985135	448.292	407.454	402.848	470.224	415.521	376.044	rearranged L-myc fusion
s100s	ENSDARG00000036773	-0.785012	0.0634005	0.207351	11.6272	6.11793	16.7157	33.8465	9.83482	12.7713	S100 calcium binding protein S
s100t	ENSDARG00000055589	-1.85977	5.16612e-06	8.73304e-05	6.45954	8.5651	10.0294	22.9672	35.6512	31.2188	S100 calcium binding protein T
selk	ENSDARG00000100823	-0.557125	1.97301e-12	8.77146e-11	799.691	750.058	802.353	1137.48	1047.41	1277.13	selenoprotein K
selm	ENSDARG00000051957	-0.00735081	0.939692	0.977142	740.263	701.114	839.127	778.469	694.584	814.526	selenoprotein M
wdr53	ENSDARG00000079659	0.6598	0.0438716	0.162172	67.1792	46.4962	53.4902	37.4729	20.899	48.2472	WD repeat domain 53

## Sheet: Human-mouse-zebrafish
gene	DLPFC log2FC	DLPFC p	AC logFC	AC p	PCC logFC	PCC p	mouse gene	mouse logFC	mouse p	zebrafish gene	zfish logFC abeta glia	zfish pvalue
C4B	0.151845	0.0282901			0.238771	0.00691876	C4b	-0.833632	0.000561734	c4	-0.533526	1.68029e-06
GNL3	-0.705354	0.0240745			-0.876943	0.0377817	Gnl3	0.658508	1.62805e-07	gnl3	0.26992	0.00946116
PFKP	0.788401	5.81488e-07	0.474704	0.0213377	0.477711	0.0193746	Pfkp	-0.683888	0.00999297	pfkpa	-0.14616	0.0212413
S100A6	0.574875	0.00265885			0.604025	0.0216536	S100a6	-0.767986	0.000947541	s100t	-1.85977	5.16612e-06
GADD45B					-0.279499	0.0041001	Gadd45b	1.03471	0.0311034	gadd45bb	0.159757	0.0253557
SELENOP			0.43996	0.0271961			Selenop	-0.809553	2.55816e-05	selk	-0.557125	1.97301e-12
WDR53	-0.853719	0.0127738					Wdr53	0.635943	2.4197e-07	wdr53	0.6598	0.0438716
CKB			0.647081	0.0463727			Ckb	-0.840379	8.08909e-06
FUBP1	-0.953649	0.00136566			-0.927173	0.0150169	Fubp1	0.621313	2.42045e-07	fubp1	-0.143311	0.0369062
GFAP	0.318746	0.000253179			0.516367	3.10806e-05	Gfap	-0.92324	1.81625e-05	gfap	0.626494	3.03423e-24
INSYN2A	-0.5617	0.011455					Insyn2a	0.621361	4.66318e-07
LUC7L			1.41221	0.00137567			Luc7l	0.695751	7.55475e-09
PPIG			-1.35003	0.0131535			Ppig	0.610015	0.000123434	ppig	-0.260964	0.019459
RLF			1.2379	0.0233823			Rlf	0.886798	6.27102e-08
TAF1D	-1.43567	1.29529e-07	-1.7539	2.47931e-05	-1.69163	5.79266e-06	Taf1d	0.646611	6.69453e-07
