# Supplementary material for: Nerve growth factor receptor (Ngfr) induces neurogenic plasticity by suppressing reactive astroglial Lcn2/Slc22a17 signaling in Alzheimer’s disease
Source: NPJ Regen Med. 2023 Jul 10;8:33. doi: 10.1038/s41536-023-00311-5 (PMC10333226; doi:10.1038/s41536-023-00311-5)
Supplement: Supplementary file 14 — Supplementary Data 10 [file 41536_2023_311_MOESM14_ESM.xlsx]

## Sheet: Contents
Sheet	column	descriptions
General	GeneID	Gene ENSG ID
General	GeneName	Gene Name
General	Cohort	Which one of the 7 AMP AD is this data from
General	bulk_DE	AMP AD bulk DEG, by Zach 2022-04-04
General	s4_CI-DEG_CellCODE	CellCODE CI-DEG, from Xue's 2020 paper, table S4
General	s5-CI-DEG_PSEA	PSEA CI-DEG, from Xue's 2020 paper, table S5
General	s6-CI-DEG_WLC	WLC CI-DEG, from Xue's 2020 paper, table S6
General	module_AD_assoc	WGCNA module association with AD and module annotations
General	module_GO	All GO terms for the modules of interests, from 2019
bulk_DE	race	For MSMM samples, analysis was done with full sample or just caucasian
bulk_DE	estimate	AD vs Ctrl DE logFC
bulk_DE	expr	CQN values here
bulk_DE	expressed	Is this gene expressed based on its CQN values
s4_CI-DEG_CellCODE	p.dxn	p values of difference of expression between AD and control
s4_CI-DEG_CellCODE	beta.dxn	log2 fold change
s4_CI-DEG_CellCODE	cell type	cell type that is most correlated with the difference
s5-CI-DEG_PSEA	p.dxn	p values of expression in control group in this cell type
s5-CI-DEG_PSEA	beta.dxn	relative expression in control group in this cell type
s5-CI-DEG_PSEA	p.dxn.diff	p value of difference of expression between AD and control group in this cell type
s5-CI-DEG_PSEA	beta.dxn.diff	difference of relative expression between AD and control group in this cell type
s5-CI-DEG_PSEA	remark	when a cell type is not included in the model, the p value is assigned 1.1 and beta value assigned 0
s6-CI-DEG_WLC	p.dxn	p values of expression in control group in this cell type
s6-CI-DEG_WLC	beta.dxn	relative expression in control group in this cell type
s6-CI-DEG_WLC	p.dxn.diff	p value of difference of expression between AD and control group in this cell type
s6-CI-DEG_WLC	beta.dxn.diff	difference of relative expression between AD and control group in this cell type
s6-CI-DEG_WLC	remark	when a cell type is not included in the model, the p value is assigned 1.1 and beta value assigned 0
module_AD_assoc	Model	Simple vs Comprehensive model: is cell propotion adjusted
module_AD_assoc	module	The module the gene of interests is in
module_AD_assoc	cor	Module eigengene's correlation with AD
module_AD_assoc	cor_p	Association p value
module_AD_assoc	"celltype".OR	Odds ratio pf the overlap of the celltype genes and module genes using Fisher's exact test
module_AD_assoc	"celltype".pValue	p value of the overlap
module_AD_assoc	"celltype".BonfpValue	Bonferroni-corrected p value of the overlap
module_GO	rank	ranking based on enrichment p value
module_GO	enrichmentP	GO term enrichment p value
module_GO	BonferoniP	Bonferoni adjusted p
module_GO	termName	GO term name
module_GO	termDefinition	GO term information

## Sheet: bulk_DE
GeneName	Cohort	race	GeneID	chr	bp_start	bp_end	gene_biotype	gc_content	term	estimate	std.error	statistic	p.value	q.value	conf.low	conf.high	median_expr_Control	median_expr_AD	median_expr_Overall	median_expr_Male	median_expr_Female	median_expr_APOE4Neg	median_expr_APOE4Pos	expressed
C4B	MAYO_CER	full	ENSG00000224389	6	32014795	32035418	protein_coding	52.29	dx	0.321009	0.235726	1.36179	0.175734	0.324932	-0.145559	0.787577	-1.11518	-1.10184	-1.11518	-0.985498	-1.30428	-1.11518	-1.11906	TRUE
C4B	MAYO_TCX	full	ENSG00000224389	6	32014795	32035418	protein_coding	52.29	dx	1.65851	0.264632	6.26723	5.16606e-09	1.79262e-06	1.13489	2.18213	1.95476	2.88231	2.43104	2.67091	2.19487	2.18524	2.82256	TRUE
C4B	MSSM_BM10	caucasian	ENSG00000224389	6	32014795	32035418	protein_coding	52.29	dx	0.407856	0.265317	1.53724	0.128499	0.555771	-0.120799	0.936511	1.58278	1.98241	1.66859	1.65894	1.69748	1.67697	1.65575	TRUE
C4B	MSSM_BM10	full	ENSG00000224389	6	32014795	32035418	protein_coding	52.29	dx	0.438226	0.224349	1.95333	0.0538194	0.61193	-0.00734979	0.883802	1.58278	1.98241	1.66859	1.65894	1.69748	1.67697	1.65575	TRUE
C4B	MSSM_BM22	caucasian	ENSG00000224389	6	32014795	32035418	protein_coding	52.29	dx	0.427306	0.318179	1.34298	0.185226	0.829808	-0.211464	1.06608	1.34431	2.04366	1.68337	1.59277	1.71756	1.6385	1.7249	TRUE
C4B	MSSM_BM22	full	ENSG00000224389	6	32014795	32035418	protein_coding	52.29	dx	0.52492	0.29604	1.77314	0.0806837	0.839032	-0.0658184	1.11566	1.34431	2.04366	1.68337	1.59277	1.71756	1.6385	1.7249	TRUE
C4B	MSSM_BM36	caucasian	ENSG00000224389	6	32014795	32035418	protein_coding	52.29	dx	0.980111	0.367819	2.66466	0.0108869	0.423098	0.237822	1.7224	1.27456	2.56906	1.90923	1.51401	1.99863	1.7735	2.7483	TRUE
C4B	MSSM_BM36	full	ENSG00000224389	6	32014795	32035418	protein_coding	52.29	dx	1.06226	0.285312	3.72316	0.000436412	0.125691	0.491552	1.63297	1.27456	2.56906	1.90923	1.51401	1.99863	1.7735	2.7483	TRUE
C4B	MSSM_BM44	caucasian	ENSG00000224389	6	32014795	32035418	protein_coding	52.29	dx	0.293019	0.25594	1.14487	0.257047	0.58637	-0.219493	0.805531	3.9757	4.52118	4.35125	4.17147	4.47458	4.26637	4.64133	TRUE
C4B	MSSM_BM44	full	ENSG00000224389	6	32014795	32035418	protein_coding	52.29	dx	0.364987	0.244662	1.4918	0.140245	0.408115	-0.122976	0.852949	3.9757	4.52118	4.35125	4.17147	4.47458	4.26637	4.64133	TRUE
C4B	ROSMAP	full	ENSG00000224389	6	32014795	32035418	protein_coding	52.29	dx	0.165942	0.110674	1.49938	0.134463	0.380775	-0.0515489	0.383433	3.0532	3.21978	3.1329	3.21522	3.10085	3.10263	3.25156	TRUE
GADD45B	MAYO_CER	full	ENSG00000099860	19	2476122	2478259	protein_coding	60.24	dx	0.326318	0.244205	1.33624	0.183917	0.335167	-0.157033	0.809668	3.39301	3.7855	3.68549	3.7028	3.64246	3.63649	3.70524	TRUE
GADD45B	MAYO_TCX	full	ENSG00000099860	19	2476122	2478259	protein_coding	60.24	dx	0.889561	0.270683	3.28636	0.00130994	0.0122095	0.353969	1.42515	5.47872	6.17582	5.9134	5.87208	6.00669	5.713	6.1415	TRUE
GADD45B	MSSM_BM10	caucasian	ENSG00000099860	19	2476122	2478259	protein_coding	60.24	dx	-0.307538	0.217208	-1.41587	0.16101	0.584838	-0.740334	0.125259	4.98478	4.7382	4.80823	4.92394	4.79131	4.80823	4.77857	TRUE
GADD45B	MSSM_BM10	full	ENSG00000099860	19	2476122	2478259	protein_coding	60.24	dx	-0.125012	0.1915	-0.652803	0.515512	0.857677	-0.505348	0.255324	4.98478	4.7382	4.80823	4.92394	4.79131	4.80823	4.77857	TRUE
GADD45B	MSSM_BM22	caucasian	ENSG00000099860	19	2476122	2478259	protein_coding	60.24	dx	-0.0662137	0.329141	-0.201171	0.841365	0.972615	-0.726992	0.594564	4.24265	4.53767	4.46108	4.56851	4.28934	4.37332	4.53662	TRUE
GADD45B	MSSM_BM22	full	ENSG00000099860	19	2476122	2478259	protein_coding	60.24	dx	0.133272	0.278863	0.477912	0.634245	0.916316	-0.423191	0.689735	4.24265	4.53767	4.46108	4.56851	4.28934	4.37332	4.53662	TRUE
GADD45B	MSSM_BM36	caucasian	ENSG00000099860	19	2476122	2478259	protein_coding	60.24	dx	0.345313	0.293456	1.17671	0.245937	0.629684	-0.246905	0.93753	4.53401	4.82363	4.69035	4.6539	4.7122	4.6539	5.2796	TRUE
GADD45B	MSSM_BM36	full	ENSG00000099860	19	2476122	2478259	protein_coding	60.24	dx	0.507457	0.249158	2.03669	0.0461011	0.44608	0.00906703	1.00585	4.53401	4.82363	4.69035	4.6539	4.7122	4.6539	5.2796	TRUE
GADD45B	MSSM_BM44	caucasian	ENSG00000099860	19	2476122	2478259	protein_coding	60.24	dx	0.181914	0.250477	0.72627	0.470645	0.738124	-0.319658	0.683486	6.769	6.93847	6.88275	6.93285	6.84412	6.83924	7.36246	TRUE
GADD45B	MSSM_BM44	full	ENSG00000099860	19	2476122	2478259	protein_coding	60.24	dx	0.197449	0.228176	0.865336	0.38981	0.639748	-0.257634	0.652532	6.769	6.93847	6.88275	6.93285	6.84412	6.83924	7.36246	TRUE
GADD45B	ROSMAP	full	ENSG00000099860	19	2476122	2478259	protein_coding	60.24	dx	-0.0786011	0.095577	-0.822385	0.411286	0.679321	-0.266425	0.109223	6.34664	6.40523	6.38703	6.29286	6.43529	6.34664	6.52095	TRUE
GNL3	MAYO_CER	full	ENSG00000163938	3	52681156	52694497	protein_coding	43.19	dx	0.0655366	0.0446653	1.46728	0.144831	0.284151	-0.0228685	0.153942	4.14947	4.20735	4.17455	4.17648	4.17263	4.1923	4.15874	TRUE
GNL3	MAYO_TCX	full	ENSG00000163938	3	52681156	52694497	protein_coding	43.19	dx	-0.0640708	0.049539	-1.29334	0.198222	0.462296	-0.162092	0.0339504	6.00668	5.96094	5.99273	5.95768	6.02822	6.00967	5.92436	TRUE
GNL3	MSSM_BM10	caucasian	ENSG00000163938	3	52681156	52694497	protein_coding	43.19	dx	-0.0509406	0.045306	-1.12437	0.264491	0.664896	-0.141215	0.0393335	5.58524	5.48563	5.51105	5.5909	5.49484	5.51827	5.49232	TRUE
GNL3	MSSM_BM10	full	ENSG00000163938	3	52681156	52694497	protein_coding	43.19	dx	-0.0179672	0.0394255	-0.455726	0.649661	0.907358	-0.0962696	0.0603352	5.58524	5.48563	5.51105	5.5909	5.49484	5.51827	5.49232	TRUE
GNL3	MSSM_BM22	caucasian	ENSG00000163938	3	52681156	52694497	protein_coding	43.19	dx	0.0318228	0.0620179	0.513123	0.610081	0.915917	-0.0926833	0.156329	5.23176	5.22369	5.22932	5.17172	5.24742	5.25419	5.10345	TRUE
GNL3	MSSM_BM22	full	ENSG00000163938	3	52681156	52694497	protein_coding	43.19	dx	0.00951683	0.0578897	0.164396	0.869907	0.975481	-0.106	0.125034	5.23176	5.22369	5.22932	5.17172	5.24742	5.25419	5.10345	TRUE
GNL3	MSSM_BM36	caucasian	ENSG00000163938	3	52681156	52694497	protein_coding	43.19	dx	-0.0908086	0.0550669	-1.64906	0.106596	0.554984	-0.201938	0.0203208	5.27032	5.26221	5.26704	5.34679	5.26376	5.26339	5.28292	TRUE
GNL3	MSSM_BM36	full	ENSG00000163938	3	52681156	52694497	protein_coding	43.19	dx	-0.0851498	0.0478534	-1.77939	0.0802407	0.518399	-0.180871	0.0105712	5.27032	5.26221	5.26704	5.34679	5.26376	5.26339	5.28292	TRUE
GNL3	MSSM_BM44	caucasian	ENSG00000163938	3	52681156	52694497	protein_coding	43.19	dx	-0.0329623	0.0498991	-0.660579	0.511543	0.7622	-0.132884	0.0669589	7.50558	7.42688	7.43719	7.43624	7.43813	7.43719	7.42573	TRUE
GNL3	MSSM_BM44	full	ENSG00000163938	3	52681156	52694497	protein_coding	43.19	dx	-0.0398033	0.0489279	-0.813509	0.418685	0.661184	-0.137387	0.0577803	7.50558	7.42688	7.43719	7.43624	7.43813	7.43719	7.42573	TRUE
GNL3	ROSMAP	full	ENSG00000163938	3	52681156	52694497	protein_coding	43.19	dx	-0.0515791	0.0185138	-2.78599	0.00555801	0.0650981	-0.0879615	-0.0151966	6.63265	6.55406	6.5881	6.5891	6.58632	6.59648	6.55002	TRUE
PFKP	MAYO_CER	full	ENSG00000067057	10	3066333	3137718	protein_coding	51.45	dx	0.633568	0.157741	4.0165	0.000101671	0.00372718	0.321354	0.945783	4.64066	5.48948	4.95035	4.93568	4.96503	4.71521	5.39681	TRUE
PFKP	MAYO_TCX	full	ENSG00000067057	10	3066333	3137718	protein_coding	51.45	dx	0.331453	0.142909	2.31932	0.0219616	0.104255	0.0486823	0.614223	7.14395	7.27391	7.1863	7.14395	7.26829	7.1901	7.14731	TRUE
PFKP	MSSM_BM10	caucasian	ENSG00000067057	10	3066333	3137718	protein_coding	51.45	dx	0.241104	0.0957118	2.51906	0.0139259	0.359151	0.0503943	0.431814	7.31833	7.37885	7.34412	7.40652	7.25936	7.34412	7.35554	TRUE
PFKP	MSSM_BM10	full	ENSG00000067057	10	3066333	3137718	protein_coding	51.45	dx	0.203441	0.0837209	2.42999	0.0170399	0.559902	0.0371644	0.369718	7.31833	7.37885	7.34412	7.40652	7.25936	7.34412	7.35554	TRUE
PFKP	MSSM_BM22	caucasian	ENSG00000067057	10	3066333	3137718	protein_coding	51.45	dx	0.342368	0.130949	2.61451	0.0117192	0.829808	0.0794767	0.60526	7.089	7.20317	7.18894	7.27958	7.13131	7.18894	7.16937	TRUE
PFKP	MSSM_BM22	full	ENSG00000067057	10	3066333	3137718	protein_coding	51.45	dx	0.260507	0.12401	2.10069	0.0393785	0.839032	0.0130485	0.507965	7.089	7.20317	7.18894	7.27958	7.13131	7.18894	7.16937	TRUE
PFKP	MSSM_BM36	caucasian	ENSG00000067057	10	3066333	3137718	protein_coding	51.45	dx	0.109644	0.144166	0.760542	0.451179	0.74745	-0.181294	0.400583	6.98154	7.06864	6.98437	6.98531	6.98154	6.97404	7.11137	TRUE
PFKP	MSSM_BM36	full	ENSG00000067057	10	3066333	3137718	protein_coding	51.45	dx	0.0664113	0.11053	0.600845	0.550207	0.800095	-0.154681	0.287504	6.98154	7.06864	6.98437	6.98531	6.98154	6.97404	7.11137	TRUE
PFKP	MSSM_BM44	caucasian	ENSG00000067057	10	3066333	3137718	protein_coding	51.45	dx	0.191033	0.12226	1.56251	0.123703	0.474335	-0.0537888	0.435855	9.49801	9.58695	9.58031	9.60833	9.577	9.58031	9.5404	TRUE
PFKP	MSSM_BM44	full	ENSG00000067057	10	3066333	3137718	protein_coding	51.45	dx	0.137661	0.120812	1.13946	0.258396	0.529213	-0.103292	0.378613	9.49801	9.58695	9.58031	9.60833	9.577	9.58031	9.5404	TRUE
PFKP	ROSMAP	full	ENSG00000067057	10	3066333	3137718	protein_coding	51.45	dx	0.117607	0.0438395	2.68267	0.00756777	0.0783978	0.0314556	0.203758	8.07743	8.13555	8.11642	8.18264	8.07743	8.10863	8.11976	TRUE
S100A6	MAYO_CER	full	ENSG00000197956	1	153534599	153536244	protein_coding	58.51	dx	-0.0253162	0.0857502	-0.295232	0.768311	0.858652	-0.19504	0.144407	7.37195	7.48391	7.45087	7.42666	7.51786	7.40292	7.51786	TRUE
S100A6	MAYO_TCX	full	ENSG00000197956	1	153534599	153536244	protein_coding	58.51	dx	0.632794	0.135985	4.65341	8.03701e-06	0.000248763	0.363724	0.901864	8.56097	9.18288	8.76288	8.84596	8.73237	8.70461	9.12972	TRUE
S100A6	MSSM_BM10	caucasian	ENSG00000197956	1	153534599	153536244	protein_coding	58.51	dx	0.0564848	0.0933027	0.605393	0.54677	0.841596	-0.129425	0.242394	7.34412	7.35734	7.34937	7.44976	7.27373	7.36532	7.28804	TRUE
S100A6	MSSM_BM10	full	ENSG00000197956	1	153534599	153536244	protein_coding	58.51	dx	0.0957234	0.0820884	1.1661	0.246588	0.705225	-0.0673113	0.258758	7.34412	7.35734	7.34937	7.44976	7.27373	7.36532	7.28804	TRUE
S100A6	MSSM_BM22	caucasian	ENSG00000197956	1	153534599	153536244	protein_coding	58.51	dx	0.219732	0.163149	1.34682	0.183994	0.829808	-0.107803	0.547267	6.4492	6.58905	6.55161	6.55644	6.54677	6.56203	6.46166	TRUE
S100A6	MSSM_BM22	full	ENSG00000197956	1	153534599	153536244	protein_coding	58.51	dx	0.181086	0.149816	1.20872	0.230956	0.839032	-0.117867	0.480038	6.4492	6.58905	6.55161	6.55644	6.54677	6.56203	6.46166	TRUE
S100A6	MSSM_BM36	caucasian	ENSG00000197956	1	153534599	153536244	protein_coding	58.51	dx	0.438322	0.206204	2.12567	0.0394537	0.506552	0.0221861	0.854457	6.72576	7.10918	6.88209	6.72576	7.09524	6.85891	7.16799	TRUE
S100A6	MSSM_BM36	full	ENSG00000197956	1	153534599	153536244	protein_coding	58.51	dx	0.375646	0.159181	2.35987	0.0215517	0.351947	0.0572366	0.694056	6.72576	7.10918	6.88209	6.72576	7.09524	6.85891	7.16799	TRUE
S100A6	MSSM_BM44	caucasian	ENSG00000197956	1	153534599	153536244	protein_coding	58.51	dx	0.0940583	0.105656	0.890232	0.377084	0.673687	-0.117514	0.305631	8.86366	8.98474	8.93864	8.99291	8.93036	8.90841	9.05806	TRUE
S100A6	MSSM_BM44	full	ENSG00000197956	1	153534599	153536244	protein_coding	58.51	dx	0.122361	0.107892	1.13411	0.260617	0.531185	-0.0928222	0.337545	8.86366	8.98474	8.93864	8.99291	8.93036	8.90841	9.05806	TRUE
S100A6	ROSMAP	full	ENSG00000197956	1	153534599	153536244	protein_coding	58.51	dx	0.0659554	0.0329935	1.99904	0.0461944	0.2175	0.00111793	0.130793	8.87855	8.91983	8.89439	8.89099	8.89439	8.88193	8.97667	TRUE
SELENOP	MAYO_CER	full	ENSG00000250722	5	42799880	42887392	protein_coding	39.07	dx	0.981091	0.19703	4.97941	2.0865e-06	0.000321354	0.591114	1.37107	1.98332	2.00266	1.99717	2.09951	1.97338	1.98513	2.0216	TRUE
SELENOP	MAYO_TCX	full	ENSG00000250722	5	42799880	42887392	protein_coding	39.07	dx	1.08855	0.227112	4.79299	4.48009e-06	0.000159791	0.639166	1.53793	4.92405	5.70476	5.28788	5.29388	5.28189	5.05965	5.61233	TRUE
SELENOP	MSSM_BM10	caucasian	ENSG00000250722	5	42799880	42887392	protein_coding	39.07	dx	0.166549	0.159141	1.04655	0.298714	0.691255	-0.150546	0.483643	3.71862	3.90366	3.81554	3.69427	3.92755	3.92229	3.7589	TRUE
SELENOP	MSSM_BM10	full	ENSG00000250722	5	42799880	42887392	protein_coding	39.07	dx	0.127747	0.13649	0.935942	0.351753	0.771844	-0.143335	0.398829	3.71862	3.90366	3.81554	3.69427	3.92755	3.92229	3.7589	TRUE
SELENOP	MSSM_BM22	caucasian	ENSG00000250722	5	42799880	42887392	protein_coding	39.07	dx	0.609695	0.217203	2.80703	0.00706516	0.829808	0.173641	1.04575	3.60372	4.02014	3.82185	3.67906	3.92008	3.79944	4.01112	TRUE
SELENOP	MSSM_BM22	full	ENSG00000250722	5	42799880	42887392	protein_coding	39.07	dx	0.602308	0.187453	3.21312	0.00200814	0.839032	0.228252	0.976364	3.60372	4.02014	3.82185	3.67906	3.92008	3.79944	4.01112	TRUE
SELENOP	MSSM_BM36	caucasian	ENSG00000250722	5	42799880	42887392	protein_coding	39.07	dx	0.266322	0.220394	1.20839	0.233657	0.622441	-0.178451	0.711095	3.83891	4.39314	4.17989	3.72774	4.32932	4.16841	4.38339	TRUE
SELENOP	MSSM_BM36	full	ENSG00000250722	5	42799880	42887392	protein_coding	39.07	dx	0.245161	0.168219	1.45739	0.150222	0.604081	-0.0913269	0.581648	3.83891	4.39314	4.17989	3.72774	4.32932	4.16841	4.38339	TRUE
SELENOP	MSSM_BM44	caucasian	ENSG00000250722	5	42799880	42887392	protein_coding	39.07	dx	0.190512	0.1879	1.0139	0.314915	0.629787	-0.185752	0.566776	6.66275	6.81835	6.78419	6.70311	6.80514	6.7454	6.93893	TRUE
SELENOP	MSSM_BM44	full	ENSG00000250722	5	42799880	42887392	protein_coding	39.07	dx	0.177255	0.174112	1.01805	0.312159	0.576925	-0.170001	0.524511	6.66275	6.81835	6.78419	6.70311	6.80514	6.7454	6.93893	TRUE
SELENOP	ROSMAP	full	ENSG00000250722	5	42799880	42887392	protein_coding	39.07	dx	0.0650628	0.072106	0.902322	0.36736	0.642681	-0.0766368	0.206762	3.84911	4.14685	3.98446	3.87314	4.05825	3.98022	4.07168	TRUE
WDR53	MAYO_CER	full	ENSG00000185798	3	196554177	196568674	protein_coding	43.07	dx	-0.126339	0.0548267	-2.30434	0.0228671	0.0934442	-0.234857	-0.0178218	2.30584	2.23659	2.26418	2.27285	2.26159	2.29669	2.23729	TRUE
WDR53	MAYO_TCX	full	ENSG00000185798	3	196554177	196568674	protein_coding	43.07	dx	-0.00659987	0.0549192	-0.120174	0.904534	0.95061	-0.115267	0.102067	4.07655	4.08335	4.07776	4.0793	4.07626	4.08065	4.06283	TRUE
WDR53	MSSM_BM10	caucasian	ENSG00000185798	3	196554177	196568674	protein_coding	43.07	dx	-0.0391866	0.0648617	-0.604156	0.547587	0.841932	-0.168426	0.0900532	2.53895	2.57784	2.56833	2.40936	2.60573	2.56995	2.56154	TRUE
WDR53	MSSM_BM10	full	ENSG00000185798	3	196554177	196568674	protein_coding	43.07	dx	-0.0269223	0.0585403	-0.459892	0.646678	0.906422	-0.143188	0.0893439	2.53895	2.57784	2.56833	2.40936	2.60573	2.56995	2.56154	TRUE
WDR53	MSSM_BM22	caucasian	ENSG00000185798	3	196554177	196568674	protein_coding	43.07	dx	-0.0333218	0.0961571	-0.346535	0.730367	0.9468	-0.226365	0.159722	2.30023	2.29192	2.29752	2.23177	2.32284	2.27528	2.39166	TRUE
WDR53	MSSM_BM22	full	ENSG00000185798	3	196554177	196568674	protein_coding	43.07	dx	0.00530095	0.0824473	0.0642951	0.948924	0.990341	-0.15922	0.169822	2.30023	2.29192	2.29752	2.23177	2.32284	2.27528	2.39166	TRUE
WDR53	MSSM_BM36	caucasian	ENSG00000185798	3	196554177	196568674	protein_coding	43.07	dx	-0.132129	0.0719839	-1.83554	0.0735128	0.536178	-0.277399	0.01314	2.72521	2.42215	2.52343	2.5177	2.52916	2.52916	2.5177	TRUE
WDR53	MSSM_BM36	full	ENSG00000185798	3	196554177	196568674	protein_coding	43.07	dx	-0.126555	0.0596628	-2.12118	0.0380475	0.418816	-0.245899	-0.00721216	2.72521	2.42215	2.52343	2.5177	2.52916	2.52916	2.5177	TRUE
WDR53	MSSM_BM44	caucasian	ENSG00000185798	3	196554177	196568674	protein_coding	43.07	dx	-0.193028	0.0758133	-2.54609	0.0136213	0.43639	-0.344841	-0.041214	5.26988	5.07121	5.11747	4.98233	5.12152	5.10316	5.14735	TRUE
WDR53	MSSM_BM44	full	ENSG00000185798	3	196554177	196568674	protein_coding	43.07	dx	-0.20373	0.0692203	-2.94321	0.00440353	0.278824	-0.341786	-0.0656747	5.26988	5.07121	5.11747	4.98233	5.12152	5.10316	5.14735	TRUE
WDR53	ROSMAP	full	ENSG00000185798	3	196554177	196568674	protein_coding	43.07	dx	-0.0483158	0.0215701	-2.23994	0.0255736	0.1576	-0.0907045	-0.00592716	4.41128	4.38191	4.39279	4.3974	4.38655	4.38622	4.39529	TRUE

## Sheet: s4_CI-DEG_CellCODE
GeneName	Cohort	p.dxn	beta.dxn	CellType
C4B	MAYO_TCX	4.37443e-05	0.70385	End
C4B	MSSM_TCX	0.0738305	0.30574	Ast
C4B	ROSMAP	0.028299	0.199301	Neu
GADD45B	MAYO_TCX	0.105131	0.445637	End
GADD45B	MSSM_TCX	0.406643	-0.170247	End
GADD45B	ROSMAP	0.36843	-0.0773469	End
GNL3	MAYO_TCX	0.0768436	0.0758317	Mic
GNL3	MSSM_TCX	0.0962121	-0.0675729	Oli
GNL3	ROSMAP	0.139194	-0.0207575	End
PFKP	MAYO_TCX	4.85783e-05	0.539461	Oli
PFKP	MSSM_TCX	0.0136825	0.211376	Mic
PFKP	ROSMAP	0.000475744	0.145973	Mic
S100A6	MAYO_TCX	0.303534	0.130244	End
S100A6	MSSM_TCX	0.371966	0.0846273	Ast
S100A6	ROSMAP	0.137114	0.0444121	Mic
SELENOP	MAYO_TCX	#N/A	#N/A	#N/A
SELENOP	MSSM_TCX	0.0120154	0.276283	Mic
SELENOP	ROSMAP	0.99657	-0.000248359	Ast
WDR53	MAYO_TCX	0.64055	0.0255397	Oli
WDR53	MSSM_TCX	0.576301	-0.040649	Oli
WDR53	ROSMAP	0.0196346	-0.0515237	Neu

## Sheet: s5_CI-DEG_PSEA
GeneName	Cohort	CellType	p.dxn	p.diff.dxn	beta.dxn	beta.diff.dxn
C4B	MAYO_TCX	Ast	0.0189854	0.00547201	0.238972	0.195887
C4B	MAYO_TCX	End	1.1	1.1	0	0
C4B	MAYO_TCX	Mic	0.0138926	1.1	1.18683	0
C4B	MAYO_TCX	Neu	0.00710122	1.1	-0.32179	0
C4B	MAYO_TCX	Oli	1.1	1.1	0	0
C4B	MSSM_TCX	Ast	0.00035315	1.1	0.109724	0
C4B	MSSM_TCX	End	1.1	1.1	0	0
C4B	MSSM_TCX	Mic	1.72e-09	1.1	0.692177	0
C4B	MSSM_TCX	Neu	1.1	1.1	0	0
C4B	MSSM_TCX	Oli	1.1	1.1	0	0
C4B	ROSMAP	Ast	4.13e-13	1.1	0.0910748	0
C4B	ROSMAP	End	1.1	1.1	0	0
C4B	ROSMAP	Mic	9.37e-06	1.1	0.240219	0
C4B	ROSMAP	Neu	1.1	1.1	0	0
C4B	ROSMAP	Oli	1.1	1.1	0	0
GADD45B	MAYO_TCX	Ast	1.1	1.1	0	0
GADD45B	MAYO_TCX	End	1.1	1.1	0	0
GADD45B	MAYO_TCX	Mic	0.0606304	1.1	6.95342	0
GADD45B	MAYO_TCX	Neu	1.1	1.1	0	0
GADD45B	MAYO_TCX	Oli	1.1	1.1	0	0
GADD45B	MSSM_TCX	Ast	1.1	1.1	0	0
GADD45B	MSSM_TCX	End	1.1	1.1	0	0
GADD45B	MSSM_TCX	Mic	2.87e-07	1.1	7.74797	0
GADD45B	MSSM_TCX	Neu	1.1	1.1	0	0
GADD45B	MSSM_TCX	Oli	1.1	1.1	0	0
GADD45B	ROSMAP	Ast	1.1	1.1	0	0
GADD45B	ROSMAP	End	1.1	1.1	0	0
GADD45B	ROSMAP	Mic	1.28e-11	1.1	4.88106	0
GADD45B	ROSMAP	Neu	1.1	1.1	0	0
GADD45B	ROSMAP	Oli	1.1	1.1	0	0
GNL3	MAYO_TCX	Ast	5.48e-13	1.1	-0.281191	0
GNL3	MAYO_TCX	End	0.00498544	0.00188948	-0.314724	0.325324
GNL3	MAYO_TCX	Mic	1.1	1.1	0	0
GNL3	MAYO_TCX	Neu	1.1	1.1	0	0
GNL3	MAYO_TCX	Oli	0.00454337	1.1	-0.0518245	0
GNL3	MSSM_TCX	Ast	0.0232692	1.1	-0.14823	0
GNL3	MSSM_TCX	End	1.1	1.1	0	0
GNL3	MSSM_TCX	Mic	2.78e-05	0.0318969	0.984897	-0.310361
GNL3	MSSM_TCX	Neu	0.00980963	1.1	0.274892	0
GNL3	MSSM_TCX	Oli	0.0901808	1.1	0.108272	0
GNL3	ROSMAP	Ast	5.62e-10	1.1	-0.128829	0
GNL3	ROSMAP	End	0.560035	0.0121836	-0.0402714	-0.0937148
GNL3	ROSMAP	Mic	1.1	1.1	0	0
GNL3	ROSMAP	Neu	2.49e-06	1.1	0.184855	0
GNL3	ROSMAP	Oli	1.1	1.1	0	0
PFKP	MAYO_TCX	Ast	0.00107902	0.0015251	-1.0568	0.712541
PFKP	MAYO_TCX	End	1.1	1.1	0	0
PFKP	MAYO_TCX	Mic	1.1	1.1	0	0
PFKP	MAYO_TCX	Neu	1.1	1.1	0	0
PFKP	MAYO_TCX	Oli	1.47e-05	1.1	-0.60324	0
PFKP	MSSM_TCX	Ast	0.0152331	1.1	-1.41217	0
PFKP	MSSM_TCX	End	1.1	1.1	0	0
PFKP	MSSM_TCX	Mic	1.1	1.1	0	0
PFKP	MSSM_TCX	Neu	0.24078	0.00909156	0.811179	0.753146
PFKP	MSSM_TCX	Oli	1.1	1.1	0	0
PFKP	ROSMAP	Ast	0.0211464	1.1	-0.386762	0
PFKP	ROSMAP	End	1.1	1.1	0	0
PFKP	ROSMAP	Mic	0.501451	0.000600977	0.406745	1.35777
PFKP	ROSMAP	Neu	0.00390274	1.1	0.896466	0
PFKP	ROSMAP	Oli	1.1	1.1	0	0
S100A6	MAYO_TCX	Ast	0.0084915	1.1	-3.67644	0
S100A6	MAYO_TCX	End	1.1	1.1	0	0
S100A6	MAYO_TCX	Mic	1.1	1.1	0	0
S100A6	MAYO_TCX	Neu	9.76e-09	1.1	-13.3819	0
S100A6	MAYO_TCX	Oli	1.63e-05	1.1	-3.43982	0
S100A6	MSSM_TCX	Ast	1.1	1.1	0	0
S100A6	MSSM_TCX	End	0.00796859	1.1	4.65303	0
S100A6	MSSM_TCX	Mic	0.000210728	1.1	5.41303	0
S100A6	MSSM_TCX	Neu	1.1	1.1	0	0
S100A6	MSSM_TCX	Oli	1.1	1.1	0	0
S100A6	ROSMAP	Ast	3.57e-07	1.1	-1.40498	0
S100A6	ROSMAP	End	0.000280536	1.1	3.27294	0
S100A6	ROSMAP	Mic	0.000952836	1.1	3.24517	0
S100A6	ROSMAP	Neu	2.35e-07	1.1	-2.89701	0
S100A6	ROSMAP	Oli	0.00915649	1.1	-0.830039	0
SELENOP	MAYO_TCX	Ast	#N/A	#N/A	#N/A	#N/A
SELENOP	MAYO_TCX	End	#N/A	#N/A	#N/A	#N/A
SELENOP	MAYO_TCX	Mic	#N/A	#N/A	#N/A	#N/A
SELENOP	MAYO_TCX	Neu	#N/A	#N/A	#N/A	#N/A
SELENOP	MAYO_TCX	Oli	#N/A	#N/A	#N/A	#N/A
SELENOP	MSSM_TCX	Ast	2.15e-05	1.1	-0.441676	0
SELENOP	MSSM_TCX	End	1.1	1.1	0	0
SELENOP	MSSM_TCX	Mic	0.243943	0.021908	0.399174	0.508382
SELENOP	MSSM_TCX	Neu	0.00023836	1.1	-0.611093	0
SELENOP	MSSM_TCX	Oli	1.19e-05	1.1	0.449825	0
SELENOP	ROSMAP	Ast	0.0158706	1.1	0.0296627	0
SELENOP	ROSMAP	End	0.000118364	1.1	0.198855	0
SELENOP	ROSMAP	Mic	0.00255625	1.1	0.168136	0
SELENOP	ROSMAP	Neu	1.1	1.1	0	0
SELENOP	ROSMAP	Oli	1.7e-23	1.1	0.181763	0
WDR53	MAYO_TCX	Ast	1.1	1.1	0	0
WDR53	MAYO_TCX	End	0.000404284	1.1	-0.102872	0
WDR53	MAYO_TCX	Mic	1.1	1.1	0	0
WDR53	MAYO_TCX	Neu	1.1	1.1	0	0
WDR53	MAYO_TCX	Oli	0.00422836	1.1	0.0201903	0
WDR53	MSSM_TCX	Ast	0.00351771	1.1	0.0461595	0
WDR53	MSSM_TCX	End	1.1	1.1	0	0
WDR53	MSSM_TCX	Mic	1.1	1.1	0	0
WDR53	MSSM_TCX	Neu	0.000472101	1.1	0.0851341	0
WDR53	MSSM_TCX	Oli	0.00118761	1.1	0.0513619	0
WDR53	ROSMAP	Ast	1.1	1.1	0	0
WDR53	ROSMAP	End	0.00353847	0.0116762	0.0566185	-0.0300392
WDR53	ROSMAP	Mic	1.1	1.1	0	0
WDR53	ROSMAP	Neu	1.1	1.1	0	0
WDR53	ROSMAP	Oli	1.1	1.1	0	0

## Sheet: s6_CI-DEG_WLC
GeneName	Cohort	CellType	p.dxn	p.diff.dxn	beta.dxn	beta.diff.dxn
C4B	MAYO_TCX	Ast	1.1	1.1	0	0
C4B	MAYO_TCX	End	1.1	1.1	0	0
C4B	MAYO_TCX	Mic	0.974327	0.00014633	0.0290962	2.33247
C4B	MAYO_TCX	Neu	1.1	1.1	0	0
C4B	MAYO_TCX	Oli	1.1	1.1	0	0
C4B	MSSM_TCX	Ast	1.1	1.1	0	0
C4B	MSSM_TCX	End	1.1	1.1	0	0
C4B	MSSM_TCX	Mic	4.18e-05	0.0895779	0.486573	0.12331
C4B	MSSM_TCX	Neu	1.1	1.1	0	0
C4B	MSSM_TCX	Oli	1.1	1.1	0	0
C4B	ROSMAP	Ast	3.88e-10	0.365958	0.0745955	0.00645141
C4B	ROSMAP	End	1.1	1.1	0	0
C4B	ROSMAP	Mic	2.75e-05	1.1	0.193653	0
C4B	ROSMAP	Neu	1.1	1.1	0	0
C4B	ROSMAP	Oli	1.1	1.1	0	0
GADD45B	MAYO_TCX	Ast	1.1	1.1	0	0
GADD45B	MAYO_TCX	End	1.1	1.1	0	0
GADD45B	MAYO_TCX	Mic	1.1	1.1	0	0
GADD45B	MAYO_TCX	Neu	1.1	1.1	0	0
GADD45B	MAYO_TCX	Oli	1.1	1.1	0	0
GADD45B	MSSM_TCX	Ast	1.1	1.1	0	0
GADD45B	MSSM_TCX	End	1.1	1.1	0	0
GADD45B	MSSM_TCX	Mic	9.1e-06	0.480864	7.23171	-0.701754
GADD45B	MSSM_TCX	Neu	1.1	1.1	0	0
GADD45B	MSSM_TCX	Oli	1.1	1.1	0	0
GADD45B	ROSMAP	Ast	1.1	1.1	0	0
GADD45B	ROSMAP	End	1.1	1.1	0	0
GADD45B	ROSMAP	Mic	4.63e-10	0.381898	4.73559	-0.441425
GADD45B	ROSMAP	Neu	1.1	1.1	0	0
GADD45B	ROSMAP	Oli	1.1	1.1	0	0
GNL3	MAYO_TCX	Ast	1.1	1.1	0	0
GNL3	MAYO_TCX	End	1.1	1.1	0	0
GNL3	MAYO_TCX	Mic	1.1	1.1	0	0
GNL3	MAYO_TCX	Neu	1.77e-07	0.669706	0.286094	0.01873
GNL3	MAYO_TCX	Oli	1.1	1.1	0	0
GNL3	MSSM_TCX	Ast	1.1	1.1	0	0
GNL3	MSSM_TCX	End	1.1	1.1	0	0
GNL3	MSSM_TCX	Mic	1.1	1.1	0	0
GNL3	MSSM_TCX	Neu	0.00218551	0.741411	0.21669	-0.0113185
GNL3	MSSM_TCX	Oli	1.1	1.1	0	0
GNL3	ROSMAP	Ast	1.1	1.1	0	0
GNL3	ROSMAP	End	1.1	1.1	0	0
GNL3	ROSMAP	Mic	1.1	1.1	0	0
GNL3	ROSMAP	Neu	2.93e-40	0.144867	0.391633	-0.0197854
GNL3	ROSMAP	Oli	1.1	1.1	0	0
PFKP	MAYO_TCX	Ast	1.1	1.1	0	0
PFKP	MAYO_TCX	End	1.1	1.1	0	0
PFKP	MAYO_TCX	Mic	1.1	1.1	0	0
PFKP	MAYO_TCX	Neu	0.35432	0.00652433	0.306976	0.786122
PFKP	MAYO_TCX	Oli	1.1	1.1	0	0
PFKP	MSSM_TCX	Ast	1.1	1.1	0	0
PFKP	MSSM_TCX	End	1.1	1.1	0	0
PFKP	MSSM_TCX	Mic	1.1	1.1	0	0
PFKP	MSSM_TCX	Neu	0.0028147	0.00547805	1.78015	0.820434
PFKP	MSSM_TCX	Oli	1.1	1.1	0	0
PFKP	ROSMAP	Ast	1.1	1.1	0	0
PFKP	ROSMAP	End	1.1	1.1	0	0
PFKP	ROSMAP	Mic	1.1	1.1	0	0
PFKP	ROSMAP	Neu	2.85e-06	0.00170528	0.999945	0.338131
PFKP	ROSMAP	Oli	1.1	1.1	0	0
S100A6	MAYO_TCX	Ast	1.1	1.1	0	0
S100A6	MAYO_TCX	End	1.1	1.1	0	0
S100A6	MAYO_TCX	Mic	1.1	1.1	0	0
S100A6	MAYO_TCX	Neu	1.1	1.1	0	0
S100A6	MAYO_TCX	Oli	1.1	1.1	0	0
S100A6	MSSM_TCX	Ast	1.1	1.1	0	0
S100A6	MSSM_TCX	End	1.1	1.1	0	0
S100A6	MSSM_TCX	Mic	0.000133612	0.426569	6.37586	0.832028
S100A6	MSSM_TCX	Neu	1.1	1.1	0	0
S100A6	MSSM_TCX	Oli	1.1	1.1	0	0
S100A6	ROSMAP	Ast	1.1	1.1	0	0
S100A6	ROSMAP	End	1.1	1.1	0	0
S100A6	ROSMAP	Mic	2.94e-08	0.0147119	5.40288	1.59465
S100A6	ROSMAP	Neu	1.1	1.1	0	0
S100A6	ROSMAP	Oli	1.1	1.1	0	0
SELENOP	MAYO_TCX	Ast	#N/A	#N/A	#N/A	#N/A
SELENOP	MAYO_TCX	End	#N/A	#N/A	#N/A	#N/A
SELENOP	MAYO_TCX	Mic	#N/A	#N/A	#N/A	#N/A
SELENOP	MAYO_TCX	Neu	#N/A	#N/A	#N/A	#N/A
SELENOP	MAYO_TCX	Oli	#N/A	#N/A	#N/A	#N/A
SELENOP	MSSM_TCX	Ast	1.1	1.1	0	0
SELENOP	MSSM_TCX	End	1.1	1.1	0	0
SELENOP	MSSM_TCX	Mic	0.0465455	0.0203686	0.72709	0.562249
SELENOP	MSSM_TCX	Neu	1.1	1.1	0	0
SELENOP	MSSM_TCX	Oli	1.78e-11	1.1	0.641398	0
SELENOP	ROSMAP	Ast	3.7e-05	1.1	0.046576	0
SELENOP	ROSMAP	End	1.1	1.1	0	0
SELENOP	ROSMAP	Mic	1.87e-05	0.329986	0.22861	0.0349288
SELENOP	ROSMAP	Neu	1	1.1	0	0
SELENOP	ROSMAP	Oli	3.18e-28	1.1	0.190174	0
WDR53	MAYO_TCX	Ast	1.1	1.1	0	0
WDR53	MAYO_TCX	End	1.1	1.1	0	0
WDR53	MAYO_TCX	Mic	1.1	1.1	0	0
WDR53	MAYO_TCX	Neu	0.00190473	1.1	0.0582763	0
WDR53	MAYO_TCX	Oli	0.00177211	0.175459	0.0257475	0.00994579
WDR53	MSSM_TCX	Ast	0.0660796	1.1	0.0285313	0
WDR53	MSSM_TCX	End	1.1	1.1	0	0
WDR53	MSSM_TCX	Mic	1.1	1.1	0	0
WDR53	MSSM_TCX	Neu	0.0757831	0.788567	0.0329943	-0.00203304
WDR53	MSSM_TCX	Oli	1.1	1.1	0	0
WDR53	ROSMAP	Ast	0.393678	1.1	0.00392093	0
WDR53	ROSMAP	End	1.1	1.1	0	0
WDR53	ROSMAP	Mic	1.1	1.1	0	0
WDR53	ROSMAP	Neu	0.0118747	0.0128966	0.0100628	-0.0100628
WDR53	ROSMAP	Oli	1.1	1.1	0	0

## Sheet: module_AD_assoc
GeneID	GeneName	Model	Cohort	module	MM	cor	cor_p	Neuron.OR	Neuron.pValue	Neuron.BonfpValue	Astrocyte.OR	Astrocyte.pValue	Astrocyte.BonfpValue	Oligodendrocyte.OR	Oligodendrocyte.pValue	Oligodendrocyte.BonfpValue	Microglia.OR	Microglia.pValue	Microglia.BonfpValue	Endothelia.OR	Endothelia.pValue	Endothelia.BonfpValue
ENSG00000224389	C4B	Comprehensive	MAYO_CER	M0	-0.118737	-0.133763	0.108714	0.67	0.998	1	0.42	1	1	0.44	0.999	1	1.3	0.0364	1	4.8	4.75e-13	1.07e-10
ENSG00000224389	C4B	Comprehensive	MAYO_TCX	M13	0.507928	0.0615035	0.456194	0	1	1	0.46	0.927	1	0	1	1	6.7	1.23e-15	2.76e-13	4.37	0.00174	0.392
ENSG00000224389	C4B	Simple	MAYO_CER	M15	0.68491	0.167628	0.0438712	0	1	1	1.97	0.0751	1	0	1	1	3.4	9.56e-05	0.0268	7.57	2.62e-06	0.000735
ENSG00000224389	C4B	Simple	MAYO_TCX	M4	0.825559	0.366845	4.19124e-06	0.09	1	1	1.46	0.0956	1	0	1	1	3.8	2.87e-14	3.01e-12	2.4	0.0105	1
ENSG00000099860	GADD45B	Comprehensive	MAYO_CER	M0	-0.22225	-0.133763	0.108714	0.67	0.998	1	0.42	1	1	0.44	0.999	1	1.3	0.0364	1	4.8	4.75e-13	1.07e-10
ENSG00000099860	GADD45B	Comprehensive	MAYO_TCX	M13	0.882478	0.0615035	0.456194	0	1	1	0.46	0.927	1	0	1	1	6.7	1.23e-15	2.76e-13	4.37	0.00174	0.392
ENSG00000099860	GADD45B	Simple	MAYO_CER	M15	0.64913	0.167628	0.0438712	0	1	1	1.97	0.0751	1	0	1	1	3.4	9.56e-05	0.0268	7.57	2.62e-06	0.000735
ENSG00000099860	GADD45B	Simple	MAYO_TCX	M4	0.655706	0.366845	4.19124e-06	0.09	1	1	1.46	0.0956	1	0	1	1	3.8	2.87e-14	3.01e-12	2.4	0.0105	1
ENSG00000163938	GNL3	Comprehensive	MAYO_CER	M0	0.00728295	-0.133763	0.108714	0.67	0.998	1	0.42	1	1	0.44	0.999	1	1.3	0.0364	1	4.8	4.75e-13	1.07e-10
ENSG00000163938	GNL3	Comprehensive	MAYO_TCX	M0	0.00208154	-0.317581	7.92721e-05	0.37	1	1	0.17	1	1	0.12	1	1	3.59	5.68e-29	1.28e-26	5.17	1.14e-14	2.57e-12
ENSG00000163938	GNL3	Simple	MAYO_CER	M0	0.181366	-0.152866	0.066414	0.38	1	1	0.72	0.867	1	0.97	0.589	1	0.81	0.811	1	1.43	0.238	1
ENSG00000163938	GNL3	Simple	MAYO_TCX	M1	0.527393	-0.230423	0.00469669	46.63	9.57e-167	1e-164	0.05	1	1	0.02	1	1	0.21	1	1	0.17	1	1
ENSG00000067057	PFKP	Comprehensive	MAYO_CER	M4	0.741428	0.0960983	0.250216	2.59	5.34e-08	1.2e-05	0.46	0.988	1	0.15	0.999	1	0.59	0.97	1	0.56	0.896	1
ENSG00000067057	PFKP	Comprehensive	MAYO_TCX	M14	0.583426	0.129389	0.115785	4.21	9.36e-09	2.11e-06	0.25	0.982	1	0	1	1	0.71	0.81	1	0.62	0.804	1
ENSG00000067057	PFKP	Simple	MAYO_CER	M23	0.733807	0.247016	0.00274197	0.21	0.991	1	0	1	1	0	1	1	0.54	0.882	1	0	1	1
ENSG00000067057	PFKP	Simple	MAYO_TCX	M1	0.392638	-0.230423	0.00469669	46.63	9.57e-167	1e-164	0.05	1	1	0.02	1	1	0.21	1	1	0.17	1	1
ENSG00000197956	S100A6	Comprehensive	MAYO_CER	M18	0.577107	-0.168966	0.0421898	0.69	0.806	1	0	1	1	0	1	1	0.29	0.968	1	0	1	1
ENSG00000197956	S100A6	Comprehensive	MAYO_TCX	M0	-0.0595377	-0.317581	7.92721e-05	0.37	1	1	0.17	1	1	0.12	1	1	3.59	5.68e-29	1.28e-26	5.17	1.14e-14	2.57e-12
ENSG00000197956	S100A6	Simple	MAYO_CER	M31	0.346169	-0.189781	0.0222366	0	1	1	0.46	0.885	1	0	1	1	0	1	1	2.32	0.22	1
ENSG00000197956	S100A6	Simple	MAYO_TCX	M4	0.684866	0.366845	4.19124e-06	0.09	1	1	1.46	0.0956	1	0	1	1	3.8	2.87e-14	3.01e-12	2.4	0.0105	1
#N/A	SELENOP	Comprehensive	MAYO_CER	#N/A	#N/A	#N/A	#N/A	#N/A	#N/A	#N/A	#N/A	#N/A	#N/A	#N/A	#N/A	#N/A	#N/A	#N/A	#N/A	#N/A	#N/A	#N/A
#N/A	SELENOP	Comprehensive	MAYO_TCX	#N/A	#N/A	#N/A	#N/A	#N/A	#N/A	#N/A	#N/A	#N/A	#N/A	#N/A	#N/A	#N/A	#N/A	#N/A	#N/A	#N/A	#N/A	#N/A
#N/A	SELENOP	Simple	MAYO_CER	#N/A	#N/A	#N/A	#N/A	#N/A	#N/A	#N/A	#N/A	#N/A	#N/A	#N/A	#N/A	#N/A	#N/A	#N/A	#N/A	#N/A	#N/A	#N/A
#N/A	SELENOP	Simple	MAYO_TCX	#N/A	#N/A	#N/A	#N/A	#N/A	#N/A	#N/A	#N/A	#N/A	#N/A	#N/A	#N/A	#N/A	#N/A	#N/A	#N/A	#N/A	#N/A	#N/A
ENSG00000185798	WDR53	Comprehensive	MAYO_CER	M14	0.613232	-0.0182211	0.827795	0	1	1	0.26	0.977	1	0.53	0.85	1	0.4	0.957	1	0	1	1
ENSG00000185798	WDR53	Comprehensive	MAYO_TCX	M2	0.453322	-0.0142292	0.863252	0.06	1	1	0	1	1	14.06	3.53e-36	7.94e-34	0.5	0.997	1	0	1	1
ENSG00000185798	WDR53	Simple	MAYO_CER	M14	0.564057	-0.285438	0.000501285	0	1	1	0	1	1	0	1	1	0.2	0.994	1	0	1	1
ENSG00000185798	WDR53	Simple	MAYO_TCX	M5	0.450519	-0.0656714	0.426189	0	1	1	0.09	1	1	34.69	1.39e-63	1.46e-61	0.38	0.998	1	0	1	1

## Sheet: module_GO
GeneID	GeneName	Cohort	Model	module	modSize	bkgrModSize	rank	enrichmentP	BonferoniP	nModGenesInTerm	fracOfBkgrModSize	fracOfBkgrTermSize	bkgrTermSize	termID	termOntology	termName	termDefinition	Neuron.OR	Neuron.pValue	Neuron.BonfpValue	Astrocyte.OR	Astrocyte.pValue	Astrocyte.BonfpValue	Oligodendrocyte.OR	Oligodendrocyte.pValue	Oligodendrocyte.BonfpValue	Microglia.OR	Microglia.pValue	Microglia.BonfpValue	Endothelia.OR	Endothelia.pValue	Endothelia.BonfpValue
ENSG00000224389	C4B	MAYO_CER	Comprehensive	M0	2826	2694	1	4.68016e-09	7.43912e-05	1302	0.483296	0.217508	5986	GO:0050896	BP	response to stimulus	Any process that results in a change in state or activity of a cell or an organism (in terms of movement, secretion, enzyme production, gene expression, etc.) as a result of a stimulus. The process begins with detection of the stimulus and ends with a change in state or activity or the cell or organism.	0.67	0.998	1	0.42	1	1	0.44	0.999	1	1.3	0.0364	1	4.8	4.75e-13	1.07e-10
ENSG00000224389	C4B	MAYO_CER	Comprehensive	M0	2826	2694	2	9.52751e-09	0.00015144	33	0.0122494	0.515625	64	GO:0060337	BP	type I interferon signaling pathway	A series of molecular signals initiated by the binding of a type I interferon to a receptor on the surface of a cell, and ending with regulation of a downstream cellular process, e.g. transcription. Type I interferons include the interferon-alpha, beta, delta, episilon, zeta, kappa, tau, and omega gene families.	0.67	0.998	1	0.42	1	1	0.44	0.999	1	1.3	0.0364	1	4.8	4.75e-13	1.07e-10
ENSG00000224389	C4B	MAYO_CER	Comprehensive	M0	2826	2694	3	9.52751e-09	0.00015144	33	0.0122494	0.515625	64	GO:0071357	BP	cellular response to type I interferon	Any process that results in a change in state or activity of a cell (in terms of movement, secretion, enzyme production, gene expression, etc.) as a result of a type I interferon stimulus. Type I interferons include the interferon-alpha, beta, delta, episilon, zeta, kappa, tau, and omega gene families.	0.67	0.998	1	0.42	1	1	0.44	0.999	1	1.3	0.0364	1	4.8	4.75e-13	1.07e-10
ENSG00000224389	C4B	MAYO_CER	Comprehensive	M0	2826	2694	4	1.30437e-08	0.000207329	168	0.0623608	0.290155	579	GO:0051707	BP	response to other organism	Any process that results in a change in state or activity of a cell or an organism (in terms of movement, secretion, enzyme production, gene expression, etc.) as a result of a stimulus from another living organism.	0.67	0.998	1	0.42	1	1	0.44	0.999	1	1.3	0.0364	1	4.8	4.75e-13	1.07e-10
ENSG00000224389	C4B	MAYO_CER	Comprehensive	M0	2826	2694	5	1.57416e-08	0.000250214	33	0.0122494	0.507692	65	GO:0034340	BP	response to type I interferon	Any process that results in a change in state or activity of a cell or an organism (in terms of movement, secretion, enzyme production, gene expression, etc.) as a result of a type I interferon stimulus. Type I interferons include the interferon-alpha, beta, delta, episilon, zeta, kappa, tau, and omega gene families.	0.67	0.998	1	0.42	1	1	0.44	0.999	1	1.3	0.0364	1	4.8	4.75e-13	1.07e-10
ENSG00000224389	C4B	MAYO_CER	Comprehensive	M0	2826	2694	6	3.61773e-08	0.000575038	173	0.0642168	0.284539	608	GO:0009607	BP	response to biotic stimulus	Any process that results in a change in state or activity of a cell or an organism (in terms of movement, secretion, enzyme production, gene expression, etc.) as a result of a biotic stimulus, a stimulus caused or produced by a living organism.	0.67	0.998	1	0.42	1	1	0.44	0.999	1	1.3	0.0364	1	4.8	4.75e-13	1.07e-10
ENSG00000224389	C4B	MAYO_CER	Comprehensive	M0	2826	2694	7	5.27144e-08	0.000837895	449	0.166667	0.242049	1855	GO:0002376	BP	immune system process	Any process involved in the development or functioning of the immune system, an organismal system for calibrated responses to potential internal or invasive threats.	0.67	0.998	1	0.42	1	1	0.44	0.999	1	1.3	0.0364	1	4.8	4.75e-13	1.07e-10
ENSG00000224389	C4B	MAYO_CER	Comprehensive	M0	2826	2694	8	7.88896e-08	0.00125395	215	0.079807	0.270101	796	GO:0005615	CC	extracellular space	That part of a multicellular organism outside the cells proper, usually taken to be outside the plasma membranes, and occupied by fluid.	0.67	0.998	1	0.42	1	1	0.44	0.999	1	1.3	0.0364	1	4.8	4.75e-13	1.07e-10
ENSG00000224389	C4B	MAYO_CER	Comprehensive	M0	2826	2694	9	3.85716e-07	0.00613095	310	0.115071	0.250202	1239	GO:0006952	BP	defense response	Reactions, triggered in response to the presence of a foreign body or the occurrence of an injury, which result in restriction of damage to the organism attacked or prevention/recovery from the infection caused by the attack.	0.67	0.998	1	0.42	1	1	0.44	0.999	1	1.3	0.0364	1	4.8	4.75e-13	1.07e-10
ENSG00000224389	C4B	MAYO_CER	Comprehensive	M0	2826	2694	10	4.39506e-07	0.00698595	35	0.0129918	0.443038	79	GO:0002526	BP	acute inflammatory response	Inflammation which comprises a rapid, short-lived, relatively uniform response to acute injury or antigenic challenge and is characterized by accumulations of fluid, plasma proteins, and granulocytic leukocytes. An acute inflammatory response occurs within a matter of minutes or hours, and either resolves within a few days or becomes a chronic inflammatory response.	0.67	0.998	1	0.42	1	1	0.44	0.999	1	1.3	0.0364	1	4.8	4.75e-13	1.07e-10
ENSG00000224389	C4B	MAYO_CER	Comprehensive	M0	2826	2694	11	7.28116e-07	0.0115734	76	0.0282108	0.330435	230	GO:0050900	BP	leukocyte migration	The movement of a leukocyte within or between different tissues and organs of the body.	0.67	0.998	1	0.42	1	1	0.44	0.999	1	1.3	0.0364	1	4.8	4.75e-13	1.07e-10
ENSG00000224389	C4B	MAYO_CER	Comprehensive	M0	2826	2694	12	9.78986e-07	0.015561	44	0.0163326	0.392857	112	GO:0034341	BP	response to interferon-gamma	Any process that results in a change in state or activity of a cell or an organism (in terms of movement, secretion, enzyme production, gene expression, etc.) as a result of an interferon-gamma stimulus. Interferon-gamma is also known as type II interferon.	0.67	0.998	1	0.42	1	1	0.44	0.999	1	1.3	0.0364	1	4.8	4.75e-13	1.07e-10
ENSG00000224389	C4B	MAYO_CER	Comprehensive	M0	2826	2694	13	1.14129e-06	0.0181409	182	0.0675575	0.268833	677	GO:0001775	BP	cell activation	A change in the morphology or behavior of a cell resulting from exposure to an activating factor such as a cellular or soluble ligand.	0.67	0.998	1	0.42	1	1	0.44	0.999	1	1.3	0.0364	1	4.8	4.75e-13	1.07e-10
ENSG00000224389	C4B	MAYO_CER	Comprehensive	M0	2826	2694	14	1.15997e-06	0.0184377	273	0.101336	0.251845	1084	GO:0031226	CC	intrinsic component of plasma membrane	The component of the plasma membrane consisting of the gene products and protein complexes having either part of their peptide sequence embedded in the hydrophobic region of the membrane or some other covalently attached group such as a GPI anchor that is similarly embedded in the membrane.	0.67	0.998	1	0.42	1	1	0.44	0.999	1	1.3	0.0364	1	4.8	4.75e-13	1.07e-10
ENSG00000224389	C4B	MAYO_CER	Comprehensive	M0	2826	2694	15	1.4217e-06	0.022598	116	0.0430586	0.292929	396	GO:0006954	BP	inflammatory response	The immediate defensive reaction (by vertebrate tissue) to infection or injury caused by chemical or physical agents. The process is characterized by local vasodilation, extravasation of plasma into intercellular spaces and accumulation of white blood cells and macrophages.	0.67	0.998	1	0.42	1	1	0.44	0.999	1	1.3	0.0364	1	4.8	4.75e-13	1.07e-10
ENSG00000224389	C4B	MAYO_CER	Comprehensive	M0	2826	2694	16	1.5869e-06	0.0252237	707	0.262435	0.224658	3147	GO:0005576	CC	extracellular region	The space external to the outermost structure of a cell. For cells without external protective or external encapsulating structures this refers to space outside of the plasma membrane. This term covers the host cell environment outside an intracellular parasite.	0.67	0.998	1	0.42	1	1	0.44	0.999	1	1.3	0.0364	1	4.8	4.75e-13	1.07e-10
ENSG00000224389	C4B	MAYO_CER	Comprehensive	M0	2826	2694	17	1.86081e-06	0.0295775	91	0.0337788	0.308475	295	GO:0009617	BP	response to bacterium	Any process that results in a change in state or activity of a cell or an organism (in terms of movement, secretion, enzyme production, gene expression, etc.) as a result of a stimulus from a bacterium.	0.67	0.998	1	0.42	1	1	0.44	0.999	1	1.3	0.0364	1	4.8	4.75e-13	1.07e-10
ENSG00000224389	C4B	MAYO_CER	Comprehensive	M0	2826	2694	18	2.139e-06	0.0339994	1099	0.407944	0.215702	5095	GO:0051716	BP	cellular response to stimulus	Any process that results in a change in state or activity of a cell (in terms of movement, secretion, enzyme production, gene expression, etc.) as a result of a stimulus. The process begins with detection of the stimulus by a cell and ends with a change in state or activity or the cell.	0.67	0.998	1	0.42	1	1	0.44	0.999	1	1.3	0.0364	1	4.8	4.75e-13	1.07e-10
ENSG00000224389	C4B	MAYO_CER	Comprehensive	M0	2826	2694	19	2.1455e-06	0.0341027	261	0.096882	0.251688	1037	GO:0005887	CC	integral component of plasma membrane	The component of the plasma membrane consisting of the gene products and protein complexes having at least some part of their peptide sequence embedded in the hydrophobic region of the membrane.	0.67	0.998	1	0.42	1	1	0.44	0.999	1	1.3	0.0364	1	4.8	4.75e-13	1.07e-10
ENSG00000224389	C4B	MAYO_CER	Comprehensive	M0	2826	2694	20	2.22977e-06	0.0354423	438	0.162584	0.235484	1860	GO:0009605	BP	response to external stimulus	Any process that results in a change in state or activity of a cell or an organism (in terms of movement, secretion, enzyme production, gene expression, etc.) as a result of an external stimulus.	0.67	0.998	1	0.42	1	1	0.44	0.999	1	1.3	0.0364	1	4.8	4.75e-13	1.07e-10
ENSG00000224389	C4B	MAYO_CER	Comprehensive	M0	2826	2694	21	3.64467e-06	0.057932	883	0.327765	0.219107	4030	GO:0007165	BP	signal transduction	The cellular process in which a signal is conveyed to trigger a change in the activity or state of a cell. Signal transduction begins with reception of a signal (e.g. a ligand binding to a receptor or receptor activation by a stimulus such as light), or for signal transduction in the absence of ligand, signal-withdrawal or the activity of a constitutively active receptor. Signal transduction ends…	0.67	0.998	1	0.42	1	1	0.44	0.999	1	1.3	0.0364	1	4.8	4.75e-13	1.07e-10
ENSG00000224389	C4B	MAYO_CER	Comprehensive	M0	2826	2694	22	3.95824e-06	0.0629163	279	0.103563	0.24756	1127	GO:0006955	BP	immune response	Any immune system process that functions in the calibrated response of an organism to a potential internal or invasive threat.	0.67	0.998	1	0.42	1	1	0.44	0.999	1	1.3	0.0364	1	4.8	4.75e-13	1.07e-10
ENSG00000224389	C4B	MAYO_CER	Comprehensive	M0	2826	2694	23	4.54995e-06	0.0723215	687	0.255011	0.223706	3071	GO:0006950	BP	response to stress	Any process that results in a change in state or activity of a cell or an organism (in terms of movement, secretion, enzyme production, gene expression, etc.) as a result of a disturbance in organismal or cellular homeostasis, usually, but not necessarily, exogenous (e.g. temperature, humidity, ionizing radiation).	0.67	0.998	1	0.42	1	1	0.44	0.999	1	1.3	0.0364	1	4.8	4.75e-13	1.07e-10
ENSG00000224389	C4B	MAYO_CER	Comprehensive	M0	2826	2694	24	7.77689e-06	0.123614	192	0.0712695	0.259109	741	GO:0009611	BP	response to wounding	Any process that results in a change in state or activity of a cell or an organism (in terms of movement, secretion, enzyme production, gene expression, etc.) as a result of a stimulus indicating damage to the organism.	0.67	0.998	1	0.42	1	1	0.44	0.999	1	1.3	0.0364	1	4.8	4.75e-13	1.07e-10
ENSG00000224389	C4B	MAYO_CER	Comprehensive	M0	2826	2694	25	8.34397e-06	0.132627	135	0.0501114	0.274949	491	GO:0045321	BP	leukocyte activation	A change in morphology and behavior of a leukocyte resulting from exposure to a specific antigen, mitogen, cytokine, cellular ligand, or soluble factor.	0.67	0.998	1	0.42	1	1	0.44	0.999	1	1.3	0.0364	1	4.8	4.75e-13	1.07e-10
ENSG00000224389	C4B	MAYO_CER	Comprehensive	M0	2826	2694	26	1.04938e-05	0.166799	29	0.0107647	0.426471	68	GO:0002687	BP	positive regulation of leukocyte migration	Any process that activates or increases the frequency, rate, or extent of leukocyte migration.	0.67	0.998	1	0.42	1	1	0.44	0.999	1	1.3	0.0364	1	4.8	4.75e-13	1.07e-10
ENSG00000224389	C4B	MAYO_CER	Comprehensive	M0	2826	2694	27	1.09872e-05	0.174642	954	0.35412	0.216376	4409	GO:0023052	BP	signaling	The entirety of a process in which information is transmitted within a biological system. This process begins with an active signal and ends when a cellular response has been triggered.	0.67	0.998	1	0.42	1	1	0.44	0.999	1	1.3	0.0364	1	4.8	4.75e-13	1.07e-10
ENSG00000224389	C4B	MAYO_CER	Comprehensive	M0	2826	2694	28	1.18315e-05	0.188062	33	0.0122494	0.402439	82	GO:0050921	BP	positive regulation of chemotaxis	Any process that activates or increases the frequency, rate or extent of the directed movement of a motile cell or organism in response to a specific chemical concentration gradient.	0.67	0.998	1	0.42	1	1	0.44	0.999	1	1.3	0.0364	1	4.8	4.75e-13	1.07e-10
ENSG00000224389	C4B	MAYO_CER	Comprehensive	M0	2826	2694	29	1.36002e-05	0.216176	36	0.013363	0.387097	93	GO:0002685	BP	regulation of leukocyte migration	Any process that modulates the frequency, rate, or extent of leukocyte migration.	0.67	0.998	1	0.42	1	1	0.44	0.999	1	1.3	0.0364	1	4.8	4.75e-13	1.07e-10
ENSG00000224389	C4B	MAYO_CER	Comprehensive	M0	2826	2694	30	1.36002e-05	0.216176	36	0.013363	0.387097	93	GO:0048520	BP	positive regulation of behavior	Any process that activates or increases the frequency, rate or extent of behavior, the internally coordinated responses (actions or inactions) of whole living organisms (individuals or groups) to internal or external stimuli.	0.67	0.998	1	0.42	1	1	0.44	0.999	1	1.3	0.0364	1	4.8	4.75e-13	1.07e-10
ENSG00000224389	C4B	MAYO_CER	Comprehensive	M0	2826	2694	31	1.5661e-05	0.248932	31	0.0115071	0.407895	76	GO:0060333	BP	interferon-gamma-mediated signaling pathway	A series of molecular signals initiated by the binding of interferon-gamma to a receptor on the surface of a cell, and ending with regulation of a downstream cellular process, e.g. transcription. Interferon gamma is the only member of the type II interferon found so far.	0.67	0.998	1	0.42	1	1	0.44	0.999	1	1.3	0.0364	1	4.8	4.75e-13	1.07e-10
ENSG00000224389	C4B	MAYO_CER	Comprehensive	M0	2826	2694	32	1.60198e-05	0.254635	40	0.0148478	0.37037	108	GO:0050920	BP	regulation of chemotaxis	Any process that modulates the frequency, rate or extent of the directed movement of a motile cell or organism in response to a specific chemical concentration gradient.	0.67	0.998	1	0.42	1	1	0.44	0.999	1	1.3	0.0364	1	4.8	4.75e-13	1.07e-10
ENSG00000224389	C4B	MAYO_CER	Comprehensive	M0	2826	2694	33	1.69461e-05	0.269359	53	0.0196733	0.33758	157	GO:0001818	BP	negative regulation of cytokine production	Any process that stops, prevents, or reduces the rate of production of a cytokine.	0.67	0.998	1	0.42	1	1	0.44	0.999	1	1.3	0.0364	1	4.8	4.75e-13	1.07e-10
ENSG00000224389	C4B	MAYO_CER	Comprehensive	M0	2826	2694	34	1.71624e-05	0.272797	48	0.0178174	0.347826	138	GO:0050795	BP	regulation of behavior	Any process that modulates the frequency, rate or extent of behavior, the internally coordinated responses (actions or inactions) of whole living organisms (individuals or groups) to internal or external stimuli.	0.67	0.998	1	0.42	1	1	0.44	0.999	1	1.3	0.0364	1	4.8	4.75e-13	1.07e-10
ENSG00000224389	C4B	MAYO_CER	Comprehensive	M0	2826	2694	35	1.71946e-05	0.273309	988	0.366741	0.215251	4590	GO:0007154	BP	cell communication	Any process that mediates interactions between a cell and its surroundings. Encompasses interactions such as signaling or attachment between one cell and another cell, between a cell and an extracellular matrix, or between a cell and any other aspect of its environment.	0.67	0.998	1	0.42	1	1	0.44	0.999	1	1.3	0.0364	1	4.8	4.75e-13	1.07e-10
ENSG00000224389	C4B	MAYO_CER	Comprehensive	M0	2826	2694	36	1.9839e-05	0.315341	308	0.114328	0.239875	1284	GO:0009888	BP	tissue development	The process whose specific outcome is the progression of a tissue over time, from its formation to the mature structure.	0.67	0.998	1	0.42	1	1	0.44	0.999	1	1.3	0.0364	1	4.8	4.75e-13	1.07e-10
ENSG00000224389	C4B	MAYO_CER	Comprehensive	M0	2826	2694	37	2.13444e-05	0.33927	154	0.0571641	0.264151	583	GO:0033993	BP	response to lipid	Any process that results in a change in state or activity of a cell or an organism (in terms of movement, secretion, enzyme production, gene expression, etc.) as a result of a lipid stimulus.	0.67	0.998	1	0.42	1	1	0.44	0.999	1	1.3	0.0364	1	4.8	4.75e-13	1.07e-10
ENSG00000224389	C4B	MAYO_CER	Comprehensive	M0	2826	2694	38	2.35843e-05	0.374873	25	0.00927988	0.438596	57	GO:0007606	BP	sensory perception of chemical stimulus	The series of events required for an organism to receive a sensory chemical stimulus, convert it to a molecular signal, and recognize and characterize the signal. This is a neurological process.	0.67	0.998	1	0.42	1	1	0.44	0.999	1	1.3	0.0364	1	4.8	4.75e-13	1.07e-10
ENSG00000224389	C4B	MAYO_CER	Comprehensive	M0	2826	2694	39	2.40448e-05	0.382191	121	0.0449146	0.275	440	GO:0000981	MF	RNA polymerase II transcription factor activity, sequence-specific DNA binding	Interacting selectively and non-covalently with a specific DNA sequence in order to modulate transcription by RNA polymerase II. The transcription factor may or may not also interact selectively with a protein or macromolecular complex.	0.67	0.998	1	0.42	1	1	0.44	0.999	1	1.3	0.0364	1	4.8	4.75e-13	1.07e-10
ENSG00000224389	C4B	MAYO_CER	Comprehensive	M0	2826	2694	40	2.56357e-05	0.40748	101	0.0374907	0.284507	355	GO:0034109	BP	homotypic cell-cell adhesion	The attachment of a cell to a second cell of the identical type via adhesion molecules.	0.67	0.998	1	0.42	1	1	0.44	0.999	1	1.3	0.0364	1	4.8	4.75e-13	1.07e-10
ENSG00000224389	C4B	MAYO_CER	Comprehensive	M0	2826	2694	41	2.85008e-05	0.45302	154	0.0571641	0.262799	586	GO:0034097	BP	response to cytokine	Any process that results in a change in state or activity of a cell or an organism (in terms of movement, secretion, enzyme production, gene expression, etc.) as a result of a cytokine stimulus.	0.67	0.998	1	0.42	1	1	0.44	0.999	1	1.3	0.0364	1	4.8	4.75e-13	1.07e-10
ENSG00000224389	C4B	MAYO_CER	Comprehensive	M0	2826	2694	42	2.86249e-05	0.454993	65	0.0241277	0.31401	207	GO:0002237	BP	response to molecule of bacterial origin	Any process that results in a change in state or activity of an organism (in terms of movement, secretion, enzyme production, gene expression, etc.) as a result of a stimulus by molecules of bacterial origin such as peptides derived from bacterial flagellin.	0.67	0.998	1	0.42	1	1	0.44	0.999	1	1.3	0.0364	1	4.8	4.75e-13	1.07e-10
ENSG00000224389	C4B	MAYO_CER	Comprehensive	M0	2826	2694	43	3.24373e-05	0.51559	508	0.188567	0.226482	2243	GO:0010033	BP	response to organic substance	Any process that results in a change in state or activity of a cell or an organism (in terms of movement, secretion, enzyme production, gene expression, etc.) as a result of an organic substance stimulus.	0.67	0.998	1	0.42	1	1	0.44	0.999	1	1.3	0.0364	1	4.8	4.75e-13	1.07e-10
ENSG00000224389	C4B	MAYO_CER	Comprehensive	M0	2826	2694	44	3.65404e-05	0.58081	10	0.00371195	0.714286	14	GO:0071276	BP	cellular response to cadmium ion	Any process that results in a change in state or activity of a cell (in terms of movement, secretion, enzyme production, gene expression, etc.) as a result of a cadmium (Cd) ion stimulus.	0.67	0.998	1	0.42	1	1	0.44	0.999	1	1.3	0.0364	1	4.8	4.75e-13	1.07e-10
ENSG00000224389	C4B	MAYO_CER	Comprehensive	M0	2826	2694	45	4.01665e-05	0.638447	62	0.0230141	0.314721	197	GO:0032496	BP	response to lipopolysaccharide	Any process that results in a change in state or activity of an organism (in terms of movement, secretion, enzyme production, gene expression, etc.) as a result of a lipopolysaccharide stimulus; lipopolysaccharide is a major component of the cell wall of gram-negative bacteria.	0.67	0.998	1	0.42	1	1	0.44	0.999	1	1.3	0.0364	1	4.8	4.75e-13	1.07e-10
ENSG00000224389	C4B	MAYO_CER	Comprehensive	M0	2826	2694	46	4.28474e-05	0.68106	87	0.032294	0.29	300	GO:0009615	BP	response to virus	Any process that results in a change in state or activity of a cell or an organism (in terms of movement, secretion, enzyme production, gene expression, etc.) as a result of a stimulus from a virus.	0.67	0.998	1	0.42	1	1	0.44	0.999	1	1.3	0.0364	1	4.8	4.75e-13	1.07e-10
ENSG00000224389	C4B	MAYO_CER	Comprehensive	M0	2826	2694	47	5.02036e-05	0.797987	49	0.0181886	0.333333	147	GO:0050839	MF	cell adhesion molecule binding	Interacting selectively and non-covalently with a cell adhesion molecule.	0.67	0.998	1	0.42	1	1	0.44	0.999	1	1.3	0.0364	1	4.8	4.75e-13	1.07e-10
ENSG00000224389	C4B	MAYO_CER	Comprehensive	M0	2826	2694	48	5.40859e-05	0.859696	83	0.0308092	0.291228	285	GO:0030198	BP	extracellular matrix organization	A process that is carried out at the cellular level which results in the assembly, arrangement of constituent parts, or disassembly of an extracellular matrix.	0.67	0.998	1	0.42	1	1	0.44	0.999	1	1.3	0.0364	1	4.8	4.75e-13	1.07e-10
ENSG00000224389	C4B	MAYO_CER	Comprehensive	M0	2826	2694	49	5.62491e-05	0.89408	61	0.0226429	0.312821	195	GO:0002443	BP	leukocyte mediated immunity	Any process involved in the carrying out of an immune response by a leukocyte.	0.67	0.998	1	0.42	1	1	0.44	0.999	1	1.3	0.0364	1	4.8	4.75e-13	1.07e-10
ENSG00000224389	C4B	MAYO_CER	Comprehensive	M0	2826	2694	50	6.18659e-05	0.983358	83	0.0308092	0.29021	286	GO:0043062	BP	extracellular structure organization	A process that is carried out at the cellular level which results in the assembly, arrangement of constituent parts, or disassembly of structures in the space external to the outermost structure of a cell. For cells without external protective or external encapsulating structures this refers to space outside of the plasma membrane, and also covers the host cell environment outside an intracellula…	0.67	0.998	1	0.42	1	1	0.44	0.999	1	1.3	0.0364	1	4.8	4.75e-13	1.07e-10
ENSG00000224389	C4B	MAYO_CER	Comprehensive	M0	2826	2694	51	6.34267e-05	1	198	0.0734967	0.249685	793	GO:0004871	MF	signal transducer activity	Conveys a signal across a cell to trigger a change in cell function or state. A signal is a physical entity or change in state that is used to transfer information in order to trigger a response.	0.67	0.998	1	0.42	1	1	0.44	0.999	1	1.3	0.0364	1	4.8	4.75e-13	1.07e-10
ENSG00000224389	C4B	MAYO_CER	Comprehensive	M0	2826	2694	52	7.4949e-05	1	38	0.0141054	0.35514	107	GO:0030595	BP	leukocyte chemotaxis	The movement of a leukocyte in response to an external stimulus.	0.67	0.998	1	0.42	1	1	0.44	0.999	1	1.3	0.0364	1	4.8	4.75e-13	1.07e-10
ENSG00000224389	C4B	MAYO_CER	Comprehensive	M0	2826	2694	53	7.73837e-05	1	113	0.0419451	0.271635	416	GO:0046649	BP	lymphocyte activation	A change in morphology and behavior of a lymphocyte resulting from exposure to a specific antigen, mitogen, cytokine, chemokine, cellular ligand, or soluble factor.	0.67	0.998	1	0.42	1	1	0.44	0.999	1	1.3	0.0364	1	4.8	4.75e-13	1.07e-10
ENSG00000224389	C4B	MAYO_CER	Comprehensive	M0	2826	2694	54	7.75105e-05	1	134	0.0497402	0.26378	508	GO:0016337	BP	single organismal cell-cell adhesion	The attachment of one cell to another cell via adhesion molecules, where both cells are part of the same organism.	0.67	0.998	1	0.42	1	1	0.44	0.999	1	1.3	0.0364	1	4.8	4.75e-13	1.07e-10
ENSG00000224389	C4B	MAYO_CER	Comprehensive	M0	2826	2694	55	0.000109015	1	135	0.0501114	0.261628	516	GO:0050878	BP	regulation of body fluid levels	Any process that modulates the levels of body fluids.	0.67	0.998	1	0.42	1	1	0.44	0.999	1	1.3	0.0364	1	4.8	4.75e-13	1.07e-10
ENSG00000224389	C4B	MAYO_CER	Comprehensive	M0	2826	2694	56	0.000121666	1	507	0.188196	0.223742	2266	GO:0031325	BP	positive regulation of cellular metabolic process	Any process that activates or increases the frequency, rate or extent of the chemical reactions and pathways by which individual cells transform chemical substances.	0.67	0.998	1	0.42	1	1	0.44	0.999	1	1.3	0.0364	1	4.8	4.75e-13	1.07e-10
ENSG00000224389	C4B	MAYO_CER	Comprehensive	M0	2826	2694	57	0.000131589	1	53	0.0196733	0.315476	168	GO:0050727	BP	regulation of inflammatory response	Any process that modulates the frequency, rate or extent of the inflammatory response, the immediate defensive reaction (by vertebrate tissue) to infection or injury caused by chemical or physical agents.	0.67	0.998	1	0.42	1	1	0.44	0.999	1	1.3	0.0364	1	4.8	4.75e-13	1.07e-10
ENSG00000224389	C4B	MAYO_CER	Comprehensive	M0	2826	2694	58	0.000134231	1	193	0.0716407	0.247436	780	GO:0060429	BP	epithelium development	The process whose specific outcome is the progression of an epithelium over time, from its formation to the mature structure. An epithelium is a tissue that covers the internal or external surfaces of an anatomical structure.	0.67	0.998	1	0.42	1	1	0.44	0.999	1	1.3	0.0364	1	4.8	4.75e-13	1.07e-10
ENSG00000224389	C4B	MAYO_CER	Comprehensive	M0	2826	2694	59	0.000137548	1	33	0.0122494	0.362637	91	GO:0022617	BP	extracellular matrix disassembly	A process that results in the breakdown of the extracellular matrix.	0.67	0.998	1	0.42	1	1	0.44	0.999	1	1.3	0.0364	1	4.8	4.75e-13	1.07e-10
ENSG00000224389	C4B	MAYO_CER	Comprehensive	M0	2826	2694	60	0.000138026	1	22	0.0081663	0.423077	52	GO:0002690	BP	positive regulation of leukocyte chemotaxis	Any process that activates or increases the frequency, rate, or extent of leukocyte chemotaxis.	0.67	0.998	1	0.42	1	1	0.44	0.999	1	1.3	0.0364	1	4.8	4.75e-13	1.07e-10
ENSG00000224389	C4B	MAYO_CER	Comprehensive	M0	2826	2694	61	0.000148525	1	132	0.0489978	0.26087	506	GO:0008285	BP	negative regulation of cell proliferation	Any process that stops, prevents or reduces the rate or extent of cell proliferation.	0.67	0.998	1	0.42	1	1	0.44	0.999	1	1.3	0.0364	1	4.8	4.75e-13	1.07e-10
ENSG00000224389	C4B	MAYO_CER	Comprehensive	M0	2826	2694	62	0.00014857	1	261	0.096882	0.238139	1096	GO:0042127	BP	regulation of cell proliferation	Any process that modulates the frequency, rate or extent of cell proliferation.	0.67	0.998	1	0.42	1	1	0.44	0.999	1	1.3	0.0364	1	4.8	4.75e-13	1.07e-10
ENSG00000224389	C4B	MAYO_CER	Comprehensive	M0	2826	2694	63	0.000151595	1	47	0.0174462	0.324138	145	GO:0002460	BP	adaptive immune response based on somatic recombination of immune receptors built from immunoglobulin superfamily domains	An immune response based on directed amplification of specific receptors for antigen produced through a somatic diversification process that includes somatic recombination of germline gene segments encoding immunoglobulin superfamily domains, and allowing for enhanced responses upon subsequent exposures to the same antigen (immunological memory). Recombined receptors for antigen encoded by immuno…	0.67	0.998	1	0.42	1	1	0.44	0.999	1	1.3	0.0364	1	4.8	4.75e-13	1.07e-10
ENSG00000224389	C4B	MAYO_CER	Comprehensive	M0	2826	2694	64	0.000162108	1	143	0.0530809	0.257194	556	GO:0051270	BP	regulation of cellular component movement	Any process that modulates the frequency, rate or extent of the movement of a cellular component.	0.67	0.998	1	0.42	1	1	0.44	0.999	1	1.3	0.0364	1	4.8	4.75e-13	1.07e-10
ENSG00000224389	C4B	MAYO_CER	Comprehensive	M0	2826	2694	65	0.000165546	1	13	0.00482554	0.541667	24	GO:0048662	BP	negative regulation of smooth muscle cell proliferation	Any process that stops, prevents or reduces the rate or extent of smooth muscle cell proliferation.	0.67	0.998	1	0.42	1	1	0.44	0.999	1	1.3	0.0364	1	4.8	4.75e-13	1.07e-10
ENSG00000224389	C4B	MAYO_CER	Comprehensive	M0	2826	2694	66	0.000177713	1	45	0.0167038	0.326087	138	GO:0009897	CC	external side of plasma membrane	The leaflet of the plasma membrane that faces away from the cytoplasm and any proteins embedded or anchored in it or attached to its surface.	0.67	0.998	1	0.42	1	1	0.44	0.999	1	1.3	0.0364	1	4.8	4.75e-13	1.07e-10
ENSG00000224389	C4B	MAYO_CER	Comprehensive	M0	2826	2694	67	0.000186184	1	34	0.0126206	0.354167	96	GO:0071346	BP	cellular response to interferon-gamma	Any process that results in a change in state or activity of a cell (in terms of movement, secretion, enzyme production, gene expression, etc.) as a result of an interferon-gamma stimulus. Interferon gamma is the only member of the type II interferon found so far.	0.67	0.998	1	0.42	1	1	0.44	0.999	1	1.3	0.0364	1	4.8	4.75e-13	1.07e-10
ENSG00000224389	C4B	MAYO_CER	Comprehensive	M0	2826	2694	68	0.000197104	1	166	0.0616184	0.250755	662	GO:0002684	BP	positive regulation of immune system process	Any process that activates or increases the frequency, rate, or extent of an immune system process.	0.67	0.998	1	0.42	1	1	0.44	0.999	1	1.3	0.0364	1	4.8	4.75e-13	1.07e-10
ENSG00000224389	C4B	MAYO_CER	Comprehensive	M0	2826	2694	69	0.000198375	1	61	0.0226429	0.300493	203	GO:0002250	BP	adaptive immune response	An immune response based on directed amplification of specific receptors for antigen produced through a somatic diversification process, and allowing for enhanced response to subsequent exposures to the same antigen (immunological memory).	0.67	0.998	1	0.42	1	1	0.44	0.999	1	1.3	0.0364	1	4.8	4.75e-13	1.07e-10
ENSG00000224389	C4B	MAYO_CER	Comprehensive	M0	2826	2694	70	0.000199646	1	86	0.0319228	0.279221	308	GO:0001525	BP	angiogenesis	Blood vessel formation when new vessels emerge from the proliferation of pre-existing blood vessels.	0.67	0.998	1	0.42	1	1	0.44	0.999	1	1.3	0.0364	1	4.8	4.75e-13	1.07e-10
ENSG00000224389	C4B	MAYO_CER	Comprehensive	M0	2826	2694	71	0.000211821	1	613	0.227543	0.219242	2796	GO:0009893	BP	positive regulation of metabolic process	Any process that activates or increases the frequency, rate or extent of the chemical reactions and pathways within a cell or an organism.	0.67	0.998	1	0.42	1	1	0.44	0.999	1	1.3	0.0364	1	4.8	4.75e-13	1.07e-10
ENSG00000224389	C4B	MAYO_CER	Comprehensive	M0	2826	2694	72	0.000224715	1	107	0.0397179	0.2675	400	GO:0001817	BP	regulation of cytokine production	Any process that modulates the frequency, rate, or extent of production of a cytokine.	0.67	0.998	1	0.42	1	1	0.44	0.999	1	1.3	0.0364	1	4.8	4.75e-13	1.07e-10
ENSG00000224389	C4B	MAYO_CER	Comprehensive	M0	2826	2694	73	0.00023588	1	250	0.0927988	0.237643	1052	GO:0007155	BP	cell adhesion	The attachment of a cell, either to another cell or to an underlying substrate such as the extracellular matrix, via cell adhesion molecules.	0.67	0.998	1	0.42	1	1	0.44	0.999	1	1.3	0.0364	1	4.8	4.75e-13	1.07e-10
ENSG00000224389	C4B	MAYO_CER	Comprehensive	M0	2826	2694	74	0.000237952	1	138	0.0512249	0.256506	538	GO:0042060	BP	wound healing	The series of events that restore integrity to a damaged tissue, following an injury.	0.67	0.998	1	0.42	1	1	0.44	0.999	1	1.3	0.0364	1	4.8	4.75e-13	1.07e-10
ENSG00000224389	C4B	MAYO_CER	Comprehensive	M0	2826	2694	75	0.000245354	1	35	0.0129918	0.346535	101	GO:0042742	BP	defense response to bacterium	Reactions triggered in response to the presence of a bacterium that act to protect the cell or organism.	0.67	0.998	1	0.42	1	1	0.44	0.999	1	1.3	0.0364	1	4.8	4.75e-13	1.07e-10
ENSG00000224389	C4B	MAYO_CER	Comprehensive	M0	2826	2694	76	0.000256037	1	36	0.013363	0.342857	105	GO:0050731	BP	positive regulation of peptidyl-tyrosine phosphorylation	Any process that activates or increases the frequency, rate or extent of the phosphorylation of peptidyl-tyrosine.	0.67	0.998	1	0.42	1	1	0.44	0.999	1	1.3	0.0364	1	4.8	4.75e-13	1.07e-10
ENSG00000224389	C4B	MAYO_CER	Comprehensive	M0	2826	2694	77	0.000256925	1	242	0.0898293	0.238189	1016	GO:0005102	MF	receptor binding	Interacting selectively and non-covalently with one or more specific sites on a receptor molecule, a macromolecule that undergoes combination with a hormone, neurotransmitter, drug or intracellular messenger to initiate a change in cell function.	0.67	0.998	1	0.42	1	1	0.44	0.999	1	1.3	0.0364	1	4.8	4.75e-13	1.07e-10
ENSG00000224389	C4B	MAYO_CER	Comprehensive	M0	2826	2694	78	0.000259862	1	48	0.0178174	0.315789	152	GO:0005126	MF	cytokine receptor binding	Interacting selectively and non-covalently with a cytokine receptor.	0.67	0.998	1	0.42	1	1	0.44	0.999	1	1.3	0.0364	1	4.8	4.75e-13	1.07e-10
ENSG00000224389	C4B	MAYO_CER	Comprehensive	M0	2826	2694	79	0.000271243	1	139	0.0515961	0.255515	544	GO:0040012	BP	regulation of locomotion	Any process that modulates the frequency, rate or extent of locomotion of a cell or organism.	0.67	0.998	1	0.42	1	1	0.44	0.999	1	1.3	0.0364	1	4.8	4.75e-13	1.07e-10
ENSG00000224389	C4B	MAYO_CER	Comprehensive	M0	2826	2694	80	0.000272485	1	15	0.00556793	0.483871	31	GO:0002455	BP	humoral immune response mediated by circulating immunoglobulin	An immune response dependent upon secreted immunoglobulin. An example of this process is found in Mus musculus.	0.67	0.998	1	0.42	1	1	0.44	0.999	1	1.3	0.0364	1	4.8	4.75e-13	1.07e-10
ENSG00000224389	C4B	MAYO_CER	Comprehensive	M0	2826	2694	81	0.000277041	1	327	0.121381	0.230606	1418	GO:0008283	BP	cell proliferation	The multiplication or reproduction of cells, resulting in the expansion of a cell population.	0.67	0.998	1	0.42	1	1	0.44	0.999	1	1.3	0.0364	1	4.8	4.75e-13	1.07e-10
ENSG00000224389	C4B	MAYO_CER	Comprehensive	M0	2826	2694	82	0.000282782	1	5	0.00185598	1	5	GO:0032052	MF	bile acid binding	Interacting selectively and non-covalently with bile acids, any of a group of steroid carboxylic acids occurring in bile.	0.67	0.998	1	0.42	1	1	0.44	0.999	1	1.3	0.0364	1	4.8	4.75e-13	1.07e-10
ENSG00000224389	C4B	MAYO_CER	Comprehensive	M0	2826	2694	83	0.000307726	1	46	0.017075	0.317241	145	GO:0060326	BP	cell chemotaxis	The directed movement of a motile cell guided by a specific chemical concentration gradient. Movement may be towards a higher concentration (positive chemotaxis) or towards a lower concentration (negative chemotaxis).	0.67	0.998	1	0.42	1	1	0.44	0.999	1	1.3	0.0364	1	4.8	4.75e-13	1.07e-10
ENSG00000224389	C4B	MAYO_CER	Comprehensive	M0	2826	2694	84	0.000310251	1	358	0.132888	0.228316	1568	GO:0008219	BP	cell death	Any biological process that results in permanent cessation of all vital functions of a cell. A cell should be considered dead when any one of the following molecular or morphological criteria is met: (1) the cell has lost the integrity of its plasma membrane; (2) the cell, including its nucleus, has undergone complete fragmentation into discrete bodies (frequently referred to as "apoptotic bodies…	0.67	0.998	1	0.42	1	1	0.44	0.999	1	1.3	0.0364	1	4.8	4.75e-13	1.07e-10
ENSG00000224389	C4B	MAYO_CER	Comprehensive	M0	2826	2694	85	0.000316263	1	106	0.0393467	0.265664	399	GO:0019221	BP	cytokine-mediated signaling pathway	A series of molecular signals initiated by the binding of a cytokine to a receptor on the surface of a cell, and ending with regulation of a downstream cellular process, e.g. transcription.	0.67	0.998	1	0.42	1	1	0.44	0.999	1	1.3	0.0364	1	4.8	4.75e-13	1.07e-10
ENSG00000224389	C4B	MAYO_CER	Comprehensive	M0	2826	2694	86	0.000339076	1	114	0.0423163	0.262069	435	GO:0001816	BP	cytokine production	The appearance of a cytokine due to biosynthesis or secretion following a cellular stimulus, resulting in an increase in its intracellular or extracellular levels.	0.67	0.998	1	0.42	1	1	0.44	0.999	1	1.3	0.0364	1	4.8	4.75e-13	1.07e-10
ENSG00000224389	C4B	MAYO_CER	Comprehensive	M0	2826	2694	87	0.000346354	1	129	0.0478842	0.256972	502	GO:0071345	BP	cellular response to cytokine stimulus	Any process that results in a change in state or activity of a cell (in terms of movement, secretion, enzyme production, gene expression, etc.) as a result of a cytokine stimulus.	0.67	0.998	1	0.42	1	1	0.44	0.999	1	1.3	0.0364	1	4.8	4.75e-13	1.07e-10
ENSG00000224389	C4B	MAYO_CER	Comprehensive	M0	2826	2694	88	0.000346743	1	80	0.0296956	0.278746	287	GO:0040017	BP	positive regulation of locomotion	Any process that activates or increases the frequency, rate or extent of locomotion of a cell or organism.	0.67	0.998	1	0.42	1	1	0.44	0.999	1	1.3	0.0364	1	4.8	4.75e-13	1.07e-10
ENSG00000224389	C4B	MAYO_CER	Comprehensive	M0	2826	2694	89	0.000358769	1	187	0.0694135	0.244125	766	GO:0045944	BP	positive regulation of transcription from RNA polymerase II promoter	Any process that activates or increases the frequency, rate or extent of transcription from an RNA polymerase II promoter.	0.67	0.998	1	0.42	1	1	0.44	0.999	1	1.3	0.0364	1	4.8	4.75e-13	1.07e-10
ENSG00000224389	C4B	MAYO_CER	Comprehensive	M0	2826	2694	90	0.000407423	1	61	0.0226429	0.293269	208	GO:0001228	MF	transcriptional activator activity, RNA polymerase II transcription regulatory region sequence-specific binding	Interacting selectively and non-covalently with a sequence of DNA that is in the transcription regulatory region for RNA polymerase II (RNAP II) in order to activate or increase the frequency, rate or extent of transcription from the RNAP II promoter.	0.67	0.998	1	0.42	1	1	0.44	0.999	1	1.3	0.0364	1	4.8	4.75e-13	1.07e-10
ENSG00000224389	C4B	MAYO_CER	Comprehensive	M0	2826	2694	91	0.000429733	1	42	0.0155902	0.320611	131	GO:2001236	BP	regulation of extrinsic apoptotic signaling pathway	Any process that modulates the frequency, rate or extent of extrinsic apoptotic signaling pathway.	0.67	0.998	1	0.42	1	1	0.44	0.999	1	1.3	0.0364	1	4.8	4.75e-13	1.07e-10
ENSG00000224389	C4B	MAYO_CER	Comprehensive	M0	2826	2694	92	0.000430376	1	33	0.0122494	0.34375	96	GO:0006959	BP	humoral immune response	An immune response mediated through a body fluid.	0.67	0.998	1	0.42	1	1	0.44	0.999	1	1.3	0.0364	1	4.8	4.75e-13	1.07e-10
ENSG00000224389	C4B	MAYO_CER	Comprehensive	M0	2826	2694	93	0.00043609	1	264	0.0979955	0.234043	1128	GO:0042981	BP	regulation of apoptotic process	Any process that modulates the occurrence or rate of cell death by apoptotic process.	0.67	0.998	1	0.42	1	1	0.44	0.999	1	1.3	0.0364	1	4.8	4.75e-13	1.07e-10
ENSG00000224389	C4B	MAYO_CER	Comprehensive	M0	2826	2694	94	0.00044446	1	68	0.0252413	0.285714	238	GO:0051607	BP	defense response to virus	Reactions triggered in response to the presence of a virus that act to protect the cell or organism.	0.67	0.998	1	0.42	1	1	0.44	0.999	1	1.3	0.0364	1	4.8	4.75e-13	1.07e-10
ENSG00000224389	C4B	MAYO_CER	Comprehensive	M0	2826	2694	95	0.000474492	1	81	0.0300668	0.27551	294	GO:0042110	BP	T cell activation	The change in morphology and behavior of a mature or immature T cell resulting from exposure to a mitogen, cytokine, chemokine, cellular ligand, or an antigen for which it is specific.	0.67	0.998	1	0.42	1	1	0.44	0.999	1	1.3	0.0364	1	4.8	4.75e-13	1.07e-10
ENSG00000224389	C4B	MAYO_CER	Comprehensive	M0	2826	2694	96	0.000474492	1	81	0.0300668	0.27551	294	GO:0070489	BP	T cell aggregation	The adhesion of one T cell to one or more other T cells via adhesion molecules.	0.67	0.998	1	0.42	1	1	0.44	0.999	1	1.3	0.0364	1	4.8	4.75e-13	1.07e-10
ENSG00000224389	C4B	MAYO_CER	Comprehensive	M0	2826	2694	97	0.000477472	1	84	0.0311804	0.273616	307	GO:0048545	BP	response to steroid hormone	Any process that results in a change in state or activity of a cell or an organism (in terms of movement, secretion, enzyme production, gene expression, etc.) as a result of a steroid hormone stimulus.	0.67	0.998	1	0.42	1	1	0.44	0.999	1	1.3	0.0364	1	4.8	4.75e-13	1.07e-10
ENSG00000224389	C4B	MAYO_CER	Comprehensive	M0	2826	2694	98	0.00047793	1	87	0.032294	0.271875	320	GO:0007159	BP	leukocyte cell-cell adhesion	The attachment of a leukocyte to another cell via adhesion molecules.	0.67	0.998	1	0.42	1	1	0.44	0.999	1	1.3	0.0364	1	4.8	4.75e-13	1.07e-10
ENSG00000224389	C4B	MAYO_CER	Comprehensive	M0	2826	2694	99	0.00048206	1	27	0.0100223	0.364865	74	GO:0048659	BP	smooth muscle cell proliferation	The multiplication or reproduction of smooth muscle cells, resulting in the expansion of a cell population.	0.67	0.998	1	0.42	1	1	0.44	0.999	1	1.3	0.0364	1	4.8	4.75e-13	1.07e-10
ENSG00000224389	C4B	MAYO_CER	Comprehensive	M0	2826	2694	100	0.000483172	1	339	0.125835	0.228129	1486	GO:0012501	BP	programmed cell death	A process which begins when a cell receives an internal or external signal and activates a series of biochemical events (signaling pathway). The process ends with the death of the cell.	0.67	0.998	1	0.42	1	1	0.44	0.999	1	1.3	0.0364	1	4.8	4.75e-13	1.07e-10
ENSG00000224389	C4B	MAYO_CER	Comprehensive	M0	2826	2694	101	0.000485907	1	8	0.00296956	0.666667	12	GO:0001562	BP	response to protozoan	Any process that results in a change in state or activity of a cell or an organism (in terms of movement, secretion, enzyme production, gene expression, etc.) as a result of a stimulus from a protozoan.	0.67	0.998	1	0.42	1	1	0.44	0.999	1	1.3	0.0364	1	4.8	4.75e-13	1.07e-10
ENSG00000224389	C4B	MAYO_CER	Comprehensive	M0	2826	2694	102	0.00050042	1	280	0.103935	0.232172	1206	GO:0010941	BP	regulation of cell death	Any process that modulates the rate or frequency of cell death. Cell death is the specific activation or halting of processes within a cell so that its vital functions markedly cease, rather than simply deteriorating gradually over time, which culminates in cell death.	0.67	0.998	1	0.42	1	1	0.44	0.999	1	1.3	0.0364	1	4.8	4.75e-13	1.07e-10
ENSG00000224389	C4B	MAYO_CER	Comprehensive	M0	2826	2694	103	0.000512544	1	17	0.00631032	0.435897	39	GO:0002228	BP	natural killer cell mediated immunity	The promotion of an immune response by natural killer cells through direct recognition of target cells or through the release of cytokines.	0.67	0.998	1	0.42	1	1	0.44	0.999	1	1.3	0.0364	1	4.8	4.75e-13	1.07e-10
ENSG00000224389	C4B	MAYO_CER	Comprehensive	M0	2826	2694	104	0.000514496	1	43	0.0159614	0.316176	136	GO:0045765	BP	regulation of angiogenesis	Any process that modulates the frequency, rate or extent of angiogenesis.	0.67	0.998	1	0.42	1	1	0.44	0.999	1	1.3	0.0364	1	4.8	4.75e-13	1.07e-10
ENSG00000224389	C4B	MAYO_CER	Comprehensive	M0	2826	2694	105	0.000525644	1	265	0.0983667	0.233275	1136	GO:0043067	BP	regulation of programmed cell death	Any process that modulates the frequency, rate or extent of programmed cell death, cell death resulting from activation of endogenous cellular processes.	0.67	0.998	1	0.42	1	1	0.44	0.999	1	1.3	0.0364	1	4.8	4.75e-13	1.07e-10
ENSG00000224389	C4B	MAYO_CER	Comprehensive	M0	2826	2694	106	0.000531285	1	81	0.0300668	0.274576	295	GO:0071593	BP	lymphocyte aggregation	The adhesion of one lymphocyte to one or more other lymphocytes via adhesion molecules.	0.67	0.998	1	0.42	1	1	0.44	0.999	1	1.3	0.0364	1	4.8	4.75e-13	1.07e-10
ENSG00000224389	C4B	MAYO_CER	Comprehensive	M0	2826	2694	107	0.000549925	1	120	0.0445434	0.256959	467	GO:0030334	BP	regulation of cell migration	Any process that modulates the frequency, rate or extent of cell migration.	0.67	0.998	1	0.42	1	1	0.44	0.999	1	1.3	0.0364	1	4.8	4.75e-13	1.07e-10
ENSG00000224389	C4B	MAYO_CER	Comprehensive	M0	2826	2694	108	0.000570635	1	26	0.00965108	0.366197	71	GO:0048660	BP	regulation of smooth muscle cell proliferation	Any process that modulates the frequency, rate or extent of smooth muscle cell proliferation.	0.67	0.998	1	0.42	1	1	0.44	0.999	1	1.3	0.0364	1	4.8	4.75e-13	1.07e-10
ENSG00000224389	C4B	MAYO_CER	Comprehensive	M0	2826	2694	109	0.000597112	1	138	0.0512249	0.251366	549	GO:0038023	MF	signaling receptor activity	Receiving a signal and transmitting the signal in the cell to initiate a change in cell activity. A signal is a physical entity or change in state that is used to transfer information in order to trigger a response.	0.67	0.998	1	0.42	1	1	0.44	0.999	1	1.3	0.0364	1	4.8	4.75e-13	1.07e-10
ENSG00000224389	C4B	MAYO_CER	Comprehensive	M0	2826	2694	110	0.000597225	1	47	0.0174462	0.30719	153	GO:0050730	BP	regulation of peptidyl-tyrosine phosphorylation	Any process that modulates the frequency, rate or extent of the phosphorylation of peptidyl-tyrosine.	0.67	0.998	1	0.42	1	1	0.44	0.999	1	1.3	0.0364	1	4.8	4.75e-13	1.07e-10
ENSG00000224389	C4B	MAYO_CER	Comprehensive	M0	2826	2694	111	0.000615113	1	113	0.0419451	0.258581	437	GO:0001012	MF	RNA polymerase II regulatory region DNA binding	Interacting selectively and non-covalently with a DNA region that controls the transcription of a region of DNA by RNA polymerase II. Binding may occur as a sequence specific interaction or as an interaction observed only once a factor has been recruited to the DNA by other factors.	0.67	0.998	1	0.42	1	1	0.44	0.999	1	1.3	0.0364	1	4.8	4.75e-13	1.07e-10
ENSG00000224389	C4B	MAYO_CER	Comprehensive	M0	2826	2694	112	0.000633396	1	259	0.0961396	0.233123	1111	GO:0002682	BP	regulation of immune system process	Any process that modulates the frequency, rate, or extent of an immune system process.	0.67	0.998	1	0.42	1	1	0.44	0.999	1	1.3	0.0364	1	4.8	4.75e-13	1.07e-10
ENSG00000224389	C4B	MAYO_CER	Comprehensive	M0	2826	2694	113	0.00063989	1	82	0.030438	0.272425	301	GO:0070486	BP	leukocyte aggregation	The adhesion of one leukocyte to one or more other leukocytes via adhesion molecules.	0.67	0.998	1	0.42	1	1	0.44	0.999	1	1.3	0.0364	1	4.8	4.75e-13	1.07e-10
ENSG00000224389	C4B	MAYO_CER	Comprehensive	M0	2826	2694	114	0.000662226	1	109	0.0404603	0.259524	420	GO:0001568	BP	blood vessel development	The process whose specific outcome is the progression of a blood vessel over time, from its formation to the mature structure. The blood vessel is the vasculature carrying blood.	0.67	0.998	1	0.42	1	1	0.44	0.999	1	1.3	0.0364	1	4.8	4.75e-13	1.07e-10
ENSG00000224389	C4B	MAYO_CER	Comprehensive	M0	2826	2694	115	0.000670399	1	213	0.0790646	0.237723	896	GO:0001071	MF	nucleic acid binding transcription factor activity	Interacting selectively and non-covalently with a DNA or RNA sequence in order to modulate transcription. The transcription factor may or may not also interact selectively with a protein or macromolecular complex.	0.67	0.998	1	0.42	1	1	0.44	0.999	1	1.3	0.0364	1	4.8	4.75e-13	1.07e-10
ENSG00000224389	C4B	MAYO_CER	Comprehensive	M0	2826	2694	116	0.000670399	1	213	0.0790646	0.237723	896	GO:0003700	MF	transcription factor activity, sequence-specific DNA binding	Interacting selectively and non-covalently with a specific DNA sequence in order to modulate transcription. The transcription factor may or may not also interact selectively with a protein or macromolecular complex.	0.67	0.998	1	0.42	1	1	0.44	0.999	1	1.3	0.0364	1	4.8	4.75e-13	1.07e-10
ENSG00000224389	C4B	MAYO_CER	Comprehensive	M0	2826	2694	117	0.000677335	1	74	0.0274684	0.277154	267	GO:0030335	BP	positive regulation of cell migration	Any process that activates or increases the frequency, rate or extent of cell migration.	0.67	0.998	1	0.42	1	1	0.44	0.999	1	1.3	0.0364	1	4.8	4.75e-13	1.07e-10
ENSG00000224389	C4B	MAYO_CER	Comprehensive	M0	2826	2694	118	0.000690669	1	14	0.00519673	0.466667	30	GO:0045824	BP	negative regulation of innate immune response	Any process that stops, prevents, or reduces the frequency, rate or extent of the innate immune response.	0.67	0.998	1	0.42	1	1	0.44	0.999	1	1.3	0.0364	1	4.8	4.75e-13	1.07e-10
ENSG00000224389	C4B	MAYO_CER	Comprehensive	M0	2826	2694	119	0.000692185	1	29	0.0107647	0.349398	83	GO:0005178	MF	integrin binding	Interacting selectively and non-covalently with an integrin.	0.67	0.998	1	0.42	1	1	0.44	0.999	1	1.3	0.0364	1	4.8	4.75e-13	1.07e-10
ENSG00000224389	C4B	MAYO_CER	Comprehensive	M0	2826	2694	120	0.000714048	1	334	0.123979	0.227211	1470	GO:0006915	BP	apoptotic process	A programmed cell death process which begins when a cell receives an internal (e.g. DNA damage) or external signal (e.g. an extracellular death ligand), and proceeds through a series of biochemical events (signaling pathway phase) which trigger an execution phase. The execution phase is the last step of an apoptotic process, and is typically characterized by rounding-up of the cell, retraction of…	0.67	0.998	1	0.42	1	1	0.44	0.999	1	1.3	0.0364	1	4.8	4.75e-13	1.07e-10
ENSG00000224389	C4B	MAYO_CER	Comprehensive	M0	2826	2694	121	0.000717829	1	785	0.291388	0.213315	3680	GO:0007275	BP	multicellular organismal development	The biological process whose specific outcome is the progression of a multicellular organism over time from an initial condition (e.g. a zygote or a young adult) to a later condition (e.g. a multicellular animal or an aged adult).	0.67	0.998	1	0.42	1	1	0.44	0.999	1	1.3	0.0364	1	4.8	4.75e-13	1.07e-10
ENSG00000224389	C4B	MAYO_CER	Comprehensive	M0	2826	2694	122	0.000722589	1	918	0.340757	0.211277	4345	GO:0032502	BP	developmental process	A biological process whose specific outcome is the progression of an integrated living unit: an anatomical structure (which may be a subcellular structure, cell, tissue, or organ), or organism over time from an initial condition to a later condition.	0.67	0.998	1	0.42	1	1	0.44	0.999	1	1.3	0.0364	1	4.8	4.75e-13	1.07e-10
ENSG00000224389	C4B	MAYO_CER	Comprehensive	M0	2826	2694	123	0.000737337	1	7	0.00259837	0.7	10	GO:0008106	MF	alcohol dehydrogenase (NADP+) activity	Catalysis of the reaction: an alcohol + NADP+ = an aldehyde + NADPH + H+.	0.67	0.998	1	0.42	1	1	0.44	0.999	1	1.3	0.0364	1	4.8	4.75e-13	1.07e-10
ENSG00000224389	C4B	MAYO_CER	Comprehensive	M0	2826	2694	124	0.000737337	1	7	0.00259837	0.7	10	GO:0008527	MF	taste receptor activity	Combining with soluble compounds to initiate a change in cell activity. These receptors are responsible for the sense of taste.	0.67	0.998	1	0.42	1	1	0.44	0.999	1	1.3	0.0364	1	4.8	4.75e-13	1.07e-10
ENSG00000224389	C4B	MAYO_CER	Comprehensive	M0	2826	2694	125	0.000739445	1	10	0.00371195	0.555556	18	GO:0035456	BP	response to interferon-beta	Any process that results in a change in state or activity of a cell or an organism (in terms of movement, secretion, enzyme production, gene expression, etc.) as a result of an interferon-beta stimulus. Interferon-beta is a type I interferon.	0.67	0.998	1	0.42	1	1	0.44	0.999	1	1.3	0.0364	1	4.8	4.75e-13	1.07e-10
ENSG00000224389	C4B	MAYO_CER	Comprehensive	M0	2826	2694	126	0.000766663	1	112	0.0415739	0.257471	435	GO:0000977	MF	RNA polymerase II regulatory region sequence-specific DNA binding	Interacting selectively and non-covalently with a specific sequence of DNA that is part of a regulatory region that controls the transcription of a gene or cistron by RNA polymerase II.	0.67	0.998	1	0.42	1	1	0.44	0.999	1	1.3	0.0364	1	4.8	4.75e-13	1.07e-10
ENSG00000224389	C4B	MAYO_CER	Comprehensive	M0	2826	2694	127	0.000768212	1	19	0.00705271	0.404255	47	GO:0009593	BP	detection of chemical stimulus	The series of events in which a chemical stimulus is received by a cell and converted into a molecular signal.	0.67	0.998	1	0.42	1	1	0.44	0.999	1	1.3	0.0364	1	4.8	4.75e-13	1.07e-10
ENSG00000224389	C4B	MAYO_CER	Comprehensive	M0	2826	2694	128	0.000771078	1	12	0.00445434	0.5	24	GO:0042088	BP	T-helper 1 type immune response	An immune response which is associated with resistance to intracellular bacteria, fungi, and protozoa, and pathological conditions such as arthritis, and which is typically orchestrated by the production of particular cytokines by T-helper 1 cells, most notably interferon-gamma, IL-2, and lymphotoxin.	0.67	0.998	1	0.42	1	1	0.44	0.999	1	1.3	0.0364	1	4.8	4.75e-13	1.07e-10
ENSG00000224389	C4B	MAYO_CER	Comprehensive	M0	2826	2694	129	0.000845314	1	390	0.144766	0.223752	1743	GO:0071310	BP	cellular response to organic substance	Any process that results in a change in state or activity of a cell (in terms of movement, secretion, enzyme production, gene expression, etc.) as a result of an organic substance stimulus.	0.67	0.998	1	0.42	1	1	0.44	0.999	1	1.3	0.0364	1	4.8	4.75e-13	1.07e-10
ENSG00000224389	C4B	MAYO_CER	Comprehensive	M0	2826	2694	130	0.000887366	1	824	0.305865	0.212316	3881	GO:0048856	BP	anatomical structure development	The biological process whose specific outcome is the progression of an anatomical structure from an initial condition to its mature state. This process begins with the formation of the structure and ends with the mature structure, whatever form that may be including its natural destruction. An anatomical structure is any biological entity that occupies space and is distinguished from its surround…	0.67	0.998	1	0.42	1	1	0.44	0.999	1	1.3	0.0364	1	4.8	4.75e-13	1.07e-10
ENSG00000224389	C4B	MAYO_CER	Comprehensive	M0	2826	2694	131	0.000888554	1	18	0.00668151	0.409091	44	GO:0003823	MF	antigen binding	Interacting selectively and non-covalently with an antigen, any substance which is capable of inducing a specific immune response and of reacting with the products of that response, the specific antibody or specifically sensitized T-lymphocytes, or both. Binding may counteract the biological activity of the antigen.	0.67	0.998	1	0.42	1	1	0.44	0.999	1	1.3	0.0364	1	4.8	4.75e-13	1.07e-10
ENSG00000224389	C4B	MAYO_CER	Comprehensive	M0	2826	2694	132	0.000891708	1	20	0.0074239	0.392157	51	GO:0070664	BP	negative regulation of leukocyte proliferation	Any process that stops, prevents, or reduces the frequency, rate or extent of leukocyte proliferation.	0.67	0.998	1	0.42	1	1	0.44	0.999	1	1.3	0.0364	1	4.8	4.75e-13	1.07e-10
ENSG00000224389	C4B	MAYO_CER	Comprehensive	M0	2826	2694	133	0.000920451	1	75	0.0278396	0.273723	274	GO:2000147	BP	positive regulation of cell motility	Any process that activates or increases the frequency, rate or extent of cell motility.	0.67	0.998	1	0.42	1	1	0.44	0.999	1	1.3	0.0364	1	4.8	4.75e-13	1.07e-10
ENSG00000224389	C4B	MAYO_CER	Comprehensive	M0	2826	2694	134	0.00096941	1	210	0.077951	0.236486	888	GO:0016477	BP	cell migration	The controlled self-propelled movement of a cell from one site to a destination guided by molecular cues. Cell migration is a central process in the development and maintenance of multicellular organisms.	0.67	0.998	1	0.42	1	1	0.44	0.999	1	1.3	0.0364	1	4.8	4.75e-13	1.07e-10
ENSG00000224389	C4B	MAYO_CER	Comprehensive	M0	2826	2694	135	0.00100351	1	35	0.0129918	0.324074	108	GO:0008217	BP	regulation of blood pressure	Any process that modulates the force with which blood travels through the circulatory system. The process is controlled by a balance of processes that increase pressure and decrease pressure.	0.67	0.998	1	0.42	1	1	0.44	0.999	1	1.3	0.0364	1	4.8	4.75e-13	1.07e-10
ENSG00000224389	C4B	MAYO_CER	Comprehensive	M0	2826	2694	136	0.00101247	1	169	0.062732	0.24212	698	GO:0043565	MF	sequence-specific DNA binding	Interacting selectively and non-covalently with DNA of a specific nucleotide composition, e.g. GC-rich DNA binding, or with a specific sequence motif or type of DNA e.g. promotor binding or rDNA binding.	0.67	0.998	1	0.42	1	1	0.44	0.999	1	1.3	0.0364	1	4.8	4.75e-13	1.07e-10
ENSG00000224389	C4B	MAYO_CER	Comprehensive	M0	2826	2694	137	0.00104393	1	150	0.0556793	0.245499	611	GO:0000975	MF	regulatory region DNA binding	Interacting selectively and non-covalently with a DNA region that regulates a DNA-based process. Such processes include transcription, DNA replication, and DNA repair.	0.67	0.998	1	0.42	1	1	0.44	0.999	1	1.3	0.0364	1	4.8	4.75e-13	1.07e-10
ENSG00000224389	C4B	MAYO_CER	Comprehensive	M0	2826	2694	138	0.00109056	1	1553	0.576466	0.204638	7589	GO:0050794	BP	regulation of cellular process	Any process that modulates the frequency, rate or extent of a cellular process, any of those that are carried out at the cellular level, but are not necessarily restricted to a single cell. For example, cell communication occurs among more than one cell, but occurs at the cellular level.	0.67	0.998	1	0.42	1	1	0.44	0.999	1	1.3	0.0364	1	4.8	4.75e-13	1.07e-10
ENSG00000224389	C4B	MAYO_CER	Comprehensive	M0	2826	2694	139	0.00110124	1	167	0.0619896	0.242029	690	GO:0004872	MF	receptor activity	Combining with an extracellular or intracellular messenger to initiate a change in cell activity.	0.67	0.998	1	0.42	1	1	0.44	0.999	1	1.3	0.0364	1	4.8	4.75e-13	1.07e-10
ENSG00000224389	C4B	MAYO_CER	Comprehensive	M0	2826	2694	140	0.00114218	1	45	0.0167038	0.302013	149	GO:0001077	MF	transcriptional activator activity, RNA polymerase II core promoter proximal region sequence-specific binding	Interacting selectively and non-covalently with a sequence of DNA that is in cis with and relatively close to a core promoter for RNA polymerase II (RNAP II) in order to activate or increase the frequency, rate or extent of transcription from the RNAP II promoter.	0.67	0.998	1	0.42	1	1	0.44	0.999	1	1.3	0.0364	1	4.8	4.75e-13	1.07e-10
ENSG00000224389	C4B	MAYO_CER	Comprehensive	M0	2826	2694	141	0.00114272	1	78	0.0289532	0.269896	289	GO:0071396	BP	cellular response to lipid	Any process that results in a change in state or activity of a cell (in terms of movement, secretion, enzyme production, gene expression, etc.) as a result of a lipid stimulus.	0.67	0.998	1	0.42	1	1	0.44	0.999	1	1.3	0.0364	1	4.8	4.75e-13	1.07e-10
ENSG00000224389	C4B	MAYO_CER	Comprehensive	M0	2826	2694	142	0.00117389	1	16	0.00593912	0.421053	38	GO:0042267	BP	natural killer cell mediated cytotoxicity	The directed killing of a target cell by a natural killer cell through the release of granules containing cytotoxic mediators or through the engagement of death receptors.	0.67	0.998	1	0.42	1	1	0.44	0.999	1	1.3	0.0364	1	4.8	4.75e-13	1.07e-10
ENSG00000224389	C4B	MAYO_CER	Comprehensive	M0	2826	2694	143	0.00117956	1	33	0.0122494	0.326733	101	GO:0005125	MF	cytokine activity	Functions to control the survival, growth, differentiation and effector function of tissues and cells.	0.67	0.998	1	0.42	1	1	0.44	0.999	1	1.3	0.0364	1	4.8	4.75e-13	1.07e-10
ENSG00000224389	C4B	MAYO_CER	Comprehensive	M0	2826	2694	144	0.00118318	1	112	0.0415739	0.254545	440	GO:0001944	BP	vasculature development	The process whose specific outcome is the progression of the vasculature over time, from its formation to the mature structure. The vasculature is an interconnected tubular multi-tissue structure that contains fluid that is actively transported around the organism.	0.67	0.998	1	0.42	1	1	0.44	0.999	1	1.3	0.0364	1	4.8	4.75e-13	1.07e-10
ENSG00000224389	C4B	MAYO_CER	Comprehensive	M0	2826	2694	145	0.00119758	1	64	0.0237565	0.279476	229	GO:0005578	CC	proteinaceous extracellular matrix	A layer consisting mainly of proteins (especially collagen) and glycosaminoglycans (mostly as proteoglycans) that forms a sheet underlying or overlying cells such as endothelial and epithelial cells. The proteins are secreted by cells in the vicinity. An example of this component is found in Mus musculus.	0.67	0.998	1	0.42	1	1	0.44	0.999	1	1.3	0.0364	1	4.8	4.75e-13	1.07e-10
ENSG00000224389	C4B	MAYO_CER	Comprehensive	M0	2826	2694	146	0.00121387	1	18	0.00668151	0.4	45	GO:0070527	BP	platelet aggregation	The adhesion of one platelet to one or more other platelets via adhesion molecules.	0.67	0.998	1	0.42	1	1	0.44	0.999	1	1.3	0.0364	1	4.8	4.75e-13	1.07e-10
ENSG00000224389	C4B	MAYO_CER	Comprehensive	M0	2826	2694	147	0.0012212	1	12	0.00445434	0.48	25	GO:0002548	BP	monocyte chemotaxis	The movement of a monocyte in response to an external stimulus.	0.67	0.998	1	0.42	1	1	0.44	0.999	1	1.3	0.0364	1	4.8	4.75e-13	1.07e-10
ENSG00000224389	C4B	MAYO_CER	Comprehensive	M0	2826	2694	148	0.0012212	1	12	0.00445434	0.48	25	GO:0008305	CC	integrin complex	A protein complex that is composed of one alpha subunit and one beta subunit, both of which are members of the integrin superfamily of cell adhesion receptors; the complex spans the plasma membrane and binds to extracellular matrix ligands, cell-surface ligands, and soluble ligands.	0.67	0.998	1	0.42	1	1	0.44	0.999	1	1.3	0.0364	1	4.8	4.75e-13	1.07e-10
ENSG00000224389	C4B	MAYO_CER	Comprehensive	M0	2826	2694	149	0.00122253	1	9	0.00334076	0.5625	16	GO:0015893	BP	drug transport	The directed movement of a drug, a substance used in the diagnosis, treatment or prevention of a disease, into, out of or within a cell, or between cells, by means of some agent such as a transporter or pore.	0.67	0.998	1	0.42	1	1	0.44	0.999	1	1.3	0.0364	1	4.8	4.75e-13	1.07e-10
ENSG00000224389	C4B	MAYO_CER	Comprehensive	M0	2826	2694	150	0.00122253	1	9	0.00334076	0.5625	16	GO:0042056	MF	chemoattractant activity	Providing the environmental signal that initiates the directed movement of a motile cell or organism towards a higher concentration of that signal.	0.67	0.998	1	0.42	1	1	0.44	0.999	1	1.3	0.0364	1	4.8	4.75e-13	1.07e-10
ENSG00000224389	C4B	MAYO_CER	Comprehensive	M0	2826	2694	151	0.00123183	1	76	0.0282108	0.270463	281	GO:0051272	BP	positive regulation of cellular component movement	Any process that activates or increases the frequency, rate or extent of the movement of a cellular component.	0.67	0.998	1	0.42	1	1	0.44	0.999	1	1.3	0.0364	1	4.8	4.75e-13	1.07e-10
ENSG00000224389	C4B	MAYO_CER	Comprehensive	M0	2826	2694	152	0.00127939	1	11	0.00408315	0.5	22	GO:0007608	BP	sensory perception of smell	The series of events required for an organism to receive an olfactory stimulus, convert it to a molecular signal, and recognize and characterize the signal. Olfaction involves the detection of chemical composition of an organism's ambient medium by chemoreceptors. This is a neurological process.	0.67	0.998	1	0.42	1	1	0.44	0.999	1	1.3	0.0364	1	4.8	4.75e-13	1.07e-10
ENSG00000224389	C4B	MAYO_CER	Comprehensive	M0	2826	2694	153	0.00134914	1	64	0.0237565	0.278261	230	GO:0000982	MF	transcription factor activity, RNA polymerase II core promoter proximal region sequence-specific binding	Interacting selectively and non-covalently with a sequence of DNA that is in cis with and relatively close to a core promoter for RNA polymerase II (RNAP II) in order to modulate transcription by RNAP II.	0.67	0.998	1	0.42	1	1	0.44	0.999	1	1.3	0.0364	1	4.8	4.75e-13	1.07e-10
ENSG00000224389	C4B	MAYO_CER	Comprehensive	M0	2826	2694	154	0.00140445	1	41	0.015219	0.30597	134	GO:0051216	BP	cartilage development	The process whose specific outcome is the progression of a cartilage element over time, from its formation to the mature structure. Cartilage elements are skeletal elements that consist of connective tissue dominated by extracellular matrix containing collagen type II and large amounts of proteoglycan, particularly chondroitin sulfate.	0.67	0.998	1	0.42	1	1	0.44	0.999	1	1.3	0.0364	1	4.8	4.75e-13	1.07e-10
ENSG00000224389	C4B	MAYO_CER	Comprehensive	M0	2826	2694	155	0.00142106	1	5	0.00185598	0.833333	6	GO:0030638	BP	polyketide metabolic process	The chemical reactions and pathways involving polyketides, any of a diverse group of natural products synthesized via linear poly-beta-ketones, which are themselves formed by repetitive head-to-tail addition of acetyl (or substituted acetyl) units indirectly derived from acetate (or a substituted acetate) by a mechanism similar to that for fatty acid biosynthesis but without the intermediate redu…	0.67	0.998	1	0.42	1	1	0.44	0.999	1	1.3	0.0364	1	4.8	4.75e-13	1.07e-10
ENSG00000224389	C4B	MAYO_CER	Comprehensive	M0	2826	2694	156	0.00142106	1	5	0.00185598	0.833333	6	GO:0044597	BP	daunorubicin metabolic process	The chemical reactions and pathways involving daunorubicin, a chemotherapeutic of the anthracycline family that is given as a treatment for some types of cancer.	0.67	0.998	1	0.42	1	1	0.44	0.999	1	1.3	0.0364	1	4.8	4.75e-13	1.07e-10
ENSG00000224389	C4B	MAYO_CER	Comprehensive	M0	2826	2694	157	0.00142106	1	5	0.00185598	0.833333	6	GO:0044598	BP	doxorubicin metabolic process	The chemical reactions and pathways involving doxorubicin, an anthracycline antibiotic, used in cancer chemotherapy.	0.67	0.998	1	0.42	1	1	0.44	0.999	1	1.3	0.0364	1	4.8	4.75e-13	1.07e-10
ENSG00000224389	C4B	MAYO_CER	Comprehensive	M0	2826	2694	158	0.00142106	1	5	0.00185598	0.833333	6	GO:0004032	MF	alditol:NADP+ 1-oxidoreductase activity	Catalysis of the reaction: an alditol + NADP+ = an aldose + NADPH + H+.	0.67	0.998	1	0.42	1	1	0.44	0.999	1	1.3	0.0364	1	4.8	4.75e-13	1.07e-10
ENSG00000224389	C4B	MAYO_CER	Comprehensive	M0	2826	2694	159	0.00144629	1	80	0.0296956	0.266667	300	GO:0003013	BP	circulatory system process	A organ system process carried out by any of the organs or tissues of the circulatory system. The circulatory system is an organ system that moves extracellular fluids to and from tissue within a multicellular organism.	0.67	0.998	1	0.42	1	1	0.44	0.999	1	1.3	0.0364	1	4.8	4.75e-13	1.07e-10
ENSG00000224389	C4B	MAYO_CER	Comprehensive	M0	2826	2694	160	0.00145018	1	4	0.00148478	1	4	GO:0008627	BP	intrinsic apoptotic signaling pathway in response to osmotic stress	A series of molecular signals in which an intracellular signal is conveyed to trigger the apoptotic death of a cell. The pathway is induced in response to changes in intracellular ion homeostasis, and ends when the execution phase of apoptosis is triggered.	0.67	0.998	1	0.42	1	1	0.44	0.999	1	1.3	0.0364	1	4.8	4.75e-13	1.07e-10
ENSG00000224389	C4B	MAYO_CER	Comprehensive	M0	2826	2694	161	0.00145018	1	4	0.00148478	1	4	GO:1904288	MF	BAT3 complex binding	Interacting selectively and non-covalently with a BAT3 complex.	0.67	0.998	1	0.42	1	1	0.44	0.999	1	1.3	0.0364	1	4.8	4.75e-13	1.07e-10
ENSG00000224389	C4B	MAYO_CER	Comprehensive	M0	2826	2694	162	0.00148226	1	124	0.0460282	0.249497	497	GO:2000145	BP	regulation of cell motility	Any process that modulates the frequency, rate or extent of cell motility.	0.67	0.998	1	0.42	1	1	0.44	0.999	1	1.3	0.0364	1	4.8	4.75e-13	1.07e-10
ENSG00000224389	C4B	MAYO_CER	Comprehensive	M0	2826	2694	163	0.00156066	1	20	0.0074239	0.377358	53	GO:0001909	BP	leukocyte mediated cytotoxicity	The directed killing of a target cell by a leukocyte.	0.67	0.998	1	0.42	1	1	0.44	0.999	1	1.3	0.0364	1	4.8	4.75e-13	1.07e-10
ENSG00000224389	C4B	MAYO_CER	Comprehensive	M0	2826	2694	164	0.00159442	1	180	0.0668151	0.238095	756	GO:0048878	BP	chemical homeostasis	Any biological process involved in the maintenance of an internal steady state of a chemical.	0.67	0.998	1	0.42	1	1	0.44	0.999	1	1.3	0.0364	1	4.8	4.75e-13	1.07e-10
ENSG00000224389	C4B	MAYO_CER	Comprehensive	M0	2826	2694	165	0.00163045	1	49	0.0181886	0.291667	168	GO:0061448	BP	connective tissue development	The progression of a connective tissue over time, from its formation to the mature structure.	0.67	0.998	1	0.42	1	1	0.44	0.999	1	1.3	0.0364	1	4.8	4.75e-13	1.07e-10
ENSG00000224389	C4B	MAYO_CER	Comprehensive	M0	2826	2694	166	0.00168305	1	121	0.0449146	0.249485	485	GO:0000976	MF	transcription regulatory region sequence-specific DNA binding	Interacting selectively and non-covalently with a specific sequence of DNA that is part of a regulatory region that controls transcription of that section of the DNA. The transcribed region might be described as a gene, cistron, or operon.	0.67	0.998	1	0.42	1	1	0.44	0.999	1	1.3	0.0364	1	4.8	4.75e-13	1.07e-10
ENSG00000224389	C4B	MAYO_CER	Comprehensive	M0	2826	2694	167	0.00168545	1	7	0.00259837	0.636364	11	GO:0034383	BP	low-density lipoprotein particle clearance	The process in which a low-density lipoprotein particle is removed from the blood via receptor-mediated endocytosis and its constituent parts degraded.	0.67	0.998	1	0.42	1	1	0.44	0.999	1	1.3	0.0364	1	4.8	4.75e-13	1.07e-10
ENSG00000224389	C4B	MAYO_CER	Comprehensive	M0	2826	2694	168	0.00168545	1	7	0.00259837	0.636364	11	GO:0042832	BP	defense response to protozoan	Reactions triggered in response to the presence of a protozoan that act to protect the cell or organism.	0.67	0.998	1	0.42	1	1	0.44	0.999	1	1.3	0.0364	1	4.8	4.75e-13	1.07e-10
ENSG00000224389	C4B	MAYO_CER	Comprehensive	M0	2826	2694	169	0.00168545	1	7	0.00259837	0.636364	11	GO:0045063	BP	T-helper 1 cell differentiation	The process in which a relatively unspecialized T cell acquires the specialized features of a T-helper 1 (Th1) cell. A Th1 cell is a CD4-positive, alpha-beta T cell that has the phenotype T-bet-positive and produces interferon-gamma.	0.67	0.998	1	0.42	1	1	0.44	0.999	1	1.3	0.0364	1	4.8	4.75e-13	1.07e-10
ENSG00000224389	C4B	MAYO_CER	Comprehensive	M0	2826	2694	170	0.00171943	1	694	0.25761	0.213276	3254	GO:0005886	CC	plasma membrane	The membrane surrounding a cell that separates the cell from its external environment. It consists of a phospholipid bilayer and associated proteins.	0.67	0.998	1	0.42	1	1	0.44	0.999	1	1.3	0.0364	1	4.8	4.75e-13	1.07e-10
ENSG00000224389	C4B	MAYO_CER	Comprehensive	M0	2826	2694	171	0.00177356	1	51	0.018931	0.288136	177	GO:0045926	BP	negative regulation of growth	Any process that stops, prevents or reduces the rate or extent of growth, the increase in size or mass of all or part of an organism.	0.67	0.998	1	0.42	1	1	0.44	0.999	1	1.3	0.0364	1	4.8	4.75e-13	1.07e-10
ENSG00000224389	C4B	MAYO_CER	Comprehensive	M0	2826	2694	172	0.00180513	1	448	0.166295	0.219285	2043	GO:0009966	BP	regulation of signal transduction	Any process that modulates the frequency, rate or extent of signal transduction.	0.67	0.998	1	0.42	1	1	0.44	0.999	1	1.3	0.0364	1	4.8	4.75e-13	1.07e-10
ENSG00000224389	C4B	MAYO_CER	Comprehensive	M0	2826	2694	173	0.00191426	1	17	0.00631032	0.395349	43	GO:0002673	BP	regulation of acute inflammatory response	Any process that modulates the frequency, rate, or extent of an acute inflammatory response.	0.67	0.998	1	0.42	1	1	0.44	0.999	1	1.3	0.0364	1	4.8	4.75e-13	1.07e-10
ENSG00000224389	C4B	MAYO_CER	Comprehensive	M0	2826	2694	174	0.00191442	1	57	0.0211581	0.280788	203	GO:0004930	MF	G-protein coupled receptor activity	Combining with an extracellular signal and transmitting the signal across the membrane by activating an associated G-protein; promotes the exchange of GDP for GTP on the alpha subunit of a heterotrimeric G-protein complex.	0.67	0.998	1	0.42	1	1	0.44	0.999	1	1.3	0.0364	1	4.8	4.75e-13	1.07e-10
ENSG00000224389	C4B	MAYO_CER	Comprehensive	M0	2826	2694	175	0.00192411	1	28	0.0103935	0.333333	84	GO:0050707	BP	regulation of cytokine secretion	Any process that modulates the frequency, rate or extent of the regulated release of cytokines from a cell.	0.67	0.998	1	0.42	1	1	0.44	0.999	1	1.3	0.0364	1	4.8	4.75e-13	1.07e-10
ENSG00000224389	C4B	MAYO_CER	Comprehensive	M0	2826	2694	176	0.00202383	1	74	0.0274684	0.267148	277	GO:0031012	CC	extracellular matrix	A structure lying external to one or more cells, which provides structural support for cells or tissues; may be completely external to the cell (as in animals and bacteria) or be part of the cell (as in plants).	0.67	0.998	1	0.42	1	1	0.44	0.999	1	1.3	0.0364	1	4.8	4.75e-13	1.07e-10
ENSG00000224389	C4B	MAYO_CER	Comprehensive	M0	2826	2694	177	0.00202581	1	8	0.00296956	0.571429	14	GO:0042288	MF	MHC class I protein binding	Interacting selectively and non-covalently with major histocompatibility complex class I molecules; a set of molecules displayed on cell surfaces that are responsible for lymphocyte recognition and antigen presentation.	0.67	0.998	1	0.42	1	1	0.44	0.999	1	1.3	0.0364	1	4.8	4.75e-13	1.07e-10
ENSG00000224389	C4B	MAYO_CER	Comprehensive	M0	2826	2694	178	0.0020668	1	190	0.0705271	0.23544	807	GO:0046903	BP	secretion	The controlled release of a substance by a cell or a tissue.	0.67	0.998	1	0.42	1	1	0.44	0.999	1	1.3	0.0364	1	4.8	4.75e-13	1.07e-10
ENSG00000224389	C4B	MAYO_CER	Comprehensive	M0	2826	2694	179	0.00207923	1	147	0.0545657	0.242175	607	GO:0044212	MF	transcription regulatory region DNA binding	Interacting selectively and non-covalently with a DNA region that regulates the transcription of a region of DNA, which may be a gene, cistron, or operon. Binding may occur as a sequence specific interaction or as an interaction observed only once a factor has been recruited to the DNA by other factors.	0.67	0.998	1	0.42	1	1	0.44	0.999	1	1.3	0.0364	1	4.8	4.75e-13	1.07e-10
ENSG00000224389	C4B	MAYO_CER	Comprehensive	M0	2826	2694	180	0.00212996	1	10	0.00371195	0.5	20	GO:0050907	BP	detection of chemical stimulus involved in sensory perception	The series of events in which a chemical stimulus is received and converted into a molecular signal as part of sensory perception.	0.67	0.998	1	0.42	1	1	0.44	0.999	1	1.3	0.0364	1	4.8	4.75e-13	1.07e-10
ENSG00000224389	C4B	MAYO_CER	Comprehensive	M0	2826	2694	181	0.00214994	1	9	0.00334076	0.529412	17	GO:0070001	MF	aspartic-type peptidase activity	Catalysis of the hydrolysis of peptide bonds in a polypeptide chain by a mechanism in which a water molecule bound by the side chains of aspartic residues at the active center acts as a nucleophile.	0.67	0.998	1	0.42	1	1	0.44	0.999	1	1.3	0.0364	1	4.8	4.75e-13	1.07e-10
ENSG00000224389	C4B	MAYO_CER	Comprehensive	M0	2826	2694	182	0.00216126	1	25	0.00927988	0.342466	73	GO:0045766	BP	positive regulation of angiogenesis	Any process that activates or increases angiogenesis.	0.67	0.998	1	0.42	1	1	0.44	0.999	1	1.3	0.0364	1	4.8	4.75e-13	1.07e-10
ENSG00000224389	C4B	MAYO_CER	Comprehensive	M0	2826	2694	183	0.00219606	1	48	0.0178174	0.289157	166	GO:0000302	BP	response to reactive oxygen species	Any process that results in a change in state or activity of a cell or an organism (in terms of movement, secretion, enzyme production, gene expression, etc.) as a result of a reactive oxygen species stimulus. Reactive oxygen species include singlet oxygen, superoxide, and oxygen free radicals.	0.67	0.998	1	0.42	1	1	0.44	0.999	1	1.3	0.0364	1	4.8	4.75e-13	1.07e-10
ENSG00000224389	C4B	MAYO_CER	Comprehensive	M0	2826	2694	184	0.00224159	1	188	0.0697847	0.235294	799	GO:0045087	BP	innate immune response	Innate immune responses are defense responses mediated by germline encoded components that directly recognize components of potential pathogens.	0.67	0.998	1	0.42	1	1	0.44	0.999	1	1.3	0.0364	1	4.8	4.75e-13	1.07e-10
ENSG00000224389	C4B	MAYO_CER	Comprehensive	M0	2826	2694	185	0.00230845	1	119	0.0441722	0.247917	480	GO:0043068	BP	positive regulation of programmed cell death	Any process that activates or increases the frequency, rate or extent of programmed cell death, cell death resulting from activation of endogenous cellular processes.	0.67	0.998	1	0.42	1	1	0.44	0.999	1	1.3	0.0364	1	4.8	4.75e-13	1.07e-10
ENSG00000224389	C4B	MAYO_CER	Comprehensive	M0	2826	2694	186	0.00231117	1	46	0.017075	0.291139	158	GO:0016323	CC	basolateral plasma membrane	The region of the plasma membrane that includes the basal end and sides of the cell. Often used in reference to animal polarized epithelial membranes, where the basal membrane is the part attached to the extracellular matrix, or in plant cells, where the basal membrane is defined with respect to the zygotic axis.	0.67	0.998	1	0.42	1	1	0.44	0.999	1	1.3	0.0364	1	4.8	4.75e-13	1.07e-10
ENSG00000224389	C4B	MAYO_CER	Comprehensive	M0	2826	2694	187	0.00234768	1	456	0.169265	0.218286	2089	GO:0007166	BP	cell surface receptor signaling pathway	A series of molecular signals initiated by activation of a receptor on the surface of a cell. The pathway begins with binding of an extracellular ligand to a cell surface receptor, or for receptors that signal in the absence of a ligand, by ligand-withdrawal or the activity of a constitutively active receptor. The pathway ends with regulation of a downstream cellular process, e.g. transcription.	0.67	0.998	1	0.42	1	1	0.44	0.999	1	1.3	0.0364	1	4.8	4.75e-13	1.07e-10
ENSG00000224389	C4B	MAYO_CER	Comprehensive	M0	2826	2694	188	0.00240739	1	35	0.0129918	0.309735	113	GO:0031960	BP	response to corticosteroid	Any process that results in a change in state or activity of a cell or an organism (in terms of movement, secretion, enzyme production, gene expression, etc.) as a result of a corticosteroid hormone stimulus. A corticosteroid is a steroid hormone that is produced in the adrenal cortex. Corticosteroids are involved in a wide range of physiologic systems such as stress response, immune response and…	0.67	0.998	1	0.42	1	1	0.44	0.999	1	1.3	0.0364	1	4.8	4.75e-13	1.07e-10
ENSG00000224389	C4B	MAYO_CER	Comprehensive	M0	2826	2694	189	0.00240839	1	118	0.043801	0.247899	476	GO:0043065	BP	positive regulation of apoptotic process	Any process that activates or increases the frequency, rate or extent of cell death by apoptotic process.	0.67	0.998	1	0.42	1	1	0.44	0.999	1	1.3	0.0364	1	4.8	4.75e-13	1.07e-10
ENSG00000224389	C4B	MAYO_CER	Comprehensive	M0	2826	2694	190	0.00253875	1	209	0.0775798	0.232222	900	GO:0009628	BP	response to abiotic stimulus	Any process that results in a change in state or activity of a cell or an organism (in terms of movement, secretion, enzyme production, gene expression, etc.) as a result of an abiotic (non-living) stimulus.	0.67	0.998	1	0.42	1	1	0.44	0.999	1	1.3	0.0364	1	4.8	4.75e-13	1.07e-10
ENSG00000224389	C4B	MAYO_CER	Comprehensive	M0	2826	2694	191	0.00268281	1	6	0.00222717	0.666667	9	GO:0033038	MF	bitter taste receptor activity	Combining with soluble bitter compounds to initiate a change in cell activity. These receptors are responsible for the sense of bitter taste.	0.67	0.998	1	0.42	1	1	0.44	0.999	1	1.3	0.0364	1	4.8	4.75e-13	1.07e-10
ENSG00000224389	C4B	MAYO_CER	Comprehensive	M0	2826	2694	192	0.00269339	1	317	0.117669	0.223712	1417	GO:0006357	BP	regulation of transcription from RNA polymerase II promoter	Any process that modulates the frequency, rate or extent of transcription from an RNA polymerase II promoter.	0.67	0.998	1	0.42	1	1	0.44	0.999	1	1.3	0.0364	1	4.8	4.75e-13	1.07e-10
ENSG00000224389	C4B	MAYO_CER	Comprehensive	M0	2826	2694	193	0.00271059	1	124	0.0460282	0.245545	505	GO:0010942	BP	positive regulation of cell death	Any process that increases the rate or frequency of cell death. Cell death is the specific activation or halting of processes within a cell so that its vital functions markedly cease, rather than simply deteriorating gradually over time, which culminates in cell death.	0.67	0.998	1	0.42	1	1	0.44	0.999	1	1.3	0.0364	1	4.8	4.75e-13	1.07e-10
ENSG00000224389	C4B	MAYO_CER	Comprehensive	M0	2826	2694	194	0.00275439	1	66	0.0244989	0.269388	245	GO:0000978	MF	RNA polymerase II core promoter proximal region sequence-specific DNA binding	Interacting selectively and non-covalently with a sequence of DNA that is in cis with and relatively close to a core promoter for RNA polymerase II.	0.67	0.998	1	0.42	1	1	0.44	0.999	1	1.3	0.0364	1	4.8	4.75e-13	1.07e-10
ENSG00000224389	C4B	MAYO_CER	Comprehensive	M0	2826	2694	195	0.0028327	1	78	0.0289532	0.261745	298	GO:0008015	BP	blood circulation	The flow of blood through the body of an animal, enabling the transport of nutrients to the tissues and the removal of waste products.	0.67	0.998	1	0.42	1	1	0.44	0.999	1	1.3	0.0364	1	4.8	4.75e-13	1.07e-10
ENSG00000224389	C4B	MAYO_CER	Comprehensive	M0	2826	2694	196	0.00285178	1	18	0.00668151	0.375	48	GO:0032945	BP	negative regulation of mononuclear cell proliferation	Any process that stops, prevents, or reduces the frequency, rate or extent of mononuclear cell proliferation.	0.67	0.998	1	0.42	1	1	0.44	0.999	1	1.3	0.0364	1	4.8	4.75e-13	1.07e-10
ENSG00000224389	C4B	MAYO_CER	Comprehensive	M0	2826	2694	197	0.00285178	1	18	0.00668151	0.375	48	GO:0050672	BP	negative regulation of lymphocyte proliferation	Any process that stops, prevents or reduces the rate or extent of lymphocyte proliferation.	0.67	0.998	1	0.42	1	1	0.44	0.999	1	1.3	0.0364	1	4.8	4.75e-13	1.07e-10
ENSG00000224389	C4B	MAYO_CER	Comprehensive	M0	2826	2694	198	0.0028661	1	59	0.0219005	0.274419	215	GO:0030141	CC	secretory granule	A small subcellular vesicle, surrounded by a membrane, that is formed from the Golgi apparatus and contains a highly concentrated protein destined for secretion. Secretory granules move towards the periphery of the cell and upon stimulation, their membranes fuse with the cell membrane, and their protein load is exteriorized. Processing of the contained protein may take place in secretory granules.	0.67	0.998	1	0.42	1	1	0.44	0.999	1	1.3	0.0364	1	4.8	4.75e-13	1.07e-10
ENSG00000224389	C4B	MAYO_CER	Comprehensive	M0	2826	2694	199	0.00288973	1	32	0.0118782	0.313725	102	GO:0022408	BP	negative regulation of cell-cell adhesion	Any process that stops, prevents or reduces the rate or extent of cell adhesion to another cell.	0.67	0.998	1	0.42	1	1	0.44	0.999	1	1.3	0.0364	1	4.8	4.75e-13	1.07e-10
ENSG00000224389	C4B	MAYO_CER	Comprehensive	M0	2826	2694	200	0.00289266	1	31	0.0115071	0.316327	98	GO:0050663	BP	cytokine secretion	The regulated release of cytokines from a cell. Cytokines are any of a group of proteins that function to control the survival, growth and differentiation of tissues and cells, and which have autocrine and paracrine activity.	0.67	0.998	1	0.42	1	1	0.44	0.999	1	1.3	0.0364	1	4.8	4.75e-13	1.07e-10
ENSG00000224389	C4B	MAYO_CER	Comprehensive	M0	2826	2694	201	0.00295308	1	104	0.0386043	0.250602	415	GO:0050817	BP	coagulation	The process in which a fluid solution, or part of it, changes into a solid or semisolid mass.	0.67	0.998	1	0.42	1	1	0.44	0.999	1	1.3	0.0364	1	4.8	4.75e-13	1.07e-10
ENSG00000224389	C4B	MAYO_CER	Comprehensive	M0	2826	2694	202	0.00297454	1	220	0.081663	0.230366	955	GO:0048870	BP	cell motility	Any process involved in the controlled self-propelled movement of a cell that results in translocation of the cell from one place to another.	0.67	0.998	1	0.42	1	1	0.44	0.999	1	1.3	0.0364	1	4.8	4.75e-13	1.07e-10
ENSG00000224389	C4B	MAYO_CER	Comprehensive	M0	2826	2694	203	0.00302146	1	14	0.00519673	0.411765	34	GO:0002920	BP	regulation of humoral immune response	Any process that modulates the frequency, rate, or extent of a humoral immune response.	0.67	0.998	1	0.42	1	1	0.44	0.999	1	1.3	0.0364	1	4.8	4.75e-13	1.07e-10
ENSG00000224389	C4B	MAYO_CER	Comprehensive	M0	2826	2694	204	0.00307739	1	121	0.0449146	0.245436	493	GO:0009986	CC	cell surface	The external part of the cell wall and/or plasma membrane.	0.67	0.998	1	0.42	1	1	0.44	0.999	1	1.3	0.0364	1	4.8	4.75e-13	1.07e-10
ENSG00000224389	C4B	MAYO_CER	Comprehensive	M0	2826	2694	205	0.00308101	1	23	0.00853749	0.343284	67	GO:0007586	BP	digestion	The whole of the physical, chemical, and biochemical processes carried out by multicellular organisms to break down ingested nutrients into components that may be easily absorbed and directed into metabolism.	0.67	0.998	1	0.42	1	1	0.44	0.999	1	1.3	0.0364	1	4.8	4.75e-13	1.07e-10
ENSG00000224389	C4B	MAYO_CER	Comprehensive	M0	2826	2694	206	0.00318847	1	24	0.00890869	0.338028	71	GO:0016064	BP	immunoglobulin mediated immune response	An immune response mediated by immunoglobulins, whether cell-bound or in solution.	0.67	0.998	1	0.42	1	1	0.44	0.999	1	1.3	0.0364	1	4.8	4.75e-13	1.07e-10
ENSG00000224389	C4B	MAYO_CER	Comprehensive	M0	2826	2694	207	0.00333268	1	20	0.0074239	0.357143	56	GO:0019955	MF	cytokine binding	Interacting selectively and non-covalently with a cytokine, any of a group of proteins that function to control the survival, growth and differentiation of tissues and cells, and which have autocrine and paracrine activity.	0.67	0.998	1	0.42	1	1	0.44	0.999	1	1.3	0.0364	1	4.8	4.75e-13	1.07e-10
ENSG00000224389	C4B	MAYO_CER	Comprehensive	M0	2826	2694	208	0.00333628	1	103	0.0382331	0.25	412	GO:0007596	BP	blood coagulation	The sequential process in which the multiple coagulation factors of the blood interact, ultimately resulting in the formation of an insoluble fibrin clot; it may be divided into three stages: stage 1, the formation of intrinsic and extrinsic prothrombin converting principle; stage 2, the formation of thrombin; stage 3, the formation of stable fibrin polymers.	0.67	0.998	1	0.42	1	1	0.44	0.999	1	1.3	0.0364	1	4.8	4.75e-13	1.07e-10
ENSG00000224389	C4B	MAYO_CER	Comprehensive	M0	2826	2694	209	0.00336103	1	10	0.00371195	0.47619	21	GO:0006953	BP	acute-phase response	An acute inflammatory response that involves non-antibody proteins whose concentrations in the plasma increase in response to infection or injury of homeothermic animals.	0.67	0.998	1	0.42	1	1	0.44	0.999	1	1.3	0.0364	1	4.8	4.75e-13	1.07e-10
ENSG00000224389	C4B	MAYO_CER	Comprehensive	M0	2826	2694	210	0.00336103	1	10	0.00371195	0.47619	21	GO:0008207	BP	C21-steroid hormone metabolic process	The chemical reactions and pathways involving C21-steroid hormones, steroid compounds containing 21 carbons which function as hormones.	0.67	0.998	1	0.42	1	1	0.44	0.999	1	1.3	0.0364	1	4.8	4.75e-13	1.07e-10
ENSG00000224389	C4B	MAYO_CER	Comprehensive	M0	2826	2694	211	0.00336103	1	10	0.00371195	0.47619	21	GO:0042287	MF	MHC protein binding	Interacting selectively and non-covalently with major histocompatibility complex molecules; a set of molecules displayed on cell surfaces that are responsible for lymphocyte recognition and antigen presentation.	0.67	0.998	1	0.42	1	1	0.44	0.999	1	1.3	0.0364	1	4.8	4.75e-13	1.07e-10
ENSG00000224389	C4B	MAYO_CER	Comprehensive	M0	2826	2694	212	0.00336103	1	10	0.00371195	0.47619	21	GO:0042605	MF	peptide antigen binding	Interacting selectively and non-covalently with an antigen peptide.	0.67	0.998	1	0.42	1	1	0.44	0.999	1	1.3	0.0364	1	4.8	4.75e-13	1.07e-10
ENSG00000224389	C4B	MAYO_CER	Comprehensive	M0	2826	2694	213	0.00336482	1	7	0.00259837	0.583333	12	GO:0007340	BP	acrosome reaction	The discharge, by sperm, of a single, anterior secretory granule following the sperm's attachment to the zona pellucida surrounding the oocyte. The process begins with the fusion of the outer acrosomal membrane with the sperm plasma membrane and ends with the exocytosis of the acrosomal contents into the egg.	0.67	0.998	1	0.42	1	1	0.44	0.999	1	1.3	0.0364	1	4.8	4.75e-13	1.07e-10
ENSG00000224389	C4B	MAYO_CER	Comprehensive	M0	2826	2694	214	0.00336482	1	7	0.00259837	0.583333	12	GO:0001221	MF	transcription cofactor binding	Interacting selectively and non-covalently with a transcription cofactor, any protein involved in regulation of transcription via protein-protein interactions with transcription factors and other transcription regulatory proteins. Cofactors do not bind DNA directly, but rather mediate protein-protein interactions between regulatory transcription factors and the basal transcription machinery.	0.67	0.998	1	0.42	1	1	0.44	0.999	1	1.3	0.0364	1	4.8	4.75e-13	1.07e-10
ENSG00000224389	C4B	MAYO_CER	Comprehensive	M0	2826	2694	215	0.00342252	1	32	0.0118782	0.31068	103	GO:0071222	BP	cellular response to lipopolysaccharide	Any process that results in a change in state or activity of a cell (in terms of movement, secretion, enzyme production, gene expression, etc.) as a result of a lipopolysaccharide stimulus; lipopolysaccharide is a major component of the cell wall of gram-negative bacteria.	0.67	0.998	1	0.42	1	1	0.44	0.999	1	1.3	0.0364	1	4.8	4.75e-13	1.07e-10
ENSG00000224389	C4B	MAYO_CER	Comprehensive	M0	2826	2694	216	0.00345985	1	104	0.0386043	0.2494	417	GO:0007599	BP	hemostasis	The stopping of bleeding (loss of body fluid) or the arrest of the circulation to an organ or part.	0.67	0.998	1	0.42	1	1	0.44	0.999	1	1.3	0.0364	1	4.8	4.75e-13	1.07e-10
ENSG00000224389	C4B	MAYO_CER	Comprehensive	M0	2826	2694	217	0.00352283	1	21	0.0077951	0.35	60	GO:0030216	BP	keratinocyte differentiation	The process in which a relatively unspecialized cell acquires specialized features of a keratinocyte.	0.67	0.998	1	0.42	1	1	0.44	0.999	1	1.3	0.0364	1	4.8	4.75e-13	1.07e-10
ENSG00000224389	C4B	MAYO_CER	Comprehensive	M0	2826	2694	218	0.00356044	1	9	0.00334076	0.5	18	GO:0008227	MF	G-protein coupled amine receptor activity	Combining with an extracellular amine and transmitting the signal across the membrane by activating an associated G-protein; promotes the exchange of GDP for GTP on the alpha subunit of a heterotrimeric G-protein complex.	0.67	0.998	1	0.42	1	1	0.44	0.999	1	1.3	0.0364	1	4.8	4.75e-13	1.07e-10
ENSG00000224389	C4B	MAYO_CER	Comprehensive	M0	2826	2694	219	0.003602	1	8	0.00296956	0.533333	15	GO:0090025	BP	regulation of monocyte chemotaxis	Any process that modulates the frequency, rate, or extent of monocyte chemotaxis.	0.67	0.998	1	0.42	1	1	0.44	0.999	1	1.3	0.0364	1	4.8	4.75e-13	1.07e-10
ENSG00000224389	C4B	MAYO_CER	Comprehensive	M0	2826	2694	220	0.003602	1	8	0.00296956	0.533333	15	GO:0004033	MF	aldo-keto reductase (NADP) activity	Catalysis of the reaction: an alcohol + NADP+ = an aldehyde or a ketone + NADPH + H+.	0.67	0.998	1	0.42	1	1	0.44	0.999	1	1.3	0.0364	1	4.8	4.75e-13	1.07e-10
ENSG00000224389	C4B	MAYO_CER	Comprehensive	M0	2826	2694	221	0.00386443	1	704	0.261321	0.211411	3330	GO:0071944	CC	cell periphery	The part of a cell encompassing the cell cortex, the plasma membrane, and any external encapsulating structures.	0.67	0.998	1	0.42	1	1	0.44	0.999	1	1.3	0.0364	1	4.8	4.75e-13	1.07e-10
ENSG00000224389	C4B	MAYO_CER	Comprehensive	M0	2826	2694	222	0.00399343	1	33	0.0122494	0.305556	108	GO:0071219	BP	cellular response to molecule of bacterial origin	Any process that results in a change in state or activity of a cell (in terms of movement, secretion, enzyme production, gene expression, etc.) as a result of a stimulus by molecules of bacterial origin such as peptides derived from bacterial flagellin.	0.67	0.998	1	0.42	1	1	0.44	0.999	1	1.3	0.0364	1	4.8	4.75e-13	1.07e-10
ENSG00000224389	C4B	MAYO_CER	Comprehensive	M0	2826	2694	223	0.00403655	1	32	0.0118782	0.307692	104	GO:0002695	BP	negative regulation of leukocyte activation	Any process that stops, prevents, or reduces the frequency, rate, or extent of leukocyte activation.	0.67	0.998	1	0.42	1	1	0.44	0.999	1	1.3	0.0364	1	4.8	4.75e-13	1.07e-10
ENSG00000224389	C4B	MAYO_CER	Comprehensive	M0	2826	2694	224	0.00404771	1	26	0.00965108	0.325	80	GO:0042752	BP	regulation of circadian rhythm	Any process that modulates the frequency, rate or extent of a circadian rhythm. A circadian rhythm is a biological process in an organism that recurs with a regularity of approximately 24 hours.	0.67	0.998	1	0.42	1	1	0.44	0.999	1	1.3	0.0364	1	4.8	4.75e-13	1.07e-10
ENSG00000224389	C4B	MAYO_CER	Comprehensive	M0	2826	2694	225	0.0041439	1	14	0.00519673	0.4	35	GO:0004879	MF	RNA polymerase II transcription factor activity, ligand-activated sequence-specific DNA binding	Combining with a signal and transmitting the signal to the transcriptional machinery by interacting selectively and non-covalently with a specific DNA sequence in order to modulate transcription by RNA polymerase II.	0.67	0.998	1	0.42	1	1	0.44	0.999	1	1.3	0.0364	1	4.8	4.75e-13	1.07e-10
ENSG00000224389	C4B	MAYO_CER	Comprehensive	M0	2826	2694	226	0.0041439	1	14	0.00519673	0.4	35	GO:0098531	MF	transcription factor activity, direct ligand regulated sequence-specific DNA binding	A DNA binding transcription factor activity that is directly regulated by binding of a ligand to the protein with this activity. Examples include the lac and trp repressors in E.coli and many steroid hormone receptors.	0.67	0.998	1	0.42	1	1	0.44	0.999	1	1.3	0.0364	1	4.8	4.75e-13	1.07e-10
ENSG00000224389	C4B	MAYO_CER	Comprehensive	M0	2826	2694	227	0.0041635	1	82	0.030438	0.25625	320	GO:0045088	BP	regulation of innate immune response	Any process that modulates the frequency, rate or extent of the innate immune response, the organism's first line of defense against infection.	0.67	0.998	1	0.42	1	1	0.44	0.999	1	1.3	0.0364	1	4.8	4.75e-13	1.07e-10
ENSG00000224389	C4B	MAYO_CER	Comprehensive	M0	2826	2694	228	0.00417017	1	5	0.00185598	0.714286	7	GO:0045741	BP	positive regulation of epidermal growth factor-activated receptor activity	Any process that activates or increases the frequency, rate or extent of EGF-activated receptor activity.	0.67	0.998	1	0.42	1	1	0.44	0.999	1	1.3	0.0364	1	4.8	4.75e-13	1.07e-10
ENSG00000224389	C4B	MAYO_CER	Comprehensive	M0	2826	2694	229	0.00417017	1	5	0.00185598	0.714286	7	GO:0045236	MF	CXCR chemokine receptor binding	Interacting selectively and non-covalently with a chemokine receptor in the CXCR family.	0.67	0.998	1	0.42	1	1	0.44	0.999	1	1.3	0.0364	1	4.8	4.75e-13	1.07e-10
ENSG00000224389	C4B	MAYO_CER	Comprehensive	M0	2826	2694	230	0.00417679	1	92	0.03415	0.252055	365	GO:0048514	BP	blood vessel morphogenesis	The process in which the anatomical structures of blood vessels are generated and organized. The blood vessel is the vasculature carrying blood.	0.67	0.998	1	0.42	1	1	0.44	0.999	1	1.3	0.0364	1	4.8	4.75e-13	1.07e-10
ENSG00000224389	C4B	MAYO_CER	Comprehensive	M0	2826	2694	231	0.00422147	1	595	0.220861	0.213185	2791	GO:0030154	BP	cell differentiation	The process in which relatively unspecialized cells, e.g. embryonic or regenerative cells, acquire specialized structural and/or functional features that characterize the cells, tissues, or organs of the mature organism or some other relatively stable phase of the organism's life history. Differentiation includes the processes involved in commitment of a cell to a specific fate and its subsequent…	0.67	0.998	1	0.42	1	1	0.44	0.999	1	1.3	0.0364	1	4.8	4.75e-13	1.07e-10
ENSG00000224389	C4B	MAYO_CER	Comprehensive	M0	2826	2694	232	0.00441653	1	50	0.0185598	0.277778	180	GO:0030246	MF	carbohydrate binding	Interacting selectively and non-covalently with any carbohydrate, which includes monosaccharides, oligosaccharides and polysaccharides as well as substances derived from monosaccharides by reduction of the carbonyl group (alditols), by oxidation of one or more hydroxy groups to afford the corresponding aldehydes, ketones, or carboxylic acids, or by replacement of one or more hydroxy group(s) by a…	0.67	0.998	1	0.42	1	1	0.44	0.999	1	1.3	0.0364	1	4.8	4.75e-13	1.07e-10
ENSG00000224389	C4B	MAYO_CER	Comprehensive	M0	2826	2694	233	0.00467609	1	33	0.0122494	0.302752	109	GO:0016247	MF	channel regulator activity	Modulates the activity of a channel. A channel catalyzes energy-independent facilitated diffusion, mediated by passage of a solute through a transmembrane aqueous pore or channel.	0.67	0.998	1	0.42	1	1	0.44	0.999	1	1.3	0.0364	1	4.8	4.75e-13	1.07e-10
ENSG00000224389	C4B	MAYO_CER	Comprehensive	M0	2826	2694	234	0.0047265	1	15	0.00556793	0.384615	39	GO:0042130	BP	negative regulation of T cell proliferation	Any process that stops, prevents or reduces the rate or extent of T cell proliferation.	0.67	0.998	1	0.42	1	1	0.44	0.999	1	1.3	0.0364	1	4.8	4.75e-13	1.07e-10
ENSG00000224389	C4B	MAYO_CER	Comprehensive	M0	2826	2694	235	0.00477197	1	24	0.00890869	0.328767	73	GO:0019724	BP	B cell mediated immunity	Any process involved with the carrying out of an immune response by a B cell, through, for instance, the production of antibodies or cytokines, or antigen presentation to T cells.	0.67	0.998	1	0.42	1	1	0.44	0.999	1	1.3	0.0364	1	4.8	4.75e-13	1.07e-10
ENSG00000224389	C4B	MAYO_CER	Comprehensive	M0	2826	2694	236	0.00477197	1	24	0.00890869	0.328767	73	GO:2001237	BP	negative regulation of extrinsic apoptotic signaling pathway	Any process that stops, prevents or reduces the frequency, rate or extent of extrinsic apoptotic signaling pathway.	0.67	0.998	1	0.42	1	1	0.44	0.999	1	1.3	0.0364	1	4.8	4.75e-13	1.07e-10
ENSG00000224389	C4B	MAYO_CER	Comprehensive	M0	2826	2694	237	0.0048361	1	25	0.00927988	0.324675	77	GO:0034111	BP	negative regulation of homotypic cell-cell adhesion	Any process that stops, prevents, or reduces the frequency, rate, or extent of homotypic cell-cell adhesion.	0.67	0.998	1	0.42	1	1	0.44	0.999	1	1.3	0.0364	1	4.8	4.75e-13	1.07e-10
ENSG00000224389	C4B	MAYO_CER	Comprehensive	M0	2826	2694	238	0.0048361	1	25	0.00927988	0.324675	77	GO:0072562	CC	blood microparticle	A phospholipid microvesicle that is derived from any of several cell types, such as platelets, blood cells, endothelial cells, or others, and contains membrane receptors as well as other proteins characteristic of the parental cell. Microparticles are heterogeneous in size, and are characterized as microvesicles free of nucleic acids.	0.67	0.998	1	0.42	1	1	0.44	0.999	1	1.3	0.0364	1	4.8	4.75e-13	1.07e-10
ENSG00000224389	C4B	MAYO_CER	Comprehensive	M0	2826	2694	239	0.00483956	1	13	0.00482554	0.40625	32	GO:0001910	BP	regulation of leukocyte mediated cytotoxicity	Any process that modulates the frequency, rate, or extent of leukocyte mediated cytotoxicity.	0.67	0.998	1	0.42	1	1	0.44	0.999	1	1.3	0.0364	1	4.8	4.75e-13	1.07e-10
ENSG00000224389	C4B	MAYO_CER	Comprehensive	M0	2826	2694	240	0.00487471	1	29	0.0107647	0.311828	93	GO:0051250	BP	negative regulation of lymphocyte activation	Any process that stops, prevents, or reduces the frequency, rate or extent of lymphocyte activation.	0.67	0.998	1	0.42	1	1	0.44	0.999	1	1.3	0.0364	1	4.8	4.75e-13	1.07e-10
ENSG00000224389	C4B	MAYO_CER	Comprehensive	M0	2826	2694	241	0.00500382	1	53	0.0196733	0.273196	194	GO:0097191	BP	extrinsic apoptotic signaling pathway	A series of molecular signals in which a signal is conveyed from the cell surface to trigger the apoptotic death of a cell. The pathway starts with either a ligand binding to a cell surface receptor, or a ligand being withdrawn from a cell surface receptor (e.g. in the case of signaling by dependence receptors), and ends when the execution phase of apoptosis is triggered.	0.67	0.998	1	0.42	1	1	0.44	0.999	1	1.3	0.0364	1	4.8	4.75e-13	1.07e-10
ENSG00000224389	C4B	MAYO_CER	Comprehensive	M0	2826	2694	242	0.00508372	1	66	0.0244989	0.262948	251	GO:0000987	MF	core promoter proximal region sequence-specific DNA binding	Interacting selectively and non-covalently with a sequence of DNA that is in cis with and relatively close to the core promoter. The transcribed region might be described as a gene, cistron, or operon.	0.67	0.998	1	0.42	1	1	0.44	0.999	1	1.3	0.0364	1	4.8	4.75e-13	1.07e-10
ENSG00000224389	C4B	MAYO_CER	Comprehensive	M0	2826	2694	243	0.00509573	1	10	0.00371195	0.454545	22	GO:0002715	BP	regulation of natural killer cell mediated immunity	Any process that modulates the frequency, rate, or extent of natural killer cell mediated immunity.	0.67	0.998	1	0.42	1	1	0.44	0.999	1	1.3	0.0364	1	4.8	4.75e-13	1.07e-10
ENSG00000224389	C4B	MAYO_CER	Comprehensive	M0	2826	2694	244	0.00509573	1	10	0.00371195	0.454545	22	GO:0042269	BP	regulation of natural killer cell mediated cytotoxicity	Any process that modulates the frequency, rate, or extent of natural killer cell mediated cytotoxicity.	0.67	0.998	1	0.42	1	1	0.44	0.999	1	1.3	0.0364	1	4.8	4.75e-13	1.07e-10
ENSG00000224389	C4B	MAYO_CER	Comprehensive	M0	2826	2694	245	0.00527004	1	110	0.0408315	0.244444	450	GO:0030155	BP	regulation of cell adhesion	Any process that modulates the frequency, rate or extent of attachment of a cell to another cell or to the extracellular matrix.	0.67	0.998	1	0.42	1	1	0.44	0.999	1	1.3	0.0364	1	4.8	4.75e-13	1.07e-10
ENSG00000224389	C4B	MAYO_CER	Comprehensive	M0	2826	2694	246	0.00529456	1	65	0.0241277	0.263158	247	GO:0050673	BP	epithelial cell proliferation	The multiplication or reproduction of epithelial cells, resulting in the expansion of a cell population. Epithelial cells make up the epithelium, the covering of internal and external surfaces of the body, including the lining of vessels and other small cavities. It consists of cells joined by small amounts of cementing substances.	0.67	0.998	1	0.42	1	1	0.44	0.999	1	1.3	0.0364	1	4.8	4.75e-13	1.07e-10
ENSG00000224389	C4B	MAYO_CER	Comprehensive	M0	2826	2694	247	0.00545368	1	150	0.0556793	0.235849	636	GO:0098609	BP	cell-cell adhesion	The attachment of one cell to another cell via adhesion molecules.	0.67	0.998	1	0.42	1	1	0.44	0.999	1	1.3	0.0364	1	4.8	4.75e-13	1.07e-10
ENSG00000224389	C4B	MAYO_CER	Comprehensive	M0	2826	2694	248	0.00560102	1	6	0.00222717	0.6	10	GO:0006855	BP	drug transmembrane transport	The process in which a drug is transported from one side of a membrane to the other by means of some agent such as a transporter or pore.	0.67	0.998	1	0.42	1	1	0.44	0.999	1	1.3	0.0364	1	4.8	4.75e-13	1.07e-10
ENSG00000224389	C4B	MAYO_CER	Comprehensive	M0	2826	2694	249	0.00560102	1	6	0.00222717	0.6	10	GO:0005536	MF	glucose binding	Interacting selectively and non-covalently with the D- or L-enantiomer of glucose.	0.67	0.998	1	0.42	1	1	0.44	0.999	1	1.3	0.0364	1	4.8	4.75e-13	1.07e-10
ENSG00000224389	C4B	MAYO_CER	Comprehensive	M0	2826	2694	250	0.00560318	1	66	0.0244989	0.261905	252	GO:0001159	MF	core promoter proximal region DNA binding	Interacting selectively and non-covalently with a region of DNA that is in cis with and relatively close to the core promoter. The transcribed region might be described as a gene, cistron, or operon.	0.67	0.998	1	0.42	1	1	0.44	0.999	1	1.3	0.0364	1	4.8	4.75e-13	1.07e-10
ENSG00000224389	C4B	MAYO_CER	Comprehensive	M0	2826	2694	251	0.00560468	1	9	0.00334076	0.473684	19	GO:0002639	BP	positive regulation of immunoglobulin production	Any process that activates or increases the frequency, rate, or extent of immunoglobulin production.	0.67	0.998	1	0.42	1	1	0.44	0.999	1	1.3	0.0364	1	4.8	4.75e-13	1.07e-10
ENSG00000224389	C4B	MAYO_CER	Comprehensive	M0	2826	2694	252	0.00562306	1	85	0.0315516	0.252226	337	GO:0007600	BP	sensory perception	The series of events required for an organism to receive a sensory stimulus, convert it to a molecular signal, and recognize and characterize the signal. This is a neurological process.	0.67	0.998	1	0.42	1	1	0.44	0.999	1	1.3	0.0364	1	4.8	4.75e-13	1.07e-10
ENSG00000224389	C4B	MAYO_CER	Comprehensive	M0	2826	2694	253	0.00563352	1	81	0.0300668	0.253918	319	GO:0042493	BP	response to drug	Any process that results in a change in state or activity of a cell or an organism (in terms of movement, secretion, enzyme production, gene expression, etc.) as a result of a drug stimulus. A drug is a substance used in the diagnosis, treatment or prevention of a disease.	0.67	0.998	1	0.42	1	1	0.44	0.999	1	1.3	0.0364	1	4.8	4.75e-13	1.07e-10
ENSG00000224389	C4B	MAYO_CER	Comprehensive	M0	2826	2694	254	0.00566019	1	17	0.00631032	0.361702	47	GO:0002286	BP	T cell activation involved in immune response	The change in morphology and behavior of a mature or immature T cell resulting from exposure to a mitogen, cytokine, chemokine, cellular ligand, or an antigen for which it is specific, leading to the initiation or perpetuation of an immune response.	0.67	0.998	1	0.42	1	1	0.44	0.999	1	1.3	0.0364	1	4.8	4.75e-13	1.07e-10
ENSG00000224389	C4B	MAYO_CER	Comprehensive	M0	2826	2694	255	0.00570826	1	23	0.00853749	0.328571	70	GO:0032587	CC	ruffle membrane	The portion of the plasma membrane surrounding a ruffle.	0.67	0.998	1	0.42	1	1	0.44	0.999	1	1.3	0.0364	1	4.8	4.75e-13	1.07e-10
ENSG00000224389	C4B	MAYO_CER	Comprehensive	M0	2826	2694	256	0.00576193	1	29	0.0107647	0.308511	94	GO:0050880	BP	regulation of blood vessel size	Any process that modulates the size of blood vessels.	0.67	0.998	1	0.42	1	1	0.44	0.999	1	1.3	0.0364	1	4.8	4.75e-13	1.07e-10
ENSG00000224389	C4B	MAYO_CER	Comprehensive	M0	2826	2694	257	0.00578637	1	49	0.0181886	0.275281	178	GO:0070661	BP	leukocyte proliferation	The expansion of a leukocyte population by cell division.	0.67	0.998	1	0.42	1	1	0.44	0.999	1	1.3	0.0364	1	4.8	4.75e-13	1.07e-10
ENSG00000224389	C4B	MAYO_CER	Comprehensive	M0	2826	2694	258	0.00598148	1	8	0.00296956	0.5	16	GO:0035455	BP	response to interferon-alpha	Any process that results in a change in state or activity of a cell or an organism (in terms of movement, secretion, enzyme production, gene expression, etc.) as a result of an interferon-alpha stimulus. Interferon-alpha is a type I interferon.	0.67	0.998	1	0.42	1	1	0.44	0.999	1	1.3	0.0364	1	4.8	4.75e-13	1.07e-10
ENSG00000224389	C4B	MAYO_CER	Comprehensive	M0	2826	2694	259	0.00598148	1	8	0.00296956	0.5	16	GO:0051412	BP	response to corticosterone	Any process that results in a change in state or activity of a cell or an organism (in terms of movement, secretion, enzyme production, gene expression, etc.) as a result of a corticosterone stimulus. Corticosterone is a 21 carbon steroid hormone of the corticosteroid type, produced in the cortex of the adrenal glands. In many species, corticosterone is the principal glucocorticoid, involved in r…	0.67	0.998	1	0.42	1	1	0.44	0.999	1	1.3	0.0364	1	4.8	4.75e-13	1.07e-10
ENSG00000224389	C4B	MAYO_CER	Comprehensive	M0	2826	2694	260	0.00598148	1	8	0.00296956	0.5	16	GO:1901186	BP	positive regulation of ERBB signaling pathway	Any process that activates or increases the frequency, rate or extent of ERBB signaling pathway.	0.67	0.998	1	0.42	1	1	0.44	0.999	1	1.3	0.0364	1	4.8	4.75e-13	1.07e-10
ENSG00000224389	C4B	MAYO_CER	Comprehensive	M0	2826	2694	261	0.00598148	1	8	0.00296956	0.5	16	GO:2000404	BP	regulation of T cell migration	Any process that modulates the frequency, rate or extent of T cell migration.	0.67	0.998	1	0.42	1	1	0.44	0.999	1	1.3	0.0364	1	4.8	4.75e-13	1.07e-10
ENSG00000224389	C4B	MAYO_CER	Comprehensive	M0	2826	2694	262	0.00598148	1	8	0.00296956	0.5	16	GO:0004190	MF	aspartic-type endopeptidase activity	Catalysis of the hydrolysis of internal, alpha-peptide bonds in a polypeptide chain by a mechanism in which a water molecule bound by the side chains of aspartic residues at the active center acts as a nucleophile.	0.67	0.998	1	0.42	1	1	0.44	0.999	1	1.3	0.0364	1	4.8	4.75e-13	1.07e-10
ENSG00000224389	C4B	MAYO_CER	Comprehensive	M0	2826	2694	263	0.00606895	1	7	0.00259837	0.538462	13	GO:0006972	BP	hyperosmotic response	Any process that results in a change in state or activity of a cell or an organism (in terms of movement, secretion, enzyme production, gene expression, etc.) as a result of detection of, or exposure to, a hyperosmotic environment, i.e. an environment with a higher concentration of solutes than the organism or cell.	0.67	0.998	1	0.42	1	1	0.44	0.999	1	1.3	0.0364	1	4.8	4.75e-13	1.07e-10
ENSG00000224389	C4B	MAYO_CER	Comprehensive	M0	2826	2694	264	0.00606895	1	7	0.00259837	0.538462	13	GO:0050912	BP	detection of chemical stimulus involved in sensory perception of taste	The series of events involved in the perception of taste in which a gustatory chemical stimulus is received and converted into a molecular signal.	0.67	0.998	1	0.42	1	1	0.44	0.999	1	1.3	0.0364	1	4.8	4.75e-13	1.07e-10
ENSG00000224389	C4B	MAYO_CER	Comprehensive	M0	2826	2694	265	0.00606895	1	7	0.00259837	0.538462	13	GO:0015464	MF	acetylcholine receptor activity	Combining with acetylcholine and transmitting the signal from one side of the membrane to the other to initiate a change in cell activity.	0.67	0.998	1	0.42	1	1	0.44	0.999	1	1.3	0.0364	1	4.8	4.75e-13	1.07e-10
ENSG00000224389	C4B	MAYO_CER	Comprehensive	M0	2826	2694	266	0.00611976	1	4	0.00148478	0.8	5	GO:0042270	BP	protection from natural killer cell mediated cytotoxicity	The process of protecting a cell from natural killer cell mediated cytotoxicity.	0.67	0.998	1	0.42	1	1	0.44	0.999	1	1.3	0.0364	1	4.8	4.75e-13	1.07e-10
ENSG00000224389	C4B	MAYO_CER	Comprehensive	M0	2826	2694	267	0.00611976	1	4	0.00148478	0.8	5	GO:0060368	BP	regulation of Fc receptor mediated stimulatory signaling pathway	Any process that modulates the rate, frequency or extent of the Fc receptor mediated stimulatory signaling pathway. The Fc receptor mediated stimulatory signaling pathway is a series of molecular signals generated as a consequence of a the binding of the Fc portion of an immunoglobulin by an Fc receptor capable of activating or perpetuating an immune response. The Fc portion of an immunoglobulin …	0.67	0.998	1	0.42	1	1	0.44	0.999	1	1.3	0.0364	1	4.8	4.75e-13	1.07e-10
ENSG00000224389	C4B	MAYO_CER	Comprehensive	M0	2826	2694	268	0.00611976	1	4	0.00148478	0.8	5	GO:0061370	BP	testosterone biosynthetic process	The chemical reactions and pathways resulting in the formation of testosterone, an androgen having 17beta-hydroxy and 3-oxo groups, together with unsaturation at C-4 C-5.	0.67	0.998	1	0.42	1	1	0.44	0.999	1	1.3	0.0364	1	4.8	4.75e-13	1.07e-10
ENSG00000224389	C4B	MAYO_CER	Comprehensive	M0	2826	2694	269	0.0063054	1	19	0.00705271	0.345455	55	GO:0032392	BP	DNA geometric change	The process in which a transformation is induced in the geometry of a DNA double helix, resulting in a change in twist, writhe, or both, but with no change in linking number. Includes the unwinding of double-stranded DNA by helicases.	0.67	0.998	1	0.42	1	1	0.44	0.999	1	1.3	0.0364	1	4.8	4.75e-13	1.07e-10
ENSG00000224389	C4B	MAYO_CER	Comprehensive	M0	2826	2694	270	0.00639817	1	80	0.0296956	0.253165	316	GO:0002521	BP	leukocyte differentiation	The process in which a relatively unspecialized hemopoietic precursor cell acquires the specialized features of a leukocyte. A leukocyte is an achromatic cell of the myeloid or lymphoid lineages capable of ameboid movement, found in blood or other tissue.	0.67	0.998	1	0.42	1	1	0.44	0.999	1	1.3	0.0364	1	4.8	4.75e-13	1.07e-10
ENSG00000224389	C4B	MAYO_CER	Comprehensive	M0	2826	2694	271	0.00646415	1	32	0.0118782	0.299065	107	GO:0051384	BP	response to glucocorticoid	Any process that results in a change in state or activity of a cell or an organism (in terms of movement, secretion, enzyme production, gene expression, etc.) as a result of a glucocorticoid stimulus. Glucocorticoids are hormonal C21 corticosteroids synthesized from cholesterol with the ability to bind with the cortisol receptor and trigger similar effects. Glucocorticoids act primarily on carboh…	0.67	0.998	1	0.42	1	1	0.44	0.999	1	1.3	0.0364	1	4.8	4.75e-13	1.07e-10
ENSG00000224389	C4B	MAYO_CER	Comprehensive	M0	2826	2694	272	0.00649245	1	115	0.0426875	0.241597	476	GO:0004888	MF	transmembrane signaling receptor activity	Combining with an extracellular or intracellular signal and transmitting the signal from one side of the membrane to the other to initiate a change in cell activity.	0.67	0.998	1	0.42	1	1	0.44	0.999	1	1.3	0.0364	1	4.8	4.75e-13	1.07e-10
ENSG00000224389	C4B	MAYO_CER	Comprehensive	M0	2826	2694	273	0.00650171	1	298	0.110616	0.221397	1346	GO:0031328	BP	positive regulation of cellular biosynthetic process	Any process that activates or increases the frequency, rate or extent of the chemical reactions and pathways resulting in the formation of substances, carried out by individual cells.	0.67	0.998	1	0.42	1	1	0.44	0.999	1	1.3	0.0364	1	4.8	4.75e-13	1.07e-10
ENSG00000224389	C4B	MAYO_CER	Comprehensive	M0	2826	2694	274	0.00650644	1	11	0.00408315	0.423077	26	GO:0042093	BP	T-helper cell differentiation	The process in which a relatively unspecialized thymocyte acquires specialized features of a T-helper cell.	0.67	0.998	1	0.42	1	1	0.44	0.999	1	1.3	0.0364	1	4.8	4.75e-13	1.07e-10
ENSG00000224389	C4B	MAYO_CER	Comprehensive	M0	2826	2694	275	0.00650644	1	11	0.00408315	0.423077	26	GO:0045123	BP	cellular extravasation	The migration of a leukocyte from the blood vessels into the surrounding tissue.	0.67	0.998	1	0.42	1	1	0.44	0.999	1	1.3	0.0364	1	4.8	4.75e-13	1.07e-10
ENSG00000224389	C4B	MAYO_CER	Comprehensive	M0	2826	2694	276	0.00650644	1	11	0.00408315	0.423077	26	GO:0050710	BP	negative regulation of cytokine secretion	Any process that stops, prevents, or reduces the frequency, rate or extent of the regulated release of cytokines from a cell.	0.67	0.998	1	0.42	1	1	0.44	0.999	1	1.3	0.0364	1	4.8	4.75e-13	1.07e-10
ENSG00000224389	C4B	MAYO_CER	Comprehensive	M0	2826	2694	277	0.00653372	1	20	0.0074239	0.338983	59	GO:0031100	BP	organ regeneration	The regrowth of a lost or destroyed organ.	0.67	0.998	1	0.42	1	1	0.44	0.999	1	1.3	0.0364	1	4.8	4.75e-13	1.07e-10
ENSG00000224389	C4B	MAYO_CER	Comprehensive	M0	2826	2694	278	0.00653892	1	147	0.0545657	0.2352	625	GO:0045597	BP	positive regulation of cell differentiation	Any process that activates or increases the frequency, rate or extent of cell differentiation.	0.67	0.998	1	0.42	1	1	0.44	0.999	1	1.3	0.0364	1	4.8	4.75e-13	1.07e-10
ENSG00000224389	C4B	MAYO_CER	Comprehensive	M0	2826	2694	279	0.00654718	1	98	0.0363771	0.246231	398	GO:0030855	BP	epithelial cell differentiation	The process in which a relatively unspecialized cell acquires specialized features of an epithelial cell, any of the cells making up an epithelium.	0.67	0.998	1	0.42	1	1	0.44	0.999	1	1.3	0.0364	1	4.8	4.75e-13	1.07e-10
ENSG00000224389	C4B	MAYO_CER	Comprehensive	M0	2826	2694	280	0.00658089	1	13	0.00482554	0.393939	33	GO:0031093	CC	platelet alpha granule lumen	The volume enclosed by the membrane of the platelet alpha granule.	0.67	0.998	1	0.42	1	1	0.44	0.999	1	1.3	0.0364	1	4.8	4.75e-13	1.07e-10
ENSG00000224389	C4B	MAYO_CER	Comprehensive	M0	2826	2694	281	0.00675817	1	16	0.00593912	0.363636	44	GO:0031091	CC	platelet alpha granule	A secretory organelle found in blood platelets, which is unique in that it exhibits further compartmentalization and acquires its protein content via two distinct mechanisms: (1) biosynthesis predominantly at the megakaryocyte (MK) level (with some vestigial platelet synthesis) (e.g. platelet factor 4) and (2) endocytosis and pinocytosis at both the MK and circulating platelet levels (e.g. fibrin…	0.67	0.998	1	0.42	1	1	0.44	0.999	1	1.3	0.0364	1	4.8	4.75e-13	1.07e-10
ENSG00000224389	C4B	MAYO_CER	Comprehensive	M0	2826	2694	282	0.00677983	1	29	0.0107647	0.305263	95	GO:0035150	BP	regulation of tube size	Ensuring that a tube is of the correct length and diameter. Tube size must be maintained not only during tube formation, but also throughout development and in some physiological processes.	0.67	0.998	1	0.42	1	1	0.44	0.999	1	1.3	0.0364	1	4.8	4.75e-13	1.07e-10
ENSG00000224389	C4B	MAYO_CER	Comprehensive	M0	2826	2694	283	0.00683293	1	22	0.0081663	0.328358	67	GO:1903038	BP	negative regulation of leukocyte cell-cell adhesion	Any process that stops, prevents or reduces the frequency, rate or extent of leukocyte cell-cell adhesion.	0.67	0.998	1	0.42	1	1	0.44	0.999	1	1.3	0.0364	1	4.8	4.75e-13	1.07e-10
ENSG00000224389	C4B	MAYO_CER	Comprehensive	M0	2826	2694	284	0.00685814	1	28	0.0103935	0.307692	91	GO:0030856	BP	regulation of epithelial cell differentiation	Any process that modulates the frequency, rate or extent of epithelial cell differentiation.	0.67	0.998	1	0.42	1	1	0.44	0.999	1	1.3	0.0364	1	4.8	4.75e-13	1.07e-10
ENSG00000224389	C4B	MAYO_CER	Comprehensive	M0	2826	2694	285	0.00692911	1	198	0.0734967	0.228374	867	GO:0048646	BP	anatomical structure formation involved in morphogenesis	The developmental process pertaining to the initial formation of an anatomical structure from unspecified parts. This process begins with the specific processes that contribute to the appearance of the discrete structure and ends when the structural rudiment is recognizable. An anatomical structure is any biological entity that occupies space and is distinguished from its surroundings. Anatomical…	0.67	0.998	1	0.42	1	1	0.44	0.999	1	1.3	0.0364	1	4.8	4.75e-13	1.07e-10
ENSG00000224389	C4B	MAYO_CER	Comprehensive	M0	2826	2694	286	0.00697382	1	25	0.00927988	0.316456	79	GO:0006720	BP	isoprenoid metabolic process	The chemical reactions and pathways involving isoprenoid compounds, isoprene (2-methylbuta-1,3-diene) or compounds containing or derived from linked isoprene (3-methyl-2-butenylene) residues.	0.67	0.998	1	0.42	1	1	0.44	0.999	1	1.3	0.0364	1	4.8	4.75e-13	1.07e-10
ENSG00000224389	C4B	MAYO_CER	Comprehensive	M0	2826	2694	287	0.00698235	1	47	0.0174462	0.274854	171	GO:2001234	BP	negative regulation of apoptotic signaling pathway	Any process that stops, prevents or reduces the frequency, rate or extent of apoptotic signaling pathway.	0.67	0.998	1	0.42	1	1	0.44	0.999	1	1.3	0.0364	1	4.8	4.75e-13	1.07e-10
ENSG00000224389	C4B	MAYO_CER	Comprehensive	M0	2826	2694	288	0.00699558	1	35	0.0129918	0.291667	120	GO:0042098	BP	T cell proliferation	The expansion of a T cell population by cell division. Follows T cell activation.	0.67	0.998	1	0.42	1	1	0.44	0.999	1	1.3	0.0364	1	4.8	4.75e-13	1.07e-10
ENSG00000224389	C4B	MAYO_CER	Comprehensive	M0	2826	2694	289	0.00705072	1	172	0.0638456	0.231183	744	GO:0040007	BP	growth	The increase in size or mass of an entire organism, a part of an organism or a cell.	0.67	0.998	1	0.42	1	1	0.44	0.999	1	1.3	0.0364	1	4.8	4.75e-13	1.07e-10
ENSG00000224389	C4B	MAYO_CER	Comprehensive	M0	2826	2694	290	0.00711007	1	127	0.0471418	0.238274	533	GO:0097190	BP	apoptotic signaling pathway	A series of molecular signals which triggers the apoptotic death of a cell. The pathway starts with reception of a signal, and ends when the execution phase of apoptosis is triggered.	0.67	0.998	1	0.42	1	1	0.44	0.999	1	1.3	0.0364	1	4.8	4.75e-13	1.07e-10
ENSG00000224389	C4B	MAYO_CER	Comprehensive	M0	2826	2694	291	0.00720028	1	17	0.00631032	0.354167	48	GO:0015844	BP	monoamine transport	The directed movement of monoamines, organic compounds that contain one amino group that is connected to an aromatic ring by an ethylene group (-CH2-CH2-), into, out of or within a cell, or between cells, by means of some agent such as a transporter or pore.	0.67	0.998	1	0.42	1	1	0.44	0.999	1	1.3	0.0364	1	4.8	4.75e-13	1.07e-10
ENSG00000224389	C4B	MAYO_CER	Comprehensive	M0	2826	2694	292	0.00732954	1	476	0.176689	0.214414	2220	GO:0048513	BP	organ development	Development of a tissue or tissues that work together to perform a specific function or functions. Development pertains to the process whose specific outcome is the progression of a structure over time, from its formation to the mature structure. Organs are commonly observed as visibly distinct structures, but may also exist as loosely associated clusters of cells that work together to perform a …	0.67	0.998	1	0.42	1	1	0.44	0.999	1	1.3	0.0364	1	4.8	4.75e-13	1.07e-10
ENSG00000224389	C4B	MAYO_CER	Comprehensive	M0	2826	2694	293	0.00739743	1	496	0.184113	0.213885	2319	GO:0023051	BP	regulation of signaling	Any process that modulates the frequency, rate or extent of a signaling process.	0.67	0.998	1	0.42	1	1	0.44	0.999	1	1.3	0.0364	1	4.8	4.75e-13	1.07e-10
ENSG00000224389	C4B	MAYO_CER	Comprehensive	M0	2826	2694	294	0.00743465	1	3	0.00111359	1	3	GO:0014062	BP	regulation of serotonin secretion	Any process that modulates the frequency, rate or extent of the regulated release of serotonin.	0.67	0.998	1	0.42	1	1	0.44	0.999	1	1.3	0.0364	1	4.8	4.75e-13	1.07e-10
ENSG00000224389	C4B	MAYO_CER	Comprehensive	M0	2826	2694	295	0.00743465	1	3	0.00111359	1	3	GO:0014063	BP	negative regulation of serotonin secretion	Any process that stops, prevents, or reduces the frequency, rate or extent of the regulated release of serotonin.	0.67	0.998	1	0.42	1	1	0.44	0.999	1	1.3	0.0364	1	4.8	4.75e-13	1.07e-10
ENSG00000224389	C4B	MAYO_CER	Comprehensive	M0	2826	2694	296	0.00743465	1	3	0.00111359	1	3	GO:0018242	BP	protein O-linked glycosylation via serine	The glycosylation of protein via the O3 atom of peptidyl-serine, forming O3-glycosyl-L-serine; the most common forms are N-acetylgalactosaminyl, mannosyl, galactosyl, and xylosyl serine.	0.67	0.998	1	0.42	1	1	0.44	0.999	1	1.3	0.0364	1	4.8	4.75e-13	1.07e-10
ENSG00000224389	C4B	MAYO_CER	Comprehensive	M0	2826	2694	297	0.00743465	1	3	0.00111359	1	3	GO:0018894	BP	dibenzo-p-dioxin metabolic process	The chemical reactions and pathways involving dibenzo-p-dioxin, a substance composed of two benzene rings linked by two ether bonds. Dibenzo-p-dioxins are generated as by-products in the manufacturing of herbicides, insecticides, fungicides, paper pulp bleaching, and in incineration, and can accumulate in milk and throughout the food chain, creating significant health concern.	0.67	0.998	1	0.42	1	1	0.44	0.999	1	1.3	0.0364	1	4.8	4.75e-13	1.07e-10
ENSG00000224389	C4B	MAYO_CER	Comprehensive	M0	2826	2694	298	0.00743465	1	3	0.00111359	1	3	GO:0035625	BP	epidermal growth factor-activated receptor transactivation by G-protein coupled receptor signaling pathway	The process in which an epidermal growth factor-activated receptor is activated via signaling events from a G-protein coupled receptor. This is an example of cross-talk between the EGF and GPCR signaling pathways.	0.67	0.998	1	0.42	1	1	0.44	0.999	1	1.3	0.0364	1	4.8	4.75e-13	1.07e-10
ENSG00000224389	C4B	MAYO_CER	Comprehensive	M0	2826	2694	299	0.00743465	1	3	0.00111359	1	3	GO:0045908	BP	negative regulation of vasodilation	Any process that stops, prevents, or reduces the frequency, rate or extent of vasodilation.	0.67	0.998	1	0.42	1	1	0.44	0.999	1	1.3	0.0364	1	4.8	4.75e-13	1.07e-10
ENSG00000224389	C4B	MAYO_CER	Comprehensive	M0	2826	2694	300	0.00743465	1	3	0.00111359	1	3	GO:0060662	BP	salivary gland cavitation	The process in which the solid core of salivary epithelium gives rise to the hollow tube of the gland.	0.67	0.998	1	0.42	1	1	0.44	0.999	1	1.3	0.0364	1	4.8	4.75e-13	1.07e-10
ENSG00000224389	C4B	MAYO_CER	Comprehensive	M0	2826	2694	301	0.00743465	1	3	0.00111359	1	3	GO:0071395	BP	cellular response to jasmonic acid stimulus	Any process that results in a change in state or activity of a cell (in terms of movement, secretion, enzyme production, gene expression, etc.) as a result of a jasmonic acid stimulus.	0.67	0.998	1	0.42	1	1	0.44	0.999	1	1.3	0.0364	1	4.8	4.75e-13	1.07e-10
ENSG00000224389	C4B	MAYO_CER	Comprehensive	M0	2826	2694	302	0.00743465	1	3	0.00111359	1	3	GO:0071635	BP	negative regulation of transforming growth factor beta production	Any process that stops, prevents, or reduces the frequency, rate, or extent of production of transforming growth factor-beta.	0.67	0.998	1	0.42	1	1	0.44	0.999	1	1.3	0.0364	1	4.8	4.75e-13	1.07e-10
ENSG00000224389	C4B	MAYO_CER	Comprehensive	M0	2826	2694	303	0.00743465	1	3	0.00111359	1	3	GO:1902219	BP	negative regulation of intrinsic apoptotic signaling pathway in response to osmotic stress	Any process that stops, prevents or reduces the frequency, rate or extent of intrinsic apoptotic signaling pathway in response to osmotic stress.	0.67	0.998	1	0.42	1	1	0.44	0.999	1	1.3	0.0364	1	4.8	4.75e-13	1.07e-10
ENSG00000224389	C4B	MAYO_CER	Comprehensive	M0	2826	2694	304	0.00743465	1	3	0.00111359	1	3	GO:1903142	BP	positive regulation of establishment of endothelial barrier	Any process that activates or increases the frequency, rate or extent of establishment of endothelial barrier.	0.67	0.998	1	0.42	1	1	0.44	0.999	1	1.3	0.0364	1	4.8	4.75e-13	1.07e-10
ENSG00000224389	C4B	MAYO_CER	Comprehensive	M0	2826	2694	305	0.00743465	1	3	0.00111359	1	3	GO:1904378	BP	maintenance of unfolded protein involved in ERAD pathway	Maintaining an endoplasmic reticulum (ER) protein in an unfolded, soluble state that contributes to its degradation by the cytoplasmic proteasome. Maintaining ER-resident proteins in an unfolded yet soluble state condition after their retro-translocation favors their turnover by the cytosolic proteasome.	0.67	0.998	1	0.42	1	1	0.44	0.999	1	1.3	0.0364	1	4.8	4.75e-13	1.07e-10
ENSG00000224389	C4B	MAYO_CER	Comprehensive	M0	2826	2694	306	0.00743465	1	3	0.00111359	1	3	GO:0001730	MF	2'-5'-oligoadenylate synthetase activity	Catalysis of the reaction: ATP = pppA(2'p5'A)n oligomers. This reaction requires the binding of double-stranded RNA.	0.67	0.998	1	0.42	1	1	0.44	0.999	1	1.3	0.0364	1	4.8	4.75e-13	1.07e-10
ENSG00000224389	C4B	MAYO_CER	Comprehensive	M0	2826	2694	307	0.00743465	1	3	0.00111359	1	3	GO:0015173	MF	aromatic amino acid transmembrane transporter activity	Enables the transfer of aromatic amino acids from one side of a membrane to the other. Aromatic amino acids have an aromatic ring.	0.67	0.998	1	0.42	1	1	0.44	0.999	1	1.3	0.0364	1	4.8	4.75e-13	1.07e-10
ENSG00000224389	C4B	MAYO_CER	Comprehensive	M0	2826	2694	308	0.00743465	1	3	0.00111359	1	3	GO:0018636	MF	phenanthrene 9,10-monooxygenase activity	Catalysis of the reaction: phenanthrene + O2 + NADH + H+ = H2O + NAD+ + phenanthrene-9,10-oxide.	0.67	0.998	1	0.42	1	1	0.44	0.999	1	1.3	0.0364	1	4.8	4.75e-13	1.07e-10
ENSG00000224389	C4B	MAYO_CER	Comprehensive	M0	2826	2694	309	0.00743465	1	3	0.00111359	1	3	GO:0047086	MF	ketosteroid monooxygenase activity	Catalysis of the reaction: O2 + NADPH + progesterone = H2O + NADP+ + testosterone acetate.	0.67	0.998	1	0.42	1	1	0.44	0.999	1	1.3	0.0364	1	4.8	4.75e-13	1.07e-10
ENSG00000224389	C4B	MAYO_CER	Comprehensive	M0	2826	2694	310	0.00745946	1	10	0.00371195	0.434783	23	GO:0002437	BP	inflammatory response to antigenic stimulus	An inflammatory response to an antigenic stimulus, which can be include any number of T cell or B cell epitopes.	0.67	0.998	1	0.42	1	1	0.44	0.999	1	1.3	0.0364	1	4.8	4.75e-13	1.07e-10
ENSG00000224389	C4B	MAYO_CER	Comprehensive	M0	2826	2694	311	0.00745946	1	10	0.00371195	0.434783	23	GO:0051385	BP	response to mineralocorticoid	Any process that results in a change in state or activity of a cell or an organism (in terms of movement, secretion, enzyme production, gene expression, etc.) as a result of a mineralocorticoid stimulus. Mineralocorticoids are hormonal C21 corticosteroids synthesized from cholesterol and characterized by their similarity to aldosterone. Mineralocorticoids act primarily on water and electrolyte ba…	0.67	0.998	1	0.42	1	1	0.44	0.999	1	1.3	0.0364	1	4.8	4.75e-13	1.07e-10
ENSG00000224389	C4B	MAYO_CER	Comprehensive	M0	2826	2694	312	0.00745946	1	10	0.00371195	0.434783	23	GO:0060330	BP	regulation of response to interferon-gamma	Any process that modulates the rate, frequency or extent of a response to interferon-gamma. Response to interferon gamma is a change in state or activity of a cell or an organism (in terms of movement, secretion, enzyme production, gene expression, etc.) as a result of an interferon-gamma stimulus.	0.67	0.998	1	0.42	1	1	0.44	0.999	1	1.3	0.0364	1	4.8	4.75e-13	1.07e-10
ENSG00000224389	C4B	MAYO_CER	Comprehensive	M0	2826	2694	313	0.00745946	1	10	0.00371195	0.434783	23	GO:1902742	BP	apoptotic process involved in development	Any apoptotic process that is involved in anatomical structure development.	0.67	0.998	1	0.42	1	1	0.44	0.999	1	1.3	0.0364	1	4.8	4.75e-13	1.07e-10
ENSG00000224389	C4B	MAYO_CER	Comprehensive	M0	2826	2694	314	0.00751376	1	169	0.062732	0.23119	731	GO:0050776	BP	regulation of immune response	Any process that modulates the frequency, rate or extent of the immune response, the immunological reaction of an organism to an immunogenic stimulus.	0.67	0.998	1	0.42	1	1	0.44	0.999	1	1.3	0.0364	1	4.8	4.75e-13	1.07e-10
ENSG00000224389	C4B	MAYO_CER	Comprehensive	M0	2826	2694	315	0.00755525	1	18	0.00668151	0.346154	52	GO:0071621	BP	granulocyte chemotaxis	The movement of a granulocyte in response to an external stimulus.	0.67	0.998	1	0.42	1	1	0.44	0.999	1	1.3	0.0364	1	4.8	4.75e-13	1.07e-10
ENSG00000224389	C4B	MAYO_CER	Comprehensive	M0	2826	2694	316	0.00771499	1	293	0.10876	0.220965	1326	GO:0010628	BP	positive regulation of gene expression	Any process that increases the frequency, rate or extent of gene expression. Gene expression is the process in which a gene's coding sequence is converted into a mature gene product or products (proteins or RNA). This includes the production of an RNA transcript as well as any processing to produce a mature RNA product or an mRNA (for protein-coding genes) and the translation of that mRNA into pr…	0.67	0.998	1	0.42	1	1	0.44	0.999	1	1.3	0.0364	1	4.8	4.75e-13	1.07e-10
ENSG00000224389	C4B	MAYO_CER	Comprehensive	M0	2826	2694	317	0.00774038	1	12	0.00445434	0.4	30	GO:0005246	MF	calcium channel regulator activity	Modulates the activity of a calcium channel.	0.67	0.998	1	0.42	1	1	0.44	0.999	1	1.3	0.0364	1	4.8	4.75e-13	1.07e-10
ENSG00000224389	C4B	MAYO_CER	Comprehensive	M0	2826	2694	318	0.00783039	1	47	0.0174462	0.273256	172	GO:0032943	BP	mononuclear cell proliferation	The expansion of a mononuclear cell population by cell division. A mononuclear cell is a leukocyte with a single non-segmented nucleus in the mature form.	0.67	0.998	1	0.42	1	1	0.44	0.999	1	1.3	0.0364	1	4.8	4.75e-13	1.07e-10
ENSG00000224389	C4B	MAYO_CER	Comprehensive	M0	2826	2694	319	0.00792204	1	90	0.0334076	0.247253	364	GO:0051259	BP	protein oligomerization	The process of creating protein oligomers, compounds composed of a small number, usually between three and ten, of component monomers; protein oligomers may be composed of different or identical monomers. Oligomers may be formed by the polymerization of a number of monomers or the depolymerization of a large protein polymer.	0.67	0.998	1	0.42	1	1	0.44	0.999	1	1.3	0.0364	1	4.8	4.75e-13	1.07e-10
ENSG00000224389	C4B	MAYO_CER	Comprehensive	M0	2826	2694	320	0.00807203	1	15	0.00556793	0.365854	41	GO:0061178	BP	regulation of insulin secretion involved in cellular response to glucose stimulus	Any process that modulates the frequency, rate or extent of the regulated release of insulin that contributes to the response of a cell to glucose.	0.67	0.998	1	0.42	1	1	0.44	0.999	1	1.3	0.0364	1	4.8	4.75e-13	1.07e-10
ENSG00000224389	C4B	MAYO_CER	Comprehensive	M0	2826	2694	321	0.00824093	1	70	0.0259837	0.255474	274	GO:0004175	MF	endopeptidase activity	Catalysis of the hydrolysis of internal, alpha-peptide bonds in a polypeptide chain.	0.67	0.998	1	0.42	1	1	0.44	0.999	1	1.3	0.0364	1	4.8	4.75e-13	1.07e-10
ENSG00000224389	C4B	MAYO_CER	Comprehensive	M0	2826	2694	322	0.00833146	1	24	0.00890869	0.315789	76	GO:0050709	BP	negative regulation of protein secretion	Any process that stops, prevents, or reduces the frequency, rate or extent of the controlled release of a protein from a cell.	0.67	0.998	1	0.42	1	1	0.44	0.999	1	1.3	0.0364	1	4.8	4.75e-13	1.07e-10
ENSG00000224389	C4B	MAYO_CER	Comprehensive	M0	2826	2694	323	0.00844763	1	9	0.00334076	0.45	20	GO:0000154	BP	rRNA modification	The covalent alteration of one or more nucleotides within an rRNA molecule to produce an rRNA molecule with a sequence that differs from that coded genetically.	0.67	0.998	1	0.42	1	1	0.44	0.999	1	1.3	0.0364	1	4.8	4.75e-13	1.07e-10
ENSG00000224389	C4B	MAYO_CER	Comprehensive	M0	2826	2694	324	0.00844763	1	9	0.00334076	0.45	20	GO:0001913	BP	T cell mediated cytotoxicity	The directed killing of a target cell by a T cell through the release of granules containing cytotoxic mediators or through the engagement of death receptors.	0.67	0.998	1	0.42	1	1	0.44	0.999	1	1.3	0.0364	1	4.8	4.75e-13	1.07e-10
ENSG00000224389	C4B	MAYO_CER	Comprehensive	M0	2826	2694	325	0.00844763	1	9	0.00334076	0.45	20	GO:0071470	BP	cellular response to osmotic stress	Any process that results in a change in state or activity of a cell (in terms of movement, secretion, enzyme production, gene expression, etc.) as a result of a stimulus indicating an increase or decrease in the concentration of solutes outside the organism or cell.	0.67	0.998	1	0.42	1	1	0.44	0.999	1	1.3	0.0364	1	4.8	4.75e-13	1.07e-10
ENSG00000224389	C4B	MAYO_CER	Comprehensive	M0	2826	2694	326	0.00844763	1	9	0.00334076	0.45	20	GO:1902042	BP	negative regulation of extrinsic apoptotic signaling pathway via death domain receptors	Any process that stops, prevents or reduces the frequency, rate or extent of extrinsic apoptotic signaling pathway via death domain receptors.	0.67	0.998	1	0.42	1	1	0.44	0.999	1	1.3	0.0364	1	4.8	4.75e-13	1.07e-10
ENSG00000224389	C4B	MAYO_CER	Comprehensive	M0	2826	2694	327	0.00859293	1	53	0.0196733	0.266332	199	GO:0030168	BP	platelet activation	A series of progressive, overlapping events triggered by exposure of the platelets to subendothelial tissue. These events include shape change, adhesiveness, aggregation, and release reactions. When carried through to completion, these events lead to the formation of a stable hemostatic plug.	0.67	0.998	1	0.42	1	1	0.44	0.999	1	1.3	0.0364	1	4.8	4.75e-13	1.07e-10
ENSG00000224389	C4B	MAYO_CER	Comprehensive	M0	2826	2694	328	0.00862342	1	16	0.00593912	0.355556	45	GO:0032602	BP	chemokine production	The appearance of a chemokine due to biosynthesis or secretion following a cellular stimulus, resulting in an increase in its intracellular or extracellular levels.	0.67	0.998	1	0.42	1	1	0.44	0.999	1	1.3	0.0364	1	4.8	4.75e-13	1.07e-10
ENSG00000224389	C4B	MAYO_CER	Comprehensive	M0	2826	2694	329	0.00878434	1	13	0.00482554	0.382353	34	GO:0045071	BP	negative regulation of viral genome replication	Any process that stops, prevents, or reduces the frequency, rate or extent of viral genome replication.	0.67	0.998	1	0.42	1	1	0.44	0.999	1	1.3	0.0364	1	4.8	4.75e-13	1.07e-10
ENSG00000224389	C4B	MAYO_CER	Comprehensive	M0	2826	2694	330	0.00889303	1	80	0.0296956	0.25	320	GO:0050865	BP	regulation of cell activation	Any process that modulates the frequency, rate or extent of cell activation, the change in the morphology or behavior of a cell resulting from exposure to an activating factor such as a cellular or soluble ligand.	0.67	0.998	1	0.42	1	1	0.44	0.999	1	1.3	0.0364	1	4.8	4.75e-13	1.07e-10
ENSG00000224389	C4B	MAYO_CER	Comprehensive	M0	2826	2694	331	0.00905388	1	300	0.111359	0.219941	1364	GO:0040011	BP	locomotion	Self-propelled movement of a cell or organism from one location to another.	0.67	0.998	1	0.42	1	1	0.44	0.999	1	1.3	0.0364	1	4.8	4.75e-13	1.07e-10
ENSG00000224389	C4B	MAYO_CER	Comprehensive	M0	2826	2694	332	0.00907389	1	11	0.00408315	0.407407	27	GO:0034121	BP	regulation of toll-like receptor signaling pathway	Any process that modulates the frequency, rate, or extent of toll-like receptor signaling pathway.	0.67	0.998	1	0.42	1	1	0.44	0.999	1	1.3	0.0364	1	4.8	4.75e-13	1.07e-10
ENSG00000224389	C4B	MAYO_CER	Comprehensive	M0	2826	2694	333	0.00910129	1	46	0.017075	0.272189	169	GO:0007162	BP	negative regulation of cell adhesion	Any process that stops, prevents, or reduces the frequency, rate or extent of cell adhesion.	0.67	0.998	1	0.42	1	1	0.44	0.999	1	1.3	0.0364	1	4.8	4.75e-13	1.07e-10
ENSG00000224389	C4B	MAYO_CER	Comprehensive	M0	2826	2694	334	0.00911486	1	153	0.0567929	0.23217	659	GO:0009887	BP	organ morphogenesis	Morphogenesis of an organ. An organ is defined as a tissue or set of tissues that work together to perform a specific function or functions. Morphogenesis is the process in which anatomical structures are generated and organized. Organs are commonly observed as visibly distinct structures, but may also exist as loosely associated clusters of cells that work together to perform a specific function…	0.67	0.998	1	0.42	1	1	0.44	0.999	1	1.3	0.0364	1	4.8	4.75e-13	1.07e-10
ENSG00000224389	C4B	MAYO_CER	Comprehensive	M0	2826	2694	335	0.00916188	1	83	0.0308092	0.248503	334	GO:2001233	BP	regulation of apoptotic signaling pathway	Any process that modulates the frequency, rate or extent of apoptotic signaling pathway.	0.67	0.998	1	0.42	1	1	0.44	0.999	1	1.3	0.0364	1	4.8	4.75e-13	1.07e-10
ENSG00000224389	C4B	MAYO_CER	Comprehensive	M0	2826	2694	336	0.00933412	1	5	0.00185598	0.625	8	GO:0031953	BP	negative regulation of protein autophosphorylation	Any process that stops, prevents or decreases the rate of the phosphorylation by a protein of one or more of its own residues.	0.67	0.998	1	0.42	1	1	0.44	0.999	1	1.3	0.0364	1	4.8	4.75e-13	1.07e-10
ENSG00000224389	C4B	MAYO_CER	Comprehensive	M0	2826	2694	337	0.00933412	1	5	0.00185598	0.625	8	GO:0045713	BP	low-density lipoprotein particle receptor biosynthetic process	The chemical reactions and pathways resulting in the formation of low-density lipoprotein receptors, cell surface proteins that mediate the endocytosis of low-density lipoprotein particles by cells.	0.67	0.998	1	0.42	1	1	0.44	0.999	1	1.3	0.0364	1	4.8	4.75e-13	1.07e-10
ENSG00000224389	C4B	MAYO_CER	Comprehensive	M0	2826	2694	338	0.00933412	1	5	0.00185598	0.625	8	GO:0045953	BP	negative regulation of natural killer cell mediated cytotoxicity	Any process that stops, prevents, or reduces the rate of natural killer mediated cytotoxicity.	0.67	0.998	1	0.42	1	1	0.44	0.999	1	1.3	0.0364	1	4.8	4.75e-13	1.07e-10
ENSG00000224389	C4B	MAYO_CER	Comprehensive	M0	2826	2694	339	0.00933412	1	5	0.00185598	0.625	8	GO:0070208	BP	protein heterotrimerization	The formation of a protein heterotrimer, a macromolecular structure consisting of three noncovalently associated subunits, of which not all are identical.	0.67	0.998	1	0.42	1	1	0.44	0.999	1	1.3	0.0364	1	4.8	4.75e-13	1.07e-10
ENSG00000224389	C4B	MAYO_CER	Comprehensive	M0	2826	2694	340	0.00938729	1	8	0.00296956	0.470588	17	GO:0002891	BP	positive regulation of immunoglobulin mediated immune response	Any process that activates or increases the frequency, rate, or extent of an immunoglobulin mediated immune response.	0.67	0.998	1	0.42	1	1	0.44	0.999	1	1.3	0.0364	1	4.8	4.75e-13	1.07e-10
ENSG00000224389	C4B	MAYO_CER	Comprehensive	M0	2826	2694	341	0.00938729	1	8	0.00296956	0.470588	17	GO:0010831	BP	positive regulation of myotube differentiation	Any process that increases the frequency, rate or extent of myotube differentiation. Myotube differentiation is the process in which a relatively unspecialized cell acquires specialized features of a myotube cell. Myotubes are multinucleated cells that are formed when proliferating myoblasts exit the cell cycle, differentiate and fuse.	0.67	0.998	1	0.42	1	1	0.44	0.999	1	1.3	0.0364	1	4.8	4.75e-13	1.07e-10
ENSG00000224389	C4B	MAYO_CER	Comprehensive	M0	2826	2694	342	0.00945061	1	45	0.0167038	0.272727	165	GO:0051224	BP	negative regulation of protein transport	Any process that stops, prevents, or reduces the frequency, rate or extent of the directed movement of a protein into, out of or within a cell, or between cells, by means of some agent such as a transporter or pore.	0.67	0.998	1	0.42	1	1	0.44	0.999	1	1.3	0.0364	1	4.8	4.75e-13	1.07e-10
ENSG00000224389	C4B	MAYO_CER	Comprehensive	M0	2826	2694	343	0.00964449	1	14	0.00519673	0.368421	38	GO:0005201	MF	extracellular matrix structural constituent	The action of a molecule that contributes to the structural integrity of the extracellular matrix.	0.67	0.998	1	0.42	1	1	0.44	0.999	1	1.3	0.0364	1	4.8	4.75e-13	1.07e-10
ENSG00000224389	C4B	MAYO_CER	Comprehensive	M0	2826	2694	344	0.00965851	1	62	0.0230141	0.258333	240	GO:0018108	BP	peptidyl-tyrosine phosphorylation	The phosphorylation of peptidyl-tyrosine to form peptidyl-O4'-phospho-L-tyrosine.	0.67	0.998	1	0.42	1	1	0.44	0.999	1	1.3	0.0364	1	4.8	4.75e-13	1.07e-10
ENSG00000224389	C4B	MAYO_CER	Comprehensive	M0	2826	2694	345	0.00983429	1	25	0.00927988	0.308642	81	GO:0044259	BP	multicellular organismal macromolecule metabolic process	The chemical reactions and pathways involving macromolecules, large molecules including proteins, nucleic acids and carbohydrates, in multicellular organisms occurring at the tissue, organ, or organismal level.	0.67	0.998	1	0.42	1	1	0.44	0.999	1	1.3	0.0364	1	4.8	4.75e-13	1.07e-10
ENSG00000224389	C4B	MAYO_CER	Comprehensive	M0	2826	2694	346	0.00985718	1	57	0.0211581	0.261468	218	GO:0072001	BP	renal system development	The process whose specific outcome is the progression of the renal system over time, from its formation to the mature structure. The renal system maintains fluid balance and contributes to electrolyte balance, acid/base balance, and disposal of nitrogenous waste products. In humans, the renal system comprises a pair of kidneys, a pair of ureters, urinary bladder, urethra, sphincter muscle and ass…	0.67	0.998	1	0.42	1	1	0.44	0.999	1	1.3	0.0364	1	4.8	4.75e-13	1.07e-10
ENSG00000224389	C4B	MAYO_CER	Comprehensive	M0	2826	2694	347	0.00991652	1	21	0.0077951	0.323077	65	GO:0046425	BP	regulation of JAK-STAT cascade	Any process that modulates the frequency, rate or extent of the JAK-STAT signaling pathway.	0.67	0.998	1	0.42	1	1	0.44	0.999	1	1.3	0.0364	1	4.8	4.75e-13	1.07e-10
ENSG00000224389	C4B	MAYO_CER	Comprehensive	M0	2826	2694	348	0.00991652	1	21	0.0077951	0.323077	65	GO:0050868	BP	negative regulation of T cell activation	Any process that stops, prevents, or reduces the frequency, rate or extent of T cell activation.	0.67	0.998	1	0.42	1	1	0.44	0.999	1	1.3	0.0364	1	4.8	4.75e-13	1.07e-10
ENSG00000224389	C4B	MAYO_CER	Comprehensive	M0	2826	2694	349	0.0100967	1	117	0.0434298	0.237805	492	GO:0051046	BP	regulation of secretion	Any process that modulates the frequency, rate or extent of the controlled release of a substance from a cell or a tissue.	0.67	0.998	1	0.42	1	1	0.44	0.999	1	1.3	0.0364	1	4.8	4.75e-13	1.07e-10
ENSG00000224389	C4B	MAYO_CER	Comprehensive	M0	2826	2694	350	0.0101121	1	7	0.00259837	0.5	14	GO:0071294	BP	cellular response to zinc ion	Any process that results in a change in state or activity of a cell (in terms of movement, secretion, enzyme production, gene expression, etc.) as a result of a zinc ion stimulus.	0.67	0.998	1	0.42	1	1	0.44	0.999	1	1.3	0.0364	1	4.8	4.75e-13	1.07e-10
ENSG00000224389	C4B	MAYO_CER	Comprehensive	M0	2826	2694	351	0.0101121	1	7	0.00259837	0.5	14	GO:2000406	BP	positive regulation of T cell migration	Any process that activates or increases the frequency, rate or extent of T cell migration.	0.67	0.998	1	0.42	1	1	0.44	0.999	1	1.3	0.0364	1	4.8	4.75e-13	1.07e-10
ENSG00000224389	C4B	MAYO_CER	Comprehensive	M0	2826	2694	352	0.0101727	1	46	0.017075	0.270588	170	GO:0046651	BP	lymphocyte proliferation	The expansion of a lymphocyte population by cell division.	0.67	0.998	1	0.42	1	1	0.44	0.999	1	1.3	0.0364	1	4.8	4.75e-13	1.07e-10
ENSG00000224389	C4B	MAYO_CER	Comprehensive	M0	2826	2694	353	0.0102252	1	71	0.0263549	0.252669	281	GO:0034765	BP	regulation of ion transmembrane transport	Any process that modulates the frequency, rate or extent of the directed movement of ions from one side of a membrane to the other.	0.67	0.998	1	0.42	1	1	0.44	0.999	1	1.3	0.0364	1	4.8	4.75e-13	1.07e-10
ENSG00000224389	C4B	MAYO_CER	Comprehensive	M0	2826	2694	354	0.0102997	1	6	0.00222717	0.545455	11	GO:0001916	BP	positive regulation of T cell mediated cytotoxicity	Any process that activates or increases the frequency, rate or extent of T cell mediated cytotoxicity.	0.67	0.998	1	0.42	1	1	0.44	0.999	1	1.3	0.0364	1	4.8	4.75e-13	1.07e-10
ENSG00000224389	C4B	MAYO_CER	Comprehensive	M0	2826	2694	355	0.0102997	1	6	0.00222717	0.545455	11	GO:0002643	BP	regulation of tolerance induction	Any process that modulates the frequency, rate, or extent of tolerance induction.	0.67	0.998	1	0.42	1	1	0.44	0.999	1	1.3	0.0364	1	4.8	4.75e-13	1.07e-10
ENSG00000224389	C4B	MAYO_CER	Comprehensive	M0	2826	2694	356	0.0102997	1	6	0.00222717	0.545455	11	GO:0006702	BP	androgen biosynthetic process	The chemical reactions and pathways resulting in the formation of androgens, C19 steroid hormones that can stimulate the development of male sexual characteristics.	0.67	0.998	1	0.42	1	1	0.44	0.999	1	1.3	0.0364	1	4.8	4.75e-13	1.07e-10
ENSG00000224389	C4B	MAYO_CER	Comprehensive	M0	2826	2694	357	0.0102997	1	6	0.00222717	0.545455	11	GO:0030157	BP	pancreatic juice secretion	The regulated release of pancreatic juice by the exocrine pancreas into the upper part of the intestine. Pancreatic juice is slightly alkaline and contains numerous enzymes and inactive enzyme precursors including alpha-amylase, chymotrypsinogen, lipase, procarboxypeptidase, proelastase, prophospholipase A2, ribonuclease, and trypsinogen. Its high concentration of bicarbonate ions helps to neutra…	0.67	0.998	1	0.42	1	1	0.44	0.999	1	1.3	0.0364	1	4.8	4.75e-13	1.07e-10
ENSG00000224389	C4B	MAYO_CER	Comprehensive	M0	2826	2694	358	0.0102997	1	6	0.00222717	0.545455	11	GO:0031424	BP	keratinization	The process in which the cytoplasm of the outermost cells of the vertebrate epidermis is replaced by keratin. Keratinization occurs in the stratum corneum, feathers, hair, claws, nails, hooves, and horns.	0.67	0.998	1	0.42	1	1	0.44	0.999	1	1.3	0.0364	1	4.8	4.75e-13	1.07e-10
ENSG00000224389	C4B	MAYO_CER	Comprehensive	M0	2826	2694	359	0.0102997	1	6	0.00222717	0.545455	11	GO:0042448	BP	progesterone metabolic process	The chemical reactions and pathways involving progesterone, a steroid hormone produced in the ovary which prepares and maintains the uterus for pregnancy. Also found in plants.	0.67	0.998	1	0.42	1	1	0.44	0.999	1	1.3	0.0364	1	4.8	4.75e-13	1.07e-10
ENSG00000224389	C4B	MAYO_CER	Comprehensive	M0	2826	2694	360	0.0102997	1	6	0.00222717	0.545455	11	GO:1901741	BP	positive regulation of myoblast fusion	Any process that activates or increases the frequency, rate or extent of myoblast fusion.	0.67	0.998	1	0.42	1	1	0.44	0.999	1	1.3	0.0364	1	4.8	4.75e-13	1.07e-10
ENSG00000224389	C4B	MAYO_CER	Comprehensive	M0	2826	2694	361	0.0102997	1	6	0.00222717	0.545455	11	GO:0050786	MF	RAGE receptor binding	Interacting selectively and non-covalently with the RAGE receptor, the receptor for advanced glycation end-products.	0.67	0.998	1	0.42	1	1	0.44	0.999	1	1.3	0.0364	1	4.8	4.75e-13	1.07e-10
ENSG00000224389	C4B	MAYO_CER	Comprehensive	M0	2826	2694	362	0.0104261	1	12	0.00445434	0.387097	31	GO:0002292	BP	T cell differentiation involved in immune response	The process in which an antigenically naive T cell acquires the specialized features of an effector, regulatory, or memory T cell as part of an immune response. Effector T cells include cells which provide T cell help or exhibit cytotoxicity towards other cells.	0.67	0.998	1	0.42	1	1	0.44	0.999	1	1.3	0.0364	1	4.8	4.75e-13	1.07e-10
ENSG00000224389	C4B	MAYO_CER	Comprehensive	M0	2826	2694	363	0.0105373	1	53	0.0196733	0.263682	201	GO:0050678	BP	regulation of epithelial cell proliferation	Any process that modulates the frequency, rate or extent of epithelial cell proliferation.	0.67	0.998	1	0.42	1	1	0.44	0.999	1	1.3	0.0364	1	4.8	4.75e-13	1.07e-10
ENSG00000224389	C4B	MAYO_CER	Comprehensive	M0	2826	2694	364	0.0112123	1	27	0.0100223	0.3	90	GO:0044236	BP	multicellular organismal metabolic process	The chemical reactions and pathways in a single multicellular organism that occur at the tissue, organ, or organismal level. These processes, unlike cellular metabolism, can include transport of substances between cells when that transport is required.	0.67	0.998	1	0.42	1	1	0.44	0.999	1	1.3	0.0364	1	4.8	4.75e-13	1.07e-10
ENSG00000224389	C4B	MAYO_CER	Comprehensive	M0	2826	2694	365	0.0114872	1	32	0.0118782	0.288288	111	GO:0071383	BP	cellular response to steroid hormone stimulus	Any process that results in a change in state or activity of a cell (in terms of movement, secretion, enzyme production, gene expression, etc.) as a result of a steroid hormone stimulus.	0.67	0.998	1	0.42	1	1	0.44	0.999	1	1.3	0.0364	1	4.8	4.75e-13	1.07e-10
ENSG00000224389	C4B	MAYO_CER	Comprehensive	M0	2826	2694	366	0.0115264	1	13	0.00482554	0.371429	35	GO:0046686	BP	response to cadmium ion	Any process that results in a change in state or activity of a cell or an organism (in terms of movement, secretion, enzyme production, gene expression, etc.) as a result of a cadmium (Cd) ion stimulus.	0.67	0.998	1	0.42	1	1	0.44	0.999	1	1.3	0.0364	1	4.8	4.75e-13	1.07e-10
ENSG00000224389	C4B	MAYO_CER	Comprehensive	M0	2826	2694	367	0.0115798	1	18	0.00668151	0.333333	54	GO:0060205	CC	cytoplasmic membrane-bounded vesicle lumen	The volume enclosed by the membrane of a cytoplasmic membrane-bounded vesicle.	0.67	0.998	1	0.42	1	1	0.44	0.999	1	1.3	0.0364	1	4.8	4.75e-13	1.07e-10
ENSG00000224389	C4B	MAYO_CER	Comprehensive	M0	2826	2694	368	0.011586	1	25	0.00927988	0.304878	82	GO:0050777	BP	negative regulation of immune response	Any process that stops, prevents, or reduces the frequency, rate or extent of the immune response, the immunological reaction of an organism to an immunogenic stimulus.	0.67	0.998	1	0.42	1	1	0.44	0.999	1	1.3	0.0364	1	4.8	4.75e-13	1.07e-10
ENSG00000224389	C4B	MAYO_CER	Comprehensive	M0	2826	2694	369	0.0116243	1	320	0.118782	0.217984	1468	GO:0006928	BP	movement of cell or subcellular component	The directed, self-propelled movement of a cell or subcellular component without the involvement of an external agent such as a transporter or a pore.	0.67	0.998	1	0.42	1	1	0.44	0.999	1	1.3	0.0364	1	4.8	4.75e-13	1.07e-10
ENSG00000224389	C4B	MAYO_CER	Comprehensive	M0	2826	2694	370	0.0118431	1	23	0.00853749	0.310811	74	GO:0051591	BP	response to cAMP	Any process that results in a change in state or activity of a cell or an organism (in terms of movement, secretion, enzyme production, gene expression, etc.) as a result of a cAMP (cyclic AMP, adenosine 3',5'-cyclophosphate) stimulus.	0.67	0.998	1	0.42	1	1	0.44	0.999	1	1.3	0.0364	1	4.8	4.75e-13	1.07e-10
ENSG00000224389	C4B	MAYO_CER	Comprehensive	M0	2826	2694	371	0.0118888	1	20	0.0074239	0.322581	62	GO:0015696	BP	ammonium transport	The directed movement of ammonium into, out of or within a cell, or between cells, by means of some agent such as a transporter or pore. Ammonium is the cation NH4+ which is formed from N2 by root-nodule bacteria in leguminous plants and is an excretory product in ammonotelic animals.	0.67	0.998	1	0.42	1	1	0.44	0.999	1	1.3	0.0364	1	4.8	4.75e-13	1.07e-10
ENSG00000224389	C4B	MAYO_CER	Comprehensive	M0	2826	2694	372	0.0118888	1	20	0.0074239	0.322581	62	GO:0043407	BP	negative regulation of MAP kinase activity	Any process that stops, prevents, or reduces the frequency, rate or extent of MAP kinase activity.	0.67	0.998	1	0.42	1	1	0.44	0.999	1	1.3	0.0364	1	4.8	4.75e-13	1.07e-10
ENSG00000224389	C4B	MAYO_CER	Comprehensive	M0	2826	2694	373	0.0122626	1	9	0.00334076	0.428571	21	GO:0008299	BP	isoprenoid biosynthetic process	The chemical reactions and pathways resulting in the formation of any isoprenoid compound, isoprene (2-methylbuta-1,3-diene) or compounds containing or derived from linked isoprene (3-methyl-2-butenylene) residues.	0.67	0.998	1	0.42	1	1	0.44	0.999	1	1.3	0.0364	1	4.8	4.75e-13	1.07e-10
ENSG00000224389	C4B	MAYO_CER	Comprehensive	M0	2826	2694	374	0.0122626	1	9	0.00334076	0.428571	21	GO:0015872	BP	dopamine transport	The directed movement of dopamine into, out of or within a cell, or between cells, by means of some agent such as a transporter or pore. Dopamine is a catecholamine neurotransmitter and a metabolic precursor of noradrenaline and adrenaline.	0.67	0.998	1	0.42	1	1	0.44	0.999	1	1.3	0.0364	1	4.8	4.75e-13	1.07e-10
ENSG00000224389	C4B	MAYO_CER	Comprehensive	M0	2826	2694	375	0.0122626	1	9	0.00334076	0.428571	21	GO:0072678	BP	T cell migration	The movement of a T cell within or between different tissues and organs of the body.	0.67	0.998	1	0.42	1	1	0.44	0.999	1	1.3	0.0364	1	4.8	4.75e-13	1.07e-10
ENSG00000224389	C4B	MAYO_CER	Comprehensive	M0	2826	2694	376	0.0122626	1	9	0.00334076	0.428571	21	GO:0071556	CC	integral component of lumenal side of endoplasmic reticulum membrane	The component of the endoplasmic reticulum membrane consisting of the gene products that penetrate only the lumenal side of the membrane.	0.67	0.998	1	0.42	1	1	0.44	0.999	1	1.3	0.0364	1	4.8	4.75e-13	1.07e-10
ENSG00000224389	C4B	MAYO_CER	Comprehensive	M0	2826	2694	377	0.0122626	1	9	0.00334076	0.428571	21	GO:0042379	MF	chemokine receptor binding	Interacting selectively and non-covalently with any chemokine receptor.	0.67	0.998	1	0.42	1	1	0.44	0.999	1	1.3	0.0364	1	4.8	4.75e-13	1.07e-10
ENSG00000224389	C4B	MAYO_CER	Comprehensive	M0	2826	2694	378	0.0123572	1	11	0.00408315	0.392857	28	GO:0032613	BP	interleukin-10 production	The appearance of interleukin-10 due to biosynthesis or secretion following a cellular stimulus, resulting in an increase in its intracellular or extracellular levels.	0.67	0.998	1	0.42	1	1	0.44	0.999	1	1.3	0.0364	1	4.8	4.75e-13	1.07e-10
ENSG00000224389	C4B	MAYO_CER	Comprehensive	M0	2826	2694	379	0.0123572	1	11	0.00408315	0.392857	28	GO:2000273	BP	positive regulation of receptor activity	Any process that activates or increases the frequency, rate or extent of receptor activity.	0.67	0.998	1	0.42	1	1	0.44	0.999	1	1.3	0.0364	1	4.8	4.75e-13	1.07e-10
ENSG00000224389	C4B	MAYO_CER	Comprehensive	M0	2826	2694	380	0.0123986	1	14	0.00519673	0.358974	39	GO:0007260	BP	tyrosine phosphorylation of STAT protein	The process of introducing a phosphate group to a tyrosine residue of a STAT (Signal Transducer and Activator of Transcription) protein.	0.67	0.998	1	0.42	1	1	0.44	0.999	1	1.3	0.0364	1	4.8	4.75e-13	1.07e-10
ENSG00000224389	C4B	MAYO_CER	Comprehensive	M0	2826	2694	381	0.0123986	1	14	0.00519673	0.358974	39	GO:0032642	BP	regulation of chemokine production	Any process that modulates the frequency, rate, or extent of chemokine production.	0.67	0.998	1	0.42	1	1	0.44	0.999	1	1.3	0.0364	1	4.8	4.75e-13	1.07e-10
ENSG00000224389	C4B	MAYO_CER	Comprehensive	M0	2826	2694	382	0.0123986	1	14	0.00519673	0.358974	39	GO:0046427	BP	positive regulation of JAK-STAT cascade	Any process that activates or increases the frequency, rate or extent of the JAK-STAT signaling pathway activity.	0.67	0.998	1	0.42	1	1	0.44	0.999	1	1.3	0.0364	1	4.8	4.75e-13	1.07e-10
ENSG00000224389	C4B	MAYO_CER	Comprehensive	M0	2826	2694	383	0.0126094	1	70	0.0259837	0.250896	279	GO:0050708	BP	regulation of protein secretion	Any process that modulates the frequency, rate or extent of the controlled release of a protein from a cell.	0.67	0.998	1	0.42	1	1	0.44	0.999	1	1.3	0.0364	1	4.8	4.75e-13	1.07e-10
ENSG00000224389	C4B	MAYO_CER	Comprehensive	M0	2826	2694	384	0.012761	1	43	0.0159614	0.27044	159	GO:0006814	BP	sodium ion transport	The directed movement of sodium ions (Na+) into, out of or within a cell, or between cells, by means of some agent such as a transporter or pore.	0.67	0.998	1	0.42	1	1	0.44	0.999	1	1.3	0.0364	1	4.8	4.75e-13	1.07e-10
ENSG00000224389	C4B	MAYO_CER	Comprehensive	M0	2826	2694	385	0.0128982	1	502	0.18634	0.212083	2367	GO:0010646	BP	regulation of cell communication	Any process that modulates the frequency, rate or extent of cell communication. Cell communication is the process that mediates interactions between a cell and its surroundings. Encompasses interactions such as signaling or attachment between one cell and another cell, between a cell and an extracellular matrix, or between a cell and any other aspect of its environment.	0.67	0.998	1	0.42	1	1	0.44	0.999	1	1.3	0.0364	1	4.8	4.75e-13	1.07e-10
ENSG00000224389	C4B	MAYO_CER	Comprehensive	M0	2826	2694	386	0.0130094	1	194	0.0720119	0.225319	861	GO:0009968	BP	negative regulation of signal transduction	Any process that stops, prevents, or reduces the frequency, rate or extent of signal transduction.	0.67	0.998	1	0.42	1	1	0.44	0.999	1	1.3	0.0364	1	4.8	4.75e-13	1.07e-10
ENSG00000224389	C4B	MAYO_CER	Comprehensive	M0	2826	2694	387	0.0130493	1	27	0.0100223	0.296703	91	GO:0001935	BP	endothelial cell proliferation	The multiplication or reproduction of endothelial cells, resulting in the expansion of a cell population. Endothelial cells are thin flattened cells which line the inside surfaces of body cavities, blood vessels, and lymph vessels, making up the endothelium.	0.67	0.998	1	0.42	1	1	0.44	0.999	1	1.3	0.0364	1	4.8	4.75e-13	1.07e-10
ENSG00000224389	C4B	MAYO_CER	Comprehensive	M0	2826	2694	388	0.01318	1	177	0.0657016	0.226923	780	GO:0006812	BP	cation transport	The directed movement of cations, atoms or small molecules with a net positive charge, into, out of or within a cell, or between cells, by means of some agent such as a transporter or pore.	0.67	0.998	1	0.42	1	1	0.44	0.999	1	1.3	0.0364	1	4.8	4.75e-13	1.07e-10
ENSG00000224389	C4B	MAYO_CER	Comprehensive	M0	2826	2694	389	0.0132304	1	138	0.0512249	0.231933	595	GO:0030001	BP	metal ion transport	The directed movement of metal ions, any metal ion with an electric charge, into, out of or within a cell, or between cells, by means of some agent such as a transporter or pore.	0.67	0.998	1	0.42	1	1	0.44	0.999	1	1.3	0.0364	1	4.8	4.75e-13	1.07e-10
ENSG00000224389	C4B	MAYO_CER	Comprehensive	M0	2826	2694	390	0.0135688	1	16	0.00593912	0.340426	47	GO:1902041	BP	regulation of extrinsic apoptotic signaling pathway via death domain receptors	Any process that modulates the frequency, rate or extent of extrinsic apoptotic signaling pathway via death domain receptors.	0.67	0.998	1	0.42	1	1	0.44	0.999	1	1.3	0.0364	1	4.8	4.75e-13	1.07e-10
ENSG00000224389	C4B	MAYO_CER	Comprehensive	M0	2826	2694	391	0.0137897	1	41	0.015219	0.271523	151	GO:0001763	BP	morphogenesis of a branching structure	The process in which the anatomical structures of branches are generated and organized. A branch is a division or offshoot from a main stem. Examples in animals would include blood vessels, nerves, lymphatics and other endothelial or epithelial tubes.	0.67	0.998	1	0.42	1	1	0.44	0.999	1	1.3	0.0364	1	4.8	4.75e-13	1.07e-10
ENSG00000224389	C4B	MAYO_CER	Comprehensive	M0	2826	2694	392	0.0138084	1	24	0.00890869	0.303797	79	GO:0002819	BP	regulation of adaptive immune response	Any process that modulates the frequency, rate, or extent of an adaptive immune response.	0.67	0.998	1	0.42	1	1	0.44	0.999	1	1.3	0.0364	1	4.8	4.75e-13	1.07e-10
ENSG00000224389	C4B	MAYO_CER	Comprehensive	M0	2826	2694	393	0.0139094	1	246	0.091314	0.221024	1113	GO:0045893	BP	positive regulation of transcription, DNA-templated	Any process that activates or increases the frequency, rate or extent of cellular DNA-templated transcription.	0.67	0.998	1	0.42	1	1	0.44	0.999	1	1.3	0.0364	1	4.8	4.75e-13	1.07e-10
ENSG00000224389	C4B	MAYO_CER	Comprehensive	M0	2826	2694	394	0.0139198	1	17	0.00631032	0.333333	51	GO:0005179	MF	hormone activity	The action characteristic of a hormone, any substance formed in very small amounts in one specialized organ or group of cells and carried (sometimes in the bloodstream) to another organ or group of cells in the same organism, upon which it has a specific regulatory action. The term was originally applied to agents with a stimulatory physiological action in vertebrate animals (as opposed to a chal…	0.67	0.998	1	0.42	1	1	0.44	0.999	1	1.3	0.0364	1	4.8	4.75e-13	1.07e-10
ENSG00000224389	C4B	MAYO_CER	Comprehensive	M0	2826	2694	395	0.0140488	1	8	0.00296956	0.444444	18	GO:0001773	BP	myeloid dendritic cell activation	The change in morphology and behavior of a dendritic cell resulting from exposure to a cytokine, chemokine, cellular ligand, or soluble factor.	0.67	0.998	1	0.42	1	1	0.44	0.999	1	1.3	0.0364	1	4.8	4.75e-13	1.07e-10
ENSG00000224389	C4B	MAYO_CER	Comprehensive	M0	2826	2694	396	0.0140488	1	8	0.00296956	0.444444	18	GO:0002507	BP	tolerance induction	A process that directly activates any of the steps required for tolerance, a physiologic state in which the immune system does not react destructively against the components of an organism that harbors it or against antigens that are introduced to it.	0.67	0.998	1	0.42	1	1	0.44	0.999	1	1.3	0.0364	1	4.8	4.75e-13	1.07e-10
ENSG00000224389	C4B	MAYO_CER	Comprehensive	M0	2826	2694	397	0.0143568	1	67	0.0248701	0.250936	267	GO:0002683	BP	negative regulation of immune system process	Any process that stops, prevents, or reduces the frequency, rate, or extent of an immune system process.	0.67	0.998	1	0.42	1	1	0.44	0.999	1	1.3	0.0364	1	4.8	4.75e-13	1.07e-10
ENSG00000224389	C4B	MAYO_CER	Comprehensive	M0	2826	2694	398	0.0146141	1	10	0.00371195	0.4	25	GO:0005272	MF	sodium channel activity	Enables selective, facilitated diffusion of a sodium ion (by an energy-independent process) involving passage through a transmembrane aqueous pore or channel without evidence for a carrier-mediated mechanism.	0.67	0.998	1	0.42	1	1	0.44	0.999	1	1.3	0.0364	1	4.8	4.75e-13	1.07e-10
ENSG00000224389	C4B	MAYO_CER	Comprehensive	M0	2826	2694	399	0.0147381	1	28	0.0103935	0.291667	96	GO:0042129	BP	regulation of T cell proliferation	Any process that modulates the frequency, rate or extent of T cell proliferation.	0.67	0.998	1	0.42	1	1	0.44	0.999	1	1.3	0.0364	1	4.8	4.75e-13	1.07e-10
ENSG00000224389	C4B	MAYO_CER	Comprehensive	M0	2826	2694	400	0.0148864	1	13	0.00482554	0.361111	36	GO:0006956	BP	complement activation	Any process involved in the activation of any of the steps of the complement cascade, which allows for the direct killing of microbes, the disposal of immune complexes, and the regulation of other immune processes; the initial steps of complement activation involve one of three pathways, the classical pathway, the alternative pathway, and the lectin pathway, all of which lead to the terminal comp…	0.67	0.998	1	0.42	1	1	0.44	0.999	1	1.3	0.0364	1	4.8	4.75e-13	1.07e-10
ENSG00000224389	C4B	MAYO_CER	Comprehensive	M0	2826	2694	401	0.0148864	1	13	0.00482554	0.361111	36	GO:0010830	BP	regulation of myotube differentiation	Any process that modulates the frequency, rate or extent of myotube differentiation. Myotube differentiation is the process in which a relatively unspecialized cell acquires specialized features of a myotube cell. Myotubes are multinucleated cells that are formed when proliferating myoblasts exit the cell cycle, differentiate and fuse.	0.67	0.998	1	0.42	1	1	0.44	0.999	1	1.3	0.0364	1	4.8	4.75e-13	1.07e-10
ENSG00000224389	C4B	MAYO_CER	Comprehensive	M0	2826	2694	402	0.0151326	1	172	0.0638456	0.226614	759	GO:0009790	BP	embryo development	The process whose specific outcome is the progression of an embryo from its formation until the end of its embryonic life stage. The end of the embryonic stage is organism-specific. For example, for mammals, the process would begin with zygote formation and end with birth. For insects, the process would begin at zygote formation and end with larval hatching. For plant zygotic embryos, this would …	0.67	0.998	1	0.42	1	1	0.44	0.999	1	1.3	0.0364	1	4.8	4.75e-13	1.07e-10
ENSG00000224389	C4B	MAYO_CER	Comprehensive	M0	2826	2694	403	0.0152054	1	116	0.0430586	0.234818	494	GO:0050778	BP	positive regulation of immune response	Any process that activates or increases the frequency, rate or extent of the immune response, the immunological reaction of an organism to an immunogenic stimulus.	0.67	0.998	1	0.42	1	1	0.44	0.999	1	1.3	0.0364	1	4.8	4.75e-13	1.07e-10
ENSG00000224389	C4B	MAYO_CER	Comprehensive	M0	2826	2694	404	0.0153412	1	123	0.045657	0.233397	527	GO:0007610	BP	behavior	The internally coordinated responses (actions or inactions) of whole living organisms (individuals or groups) to internal or external stimuli.	0.67	0.998	1	0.42	1	1	0.44	0.999	1	1.3	0.0364	1	4.8	4.75e-13	1.07e-10
ENSG00000224389	C4B	MAYO_CER	Comprehensive	M0	2826	2694	405	0.0154821	1	31	0.0115071	0.284404	109	GO:0050679	BP	positive regulation of epithelial cell proliferation	Any process that activates or increases the rate or extent of epithelial cell proliferation.	0.67	0.998	1	0.42	1	1	0.44	0.999	1	1.3	0.0364	1	4.8	4.75e-13	1.07e-10
ENSG00000224389	C4B	MAYO_CER	Comprehensive	M0	2826	2694	406	0.0155171	1	4	0.00148478	0.666667	6	GO:0002693	BP	positive regulation of cellular extravasation	Any process that activates or increases the frequency, rate, or extent of cellular extravasation.	0.67	0.998	1	0.42	1	1	0.44	0.999	1	1.3	0.0364	1	4.8	4.75e-13	1.07e-10
ENSG00000224389	C4B	MAYO_CER	Comprehensive	M0	2826	2694	407	0.0155171	1	4	0.00148478	0.666667	6	GO:0007144	BP	female meiosis I	The cell cycle process in which the first meiotic division occurs in the female germline.	0.67	0.998	1	0.42	1	1	0.44	0.999	1	1.3	0.0364	1	4.8	4.75e-13	1.07e-10
ENSG00000224389	C4B	MAYO_CER	Comprehensive	M0	2826	2694	408	0.0155171	1	4	0.00148478	0.666667	6	GO:0009404	BP	toxin metabolic process	The chemical reactions and pathways involving a toxin, a poisonous compound (typically a protein) that is produced by cells or organisms and that can cause disease when introduced into the body or tissues of an organism.	0.67	0.998	1	0.42	1	1	0.44	0.999	1	1.3	0.0364	1	4.8	4.75e-13	1.07e-10
ENSG00000224389	C4B	MAYO_CER	Comprehensive	M0	2826	2694	409	0.0155171	1	4	0.00148478	0.666667	6	GO:0035461	BP	vitamin transmembrane transport	The process in which a vitamin is transported from one side of a membrane to the other by means of some agent such as a transporter or pore. A vitamin is one of a number of unrelated organic substances that occur in many foods in small amounts and that are necessary in trace amounts for the normal metabolic functioning of the body.	0.67	0.998	1	0.42	1	1	0.44	0.999	1	1.3	0.0364	1	4.8	4.75e-13	1.07e-10
ENSG00000224389	C4B	MAYO_CER	Comprehensive	M0	2826	2694	410	0.0155171	1	4	0.00148478	0.666667	6	GO:0051024	BP	positive regulation of immunoglobulin secretion	Any process that activates or increases the frequency, rate or extent of the regulated release of immunoglobulins from a cell.	0.67	0.998	1	0.42	1	1	0.44	0.999	1	1.3	0.0364	1	4.8	4.75e-13	1.07e-10
ENSG00000224389	C4B	MAYO_CER	Comprehensive	M0	2826	2694	411	0.0155171	1	4	0.00148478	0.666667	6	GO:0060754	BP	positive regulation of mast cell chemotaxis	Any process that increases the rate, frequency or extent of mast cell chemotaxis. Mast cell chemotaxis is the movement of a mast cell in response to an external stimulus.	0.67	0.998	1	0.42	1	1	0.44	0.999	1	1.3	0.0364	1	4.8	4.75e-13	1.07e-10
ENSG00000224389	C4B	MAYO_CER	Comprehensive	M0	2826	2694	412	0.0155171	1	4	0.00148478	0.666667	6	GO:0071474	BP	cellular hyperosmotic response	Any process that results in a change in state or activity of a cell (in terms of movement, secretion, enzyme production, gene expression, etc.) as a result of detection of, or exposure to, a hyperosmotic environment, i.e. an environment with a higher concentration of solutes than the organism or cell.	0.67	0.998	1	0.42	1	1	0.44	0.999	1	1.3	0.0364	1	4.8	4.75e-13	1.07e-10
ENSG00000224389	C4B	MAYO_CER	Comprehensive	M0	2826	2694	413	0.0155171	1	4	0.00148478	0.666667	6	GO:0071493	BP	cellular response to UV-B	Any process that results in a change in state or activity of a cell (in terms of movement, secretion, enzyme production, gene expression, etc.) as a result of a UV-B radiation stimulus. UV-B radiation (UV-B light) spans the wavelengths 280 to 315 nm.	0.67	0.998	1	0.42	1	1	0.44	0.999	1	1.3	0.0364	1	4.8	4.75e-13	1.07e-10
ENSG00000224389	C4B	MAYO_CER	Comprehensive	M0	2826	2694	414	0.0156992	1	81	0.0300668	0.243976	332	GO:0010817	BP	regulation of hormone levels	Any process that modulates the levels of hormone within an organism or a tissue. A hormone is any substance formed in very small amounts in one specialized organ or group of cells and carried (sometimes in the bloodstream) to another organ or group of cells in the same organism, upon which it has a specific regulatory action.	0.67	0.998	1	0.42	1	1	0.44	0.999	1	1.3	0.0364	1	4.8	4.75e-13	1.07e-10
ENSG00000224389	C4B	MAYO_CER	Comprehensive	M0	2826	2694	415	0.0157251	1	14	0.00519673	0.35	40	GO:0033627	BP	cell adhesion mediated by integrin	The attachment of a cell, either to another cell or to an underlying substrate such as the extracellular matrix, via an integrin, a heterodimeric adhesion receptor formed by the non-covalent association of particular alpha and beta subunits.	0.67	0.998	1	0.42	1	1	0.44	0.999	1	1.3	0.0364	1	4.8	4.75e-13	1.07e-10
ENSG00000224389	C4B	MAYO_CER	Comprehensive	M0	2826	2694	416	0.0157251	1	14	0.00519673	0.35	40	GO:0034774	CC	secretory granule lumen	The volume enclosed by the membrane of a secretory granule.	0.67	0.998	1	0.42	1	1	0.44	0.999	1	1.3	0.0364	1	4.8	4.75e-13	1.07e-10
ENSG00000224389	C4B	MAYO_CER	Comprehensive	M0	2826	2694	417	0.0157251	1	14	0.00519673	0.35	40	GO:0003707	MF	steroid hormone receptor activity	Combining with a steroid hormone and transmitting the signal within the cell to initiate a change in cell activity or function.	0.67	0.998	1	0.42	1	1	0.44	0.999	1	1.3	0.0364	1	4.8	4.75e-13	1.07e-10
ENSG00000224389	C4B	MAYO_CER	Comprehensive	M0	2826	2694	418	0.015739	1	61	0.0226429	0.253112	241	GO:0001655	BP	urogenital system development	The process whose specific outcome is the progression of the urogenital system over time, from its formation to the mature structure.	0.67	0.998	1	0.42	1	1	0.44	0.999	1	1.3	0.0364	1	4.8	4.75e-13	1.07e-10
ENSG00000224389	C4B	MAYO_CER	Comprehensive	M0	2826	2694	419	0.0158084	1	7	0.00259837	0.466667	15	GO:0006700	BP	C21-steroid hormone biosynthetic process	The chemical reactions and pathways resulting in the formation of C21-steroid hormones, steroid compounds containing 21 carbons which function as hormones.	0.67	0.998	1	0.42	1	1	0.44	0.999	1	1.3	0.0364	1	4.8	4.75e-13	1.07e-10
ENSG00000224389	C4B	MAYO_CER	Comprehensive	M0	2826	2694	420	0.0158084	1	7	0.00259837	0.466667	15	GO:0010544	BP	negative regulation of platelet activation	Any process that decreases the rate or frequency of platelet activation. Platelet activation is a series of progressive, overlapping events triggered by exposure of the platelets to subendothelial tissue.	0.67	0.998	1	0.42	1	1	0.44	0.999	1	1.3	0.0364	1	4.8	4.75e-13	1.07e-10
ENSG00000224389	C4B	MAYO_CER	Comprehensive	M0	2826	2694	421	0.0158084	1	7	0.00259837	0.466667	15	GO:0045742	BP	positive regulation of epidermal growth factor receptor signaling pathway	Any process that activates or increases the frequency, rate or extent of epidermal growth factor receptor signaling pathway activity.	0.67	0.998	1	0.42	1	1	0.44	0.999	1	1.3	0.0364	1	4.8	4.75e-13	1.07e-10
ENSG00000224389	C4B	MAYO_CER	Comprehensive	M0	2826	2694	422	0.0158084	1	7	0.00259837	0.466667	15	GO:0071379	BP	cellular response to prostaglandin stimulus	Any process that results in a change in state or activity of a cell (in terms of movement, secretion, enzyme production, gene expression, etc.) as a result of a prostagladin stimulus.	0.67	0.998	1	0.42	1	1	0.44	0.999	1	1.3	0.0364	1	4.8	4.75e-13	1.07e-10
ENSG00000224389	C4B	MAYO_CER	Comprehensive	M0	2826	2694	423	0.0158084	1	7	0.00259837	0.466667	15	GO:0050431	MF	transforming growth factor beta binding	Interacting selectively and non-covalently with TGF-beta, transforming growth factor beta, a multifunctional peptide that controls proliferation, differentiation and other functions in many cell types.	0.67	0.998	1	0.42	1	1	0.44	0.999	1	1.3	0.0364	1	4.8	4.75e-13	1.07e-10
ENSG00000224389	C4B	MAYO_CER	Comprehensive	M0	2826	2694	424	0.0158084	1	7	0.00259837	0.466667	15	GO:0070628	MF	proteasome binding	Interacting selectively and non-covalently with a proteasome, a large multisubunit protein complex that catalyzes protein degradation.	0.67	0.998	1	0.42	1	1	0.44	0.999	1	1.3	0.0364	1	4.8	4.75e-13	1.07e-10
ENSG00000224389	C4B	MAYO_CER	Comprehensive	M0	2826	2694	425	0.0158406	1	25	0.00927988	0.297619	84	GO:0007259	BP	JAK-STAT cascade	Any process in which STAT proteins (Signal Transducers and Activators of Transcription) and JAK (Janus Activated Kinase) proteins convey a signal to trigger a change in the activity or state of a cell. The JAK-STAT cascade begins with activation of STAT proteins by members of the JAK family of tyrosine kinases, proceeds through dimerization and subsequent nuclear translocation of STAT proteins, a…	0.67	0.998	1	0.42	1	1	0.44	0.999	1	1.3	0.0364	1	4.8	4.75e-13	1.07e-10
ENSG00000224389	C4B	MAYO_CER	Comprehensive	M0	2826	2694	426	0.0160316	1	40	0.0148478	0.27027	148	GO:0043588	BP	skin development	The process whose specific outcome is the progression of the skin over time, from its formation to the mature structure. The skin is the external membranous integument of an animal. In vertebrates the skin generally consists of two layers, an outer nonsensitive and nonvascular epidermis (cuticle or skarfskin) composed of cells which are constantly growing and multiplying in the deeper, and being …	0.67	0.998	1	0.42	1	1	0.44	0.999	1	1.3	0.0364	1	4.8	4.75e-13	1.07e-10
ENSG00000224389	C4B	MAYO_CER	Comprehensive	M0	2826	2694	427	0.016335	1	15	0.00556793	0.340909	44	GO:0003678	MF	DNA helicase activity	Catalysis of the reaction: NTP + H2O = NDP + phosphate, to drive the unwinding of a DNA helix.	0.67	0.998	1	0.42	1	1	0.44	0.999	1	1.3	0.0364	1	4.8	4.75e-13	1.07e-10
ENSG00000224389	C4B	MAYO_CER	Comprehensive	M0	2826	2694	428	0.0164636	1	23	0.00853749	0.302632	76	GO:0042476	BP	odontogenesis	The process whose specific outcome is the progression of a tooth or teeth over time, from formation to the mature structure(s). A tooth is any hard bony, calcareous, or chitinous organ found in the mouth or pharynx of an animal and used in procuring or masticating food.	0.67	0.998	1	0.42	1	1	0.44	0.999	1	1.3	0.0364	1	4.8	4.75e-13	1.07e-10
ENSG00000224389	C4B	MAYO_CER	Comprehensive	M0	2826	2694	429	0.0164695	1	11	0.00408315	0.37931	29	GO:0006270	BP	DNA replication initiation	The process in which DNA-dependent DNA replication is started; this involves the separation of a stretch of the DNA double helix, the recruitment of DNA polymerases and the initiation of polymerase action.	0.67	0.998	1	0.42	1	1	0.44	0.999	1	1.3	0.0364	1	4.8	4.75e-13	1.07e-10
ENSG00000224389	C4B	MAYO_CER	Comprehensive	M0	2826	2694	430	0.0164695	1	11	0.00408315	0.37931	29	GO:0042312	BP	regulation of vasodilation	Any process that modulates the frequency, rate or extent of increases in the diameter of blood vessels.	0.67	0.998	1	0.42	1	1	0.44	0.999	1	1.3	0.0364	1	4.8	4.75e-13	1.07e-10
ENSG00000224389	C4B	MAYO_CER	Comprehensive	M0	2826	2694	431	0.0166265	1	163	0.0605048	0.227019	718	GO:0032940	BP	secretion by cell	The controlled release of a substance by a cell.	0.67	0.998	1	0.42	1	1	0.44	0.999	1	1.3	0.0364	1	4.8	4.75e-13	1.07e-10
ENSG00000224389	C4B	MAYO_CER	Comprehensive	M0	2826	2694	432	0.0166736	1	39	0.0144766	0.270833	144	GO:0009612	BP	response to mechanical stimulus	Any process that results in a change in state or activity of a cell or an organism (in terms of movement, secretion, enzyme production, gene expression, etc.) as a result of a mechanical stimulus.	0.67	0.998	1	0.42	1	1	0.44	0.999	1	1.3	0.0364	1	4.8	4.75e-13	1.07e-10
ENSG00000224389	C4B	MAYO_CER	Comprehensive	M0	2826	2694	433	0.0167207	1	22	0.0081663	0.305556	72	GO:0002062	BP	chondrocyte differentiation	The process in which a chondroblast acquires specialized structural and/or functional features of a chondrocyte. A chondrocyte is a polymorphic cell that forms cartilage.	0.67	0.998	1	0.42	1	1	0.44	0.999	1	1.3	0.0364	1	4.8	4.75e-13	1.07e-10
ENSG00000224389	C4B	MAYO_CER	Comprehensive	M0	2826	2694	434	0.0167531	1	16	0.00593912	0.333333	48	GO:0033619	BP	membrane protein proteolysis	The proteolytic cleavage of a transmembrane protein leading to the release of its intracellular or ecto-domains.	0.67	0.998	1	0.42	1	1	0.44	0.999	1	1.3	0.0364	1	4.8	4.75e-13	1.07e-10
ENSG00000224389	C4B	MAYO_CER	Comprehensive	M0	2826	2694	435	0.0168562	1	136	0.0504826	0.230508	590	GO:0002520	BP	immune system development	The process whose specific outcome is the progression of an organismal system whose objective is to provide calibrated responses by an organism to a potential internal or invasive threat, over time, from its formation to the mature structure. A system is a regularly interacting or interdependent group of organs or tissues that work together to carry out a given biological process.	0.67	0.998	1	0.42	1	1	0.44	0.999	1	1.3	0.0364	1	4.8	4.75e-13	1.07e-10
ENSG00000224389	C4B	MAYO_CER	Comprehensive	M0	2826	2694	436	0.0169292	1	21	0.0077951	0.308824	68	GO:0008013	MF	beta-catenin binding	Interacting selectively and non-covalently with the beta subunit of the catenin complex.	0.67	0.998	1	0.42	1	1	0.44	0.999	1	1.3	0.0364	1	4.8	4.75e-13	1.07e-10
ENSG00000224389	C4B	MAYO_CER	Comprehensive	M0	2826	2694	437	0.0170111	1	17	0.00631032	0.326923	52	GO:0045980	BP	negative regulation of nucleotide metabolic process	Any process that stops, prevents, or reduces the frequency, rate or extent of the chemical reactions and pathways involving nucleotides.	0.67	0.998	1	0.42	1	1	0.44	0.999	1	1.3	0.0364	1	4.8	4.75e-13	1.07e-10
ENSG00000224389	C4B	MAYO_CER	Comprehensive	M0	2826	2694	438	0.0170442	1	32	0.0118782	0.280702	114	GO:0006694	BP	steroid biosynthetic process	The chemical reactions and pathways resulting in the formation of steroids, compounds with a 1,2,cyclopentanoperhydrophenanthrene nucleus; includes de novo formation and steroid interconversion by modification.	0.67	0.998	1	0.42	1	1	0.44	0.999	1	1.3	0.0364	1	4.8	4.75e-13	1.07e-10
ENSG00000224389	C4B	MAYO_CER	Comprehensive	M0	2826	2694	439	0.0171365	1	18	0.00668151	0.321429	56	GO:0001938	BP	positive regulation of endothelial cell proliferation	Any process that activates or increases the rate or extent of endothelial cell proliferation.	0.67	0.998	1	0.42	1	1	0.44	0.999	1	1.3	0.0364	1	4.8	4.75e-13	1.07e-10
ENSG00000224389	C4B	MAYO_CER	Comprehensive	M0	2826	2694	440	0.0171475	1	141	0.0523385	0.229642	614	GO:0014070	BP	response to organic cyclic compound	Any process that results in a change in state or activity of a cell or an organism (in terms of movement, secretion, enzyme production, gene expression, etc.) as a result of an organic cyclic compound stimulus.	0.67	0.998	1	0.42	1	1	0.44	0.999	1	1.3	0.0364	1	4.8	4.75e-13	1.07e-10
ENSG00000224389	C4B	MAYO_CER	Comprehensive	M0	2826	2694	441	0.0172243	1	9	0.00334076	0.409091	22	GO:0055093	BP	response to hyperoxia	Any process that results in a change in state or activity of a cell or an organism (in terms of movement, secretion, enzyme production, gene expression, etc.) as a result of a stimulus indicating increased oxygen tension.	0.67	0.998	1	0.42	1	1	0.44	0.999	1	1.3	0.0364	1	4.8	4.75e-13	1.07e-10
ENSG00000224389	C4B	MAYO_CER	Comprehensive	M0	2826	2694	442	0.0172243	1	9	0.00334076	0.409091	22	GO:0060334	BP	regulation of interferon-gamma-mediated signaling pathway	Any process that modulates the rate, frequency or extent of the series of molecular events generated as a consequence of interferon-gamma binding to a cell surface receptor.	0.67	0.998	1	0.42	1	1	0.44	0.999	1	1.3	0.0364	1	4.8	4.75e-13	1.07e-10
ENSG00000224389	C4B	MAYO_CER	Comprehensive	M0	2826	2694	443	0.0172243	1	9	0.00334076	0.409091	22	GO:0004629	MF	phospholipase C activity	Catalysis of the reaction: a phospholipid + H2O = 1,2-diacylglycerol + a phosphatidate.	0.67	0.998	1	0.42	1	1	0.44	0.999	1	1.3	0.0364	1	4.8	4.75e-13	1.07e-10
ENSG00000224389	C4B	MAYO_CER	Comprehensive	M0	2826	2694	444	0.0172346	1	6	0.00222717	0.5	12	GO:0001580	BP	detection of chemical stimulus involved in sensory perception of bitter taste	The series of events required for a bitter taste stimulus to be received and converted to a molecular signal.	0.67	0.998	1	0.42	1	1	0.44	0.999	1	1.3	0.0364	1	4.8	4.75e-13	1.07e-10
ENSG00000224389	C4B	MAYO_CER	Comprehensive	M0	2826	2694	445	0.0172346	1	6	0.00222717	0.5	12	GO:0019883	BP	antigen processing and presentation of endogenous antigen	The process in which an antigen-presenting cell expresses antigen (peptide or lipid) of endogenous origin on its cell surface in association with an MHC protein complex.	0.67	0.998	1	0.42	1	1	0.44	0.999	1	1.3	0.0364	1	4.8	4.75e-13	1.07e-10
ENSG00000224389	C4B	MAYO_CER	Comprehensive	M0	2826	2694	446	0.0172346	1	6	0.00222717	0.5	12	GO:0023019	BP	signal transduction involved in regulation of gene expression	Any process that modulates the frequency, rate or extent of gene expression as a consequence of a process in which a signal is released and/or conveyed from one location to another.	0.67	0.998	1	0.42	1	1	0.44	0.999	1	1.3	0.0364	1	4.8	4.75e-13	1.07e-10
ENSG00000224389	C4B	MAYO_CER	Comprehensive	M0	2826	2694	447	0.0172346	1	6	0.00222717	0.5	12	GO:0050901	BP	leukocyte tethering or rolling	Transient adhesive interactions between leukocytes and endothelial cells lining blood vessels. Carbohydrates on circulating leukocytes bind selectins on the vessel wall causing the leukocytes to slow down and roll along the inner surface of the vessel wall. During this rolling motion, transitory bonds are formed and broken between selectins and their ligands. Typically the first step in cellular …	0.67	0.998	1	0.42	1	1	0.44	0.999	1	1.3	0.0364	1	4.8	4.75e-13	1.07e-10
ENSG00000224389	C4B	MAYO_CER	Comprehensive	M0	2826	2694	448	0.0172346	1	6	0.00222717	0.5	12	GO:0050930	BP	induction of positive chemotaxis	Any process that initiates the directed movement of a motile cell or organism towards a higher concentration in a concentration gradient of a specific chemical.	0.67	0.998	1	0.42	1	1	0.44	0.999	1	1.3	0.0364	1	4.8	4.75e-13	1.07e-10
ENSG00000224389	C4B	MAYO_CER	Comprehensive	M0	2826	2694	449	0.0172346	1	6	0.00222717	0.5	12	GO:1901739	BP	regulation of myoblast fusion	Any process that modulates the frequency, rate or extent of myoblast fusion.	0.67	0.998	1	0.42	1	1	0.44	0.999	1	1.3	0.0364	1	4.8	4.75e-13	1.07e-10
ENSG00000224389	C4B	MAYO_CER	Comprehensive	M0	2826	2694	450	0.0172346	1	6	0.00222717	0.5	12	GO:0043395	MF	heparan sulfate proteoglycan binding	Interacting selectively and non-covalently with a heparan sulfate proteoglycan, any proteoglycan containing heparan sulfate as the glycosaminoglycan carbohydrate unit.	0.67	0.998	1	0.42	1	1	0.44	0.999	1	1.3	0.0364	1	4.8	4.75e-13	1.07e-10
ENSG00000224389	C4B	MAYO_CER	Comprehensive	M0	2826	2694	451	0.0176483	1	5	0.00185598	0.555556	9	GO:0001886	BP	endothelial cell morphogenesis	The change in form (cell shape and size) that occurs during the differentiation of an endothelial cell.	0.67	0.998	1	0.42	1	1	0.44	0.999	1	1.3	0.0364	1	4.8	4.75e-13	1.07e-10
ENSG00000224389	C4B	MAYO_CER	Comprehensive	M0	2826	2694	452	0.0176483	1	5	0.00185598	0.555556	9	GO:0002480	BP	antigen processing and presentation of exogenous peptide antigen via MHC class I, TAP-independent	The process in which an antigen-presenting cell expresses a peptide antigen of exogenous origin on its cell surface in association with an MHC class I protein complex following intracellular transport via a pathway not requiring TAP (transporter associated with antigen processing). The peptide is typically a fragment of a larger exogenous protein which has been degraded within the cell. Class I h…	0.67	0.998	1	0.42	1	1	0.44	0.999	1	1.3	0.0364	1	4.8	4.75e-13	1.07e-10
ENSG00000224389	C4B	MAYO_CER	Comprehensive	M0	2826	2694	453	0.0176483	1	5	0.00185598	0.555556	9	GO:0042574	BP	retinal metabolic process	The chemical reactions and pathways involving retinal, a compound that plays an important role in the visual process in most vertebrates. In the retina, retinal combines with opsins to form visual pigments. Retinal is one of the forms of vitamin A.	0.67	0.998	1	0.42	1	1	0.44	0.999	1	1.3	0.0364	1	4.8	4.75e-13	1.07e-10
ENSG00000224389	C4B	MAYO_CER	Comprehensive	M0	2826	2694	454	0.0176483	1	5	0.00185598	0.555556	9	GO:0042976	BP	activation of Janus kinase activity	The process of introducing a phosphate group to a tyrosine residue of a JAK (Janus Activated Kinase) protein, thereby activating it.	0.67	0.998	1	0.42	1	1	0.44	0.999	1	1.3	0.0364	1	4.8	4.75e-13	1.07e-10
ENSG00000224389	C4B	MAYO_CER	Comprehensive	M0	2826	2694	455	0.0176483	1	5	0.00185598	0.555556	9	GO:0060252	BP	positive regulation of glial cell proliferation	Any process that activates or increases the rate or extent of glial cell proliferation.	0.67	0.998	1	0.42	1	1	0.44	0.999	1	1.3	0.0364	1	4.8	4.75e-13	1.07e-10
ENSG00000224389	C4B	MAYO_CER	Comprehensive	M0	2826	2694	456	0.0176483	1	5	0.00185598	0.555556	9	GO:0060456	BP	positive regulation of digestive system process	Any process that increases the frequency, rate or extent of a digestive system process, a physical, chemical, or biochemical process carried out by living organisms to break down ingested nutrients into components that may be easily absorbed and directed into metabolism.	0.67	0.998	1	0.42	1	1	0.44	0.999	1	1.3	0.0364	1	4.8	4.75e-13	1.07e-10
ENSG00000224389	C4B	MAYO_CER	Comprehensive	M0	2826	2694	457	0.0176483	1	5	0.00185598	0.555556	9	GO:0072677	BP	eosinophil migration	The movement of an eosinophil within or between different tissues and organs of the body.	0.67	0.998	1	0.42	1	1	0.44	0.999	1	1.3	0.0364	1	4.8	4.75e-13	1.07e-10
ENSG00000224389	C4B	MAYO_CER	Comprehensive	M0	2826	2694	458	0.0176483	1	5	0.00185598	0.555556	9	GO:0005583	CC	fibrillar collagen trimer	Any triple helical collagen trimer that forms fibrils.	0.67	0.998	1	0.42	1	1	0.44	0.999	1	1.3	0.0364	1	4.8	4.75e-13	1.07e-10
ENSG00000224389	C4B	MAYO_CER	Comprehensive	M0	2826	2694	459	0.0176483	1	5	0.00185598	0.555556	9	GO:0005859	CC	muscle myosin complex	A filament of myosin found in a muscle cell of any type.	0.67	0.998	1	0.42	1	1	0.44	0.999	1	1.3	0.0364	1	4.8	4.75e-13	1.07e-10
ENSG00000224389	C4B	MAYO_CER	Comprehensive	M0	2826	2694	460	0.0176483	1	5	0.00185598	0.555556	9	GO:0042612	CC	MHC class I protein complex	A transmembrane protein complex composed of a MHC class I alpha chain and an invariant beta2-microglobin chain, and with or without a bound peptide antigen. Class I here refers to classical class I molecules.	0.67	0.998	1	0.42	1	1	0.44	0.999	1	1.3	0.0364	1	4.8	4.75e-13	1.07e-10
ENSG00000224389	C4B	MAYO_CER	Comprehensive	M0	2826	2694	461	0.0176483	1	5	0.00185598	0.555556	9	GO:0005024	MF	transforming growth factor beta-activated receptor activity	Combining with a transforming growth factor beta (TGFbeta) and transmitting the signal from one side of the membrane to the other to initiate a change in cell activity by catalysis of the reaction: ATP protein serine = ADP + protein serine phosphate, and ATP + protein threonine = ADP + protein threonine phosphate.	0.67	0.998	1	0.42	1	1	0.44	0.999	1	1.3	0.0364	1	4.8	4.75e-13	1.07e-10
ENSG00000224389	C4B	MAYO_CER	Comprehensive	M0	2826	2694	462	0.0176483	1	5	0.00185598	0.555556	9	GO:0016004	MF	phospholipase activator activity	Increases the activity of a phospholipase, an enzyme that catalyzes of the hydrolysis of a glycerophospholipid.	0.67	0.998	1	0.42	1	1	0.44	0.999	1	1.3	0.0364	1	4.8	4.75e-13	1.07e-10
ENSG00000224389	C4B	MAYO_CER	Comprehensive	M0	2826	2694	463	0.0176483	1	5	0.00185598	0.555556	9	GO:0051010	MF	microtubule plus-end binding	Interacting selectively and non-covalently with the plus end of a microtubule.	0.67	0.998	1	0.42	1	1	0.44	0.999	1	1.3	0.0364	1	4.8	4.75e-13	1.07e-10
ENSG00000224389	C4B	MAYO_CER	Comprehensive	M0	2826	2694	464	0.0176483	1	5	0.00185598	0.555556	9	GO:0060229	MF	lipase activator activity	Binds to and increases the activity of a lipase, an enzyme that catalyzes of the hydrolysis of a lipid.	0.67	0.998	1	0.42	1	1	0.44	0.999	1	1.3	0.0364	1	4.8	4.75e-13	1.07e-10
ENSG00000224389	C4B	MAYO_CER	Comprehensive	M0	2826	2694	465	0.0178104	1	277	0.102821	0.21811	1270	GO:0010557	BP	positive regulation of macromolecule biosynthetic process	Any process that increases the rate, frequency or extent of the chemical reactions and pathways resulting in the formation of a macromolecule, any molecule of high relative molecular mass, the structure of which essentially comprises the multiple repetition of units derived, actually or conceptually, from molecules of low relative molecular mass.	0.67	0.998	1	0.42	1	1	0.44	0.999	1	1.3	0.0364	1	4.8	4.75e-13	1.07e-10
ENSG00000224389	C4B	MAYO_CER	Comprehensive	M0	2826	2694	466	0.01793	1	58	0.0215293	0.253275	229	GO:0001666	BP	response to hypoxia	Any process that results in a change in state or activity of a cell or an organism (in terms of movement, secretion, enzyme production, gene expression, etc.) as a result of a stimulus indicating lowered oxygen tension. Hypoxia, defined as a decline in O2 levels below normoxic levels of 20.8 - 20.95%, results in metabolic adaptation at both the cellular and organismal level.	0.67	0.998	1	0.42	1	1	0.44	0.999	1	1.3	0.0364	1	4.8	4.75e-13	1.07e-10
ENSG00000224389	C4B	MAYO_CER	Comprehensive	M0	2826	2694	467	0.0183493	1	42	0.0155902	0.265823	158	GO:0007623	BP	circadian rhythm	Any biological process in an organism that recurs with a regularity of approximately 24 hours.	0.67	0.998	1	0.42	1	1	0.44	0.999	1	1.3	0.0364	1	4.8	4.75e-13	1.07e-10
ENSG00000224389	C4B	MAYO_CER	Comprehensive	M0	2826	2694	468	0.0183962	1	159	0.05902	0.226819	701	GO:0072358	BP	cardiovascular system development	The process whose specific outcome is the progression of the cardiovascular system over time, from its formation to the mature structure. The cardiovascular system is the anatomical system that has as its parts the heart and blood vessels.	0.67	0.998	1	0.42	1	1	0.44	0.999	1	1.3	0.0364	1	4.8	4.75e-13	1.07e-10
ENSG00000224389	C4B	MAYO_CER	Comprehensive	M0	2826	2694	469	0.0183963	1	104	0.0386043	0.235828	441	GO:0015672	BP	monovalent inorganic cation transport	The directed movement of inorganic cations with a valency of one into, out of or within a cell, or between cells, by means of some agent such as a transporter or pore. Inorganic cations are atoms or small molecules with a positive charge which do not contain carbon in covalent linkage.	0.67	0.998	1	0.42	1	1	0.44	0.999	1	1.3	0.0364	1	4.8	4.75e-13	1.07e-10
ENSG00000224389	C4B	MAYO_CER	Comprehensive	M0	2826	2694	470	0.0186255	1	39	0.0144766	0.268966	145	GO:0001726	CC	ruffle	Projection at the leading edge of a crawling cell; the protrusions are supported by a microfilament meshwork.	0.67	0.998	1	0.42	1	1	0.44	0.999	1	1.3	0.0364	1	4.8	4.75e-13	1.07e-10
ENSG00000224389	C4B	MAYO_CER	Comprehensive	M0	2826	2694	471	0.0186711	1	53	0.0196733	0.256039	207	GO:0001822	BP	kidney development	The process whose specific outcome is the progression of the kidney over time, from its formation to the mature structure. The kidney is an organ that filters the blood and/or excretes the end products of body metabolism in the form of urine.	0.67	0.998	1	0.42	1	1	0.44	0.999	1	1.3	0.0364	1	4.8	4.75e-13	1.07e-10
ENSG00000224389	C4B	MAYO_CER	Comprehensive	M0	2826	2694	472	0.0188341	1	24	0.00890869	0.296296	81	GO:0070851	MF	growth factor receptor binding	Interacting selectively and non-covalently with a growth factor receptor.	0.67	0.998	1	0.42	1	1	0.44	0.999	1	1.3	0.0364	1	4.8	4.75e-13	1.07e-10
ENSG00000224389	C4B	MAYO_CER	Comprehensive	M0	2826	2694	473	0.0189445	1	13	0.00482554	0.351351	37	GO:0015459	MF	potassium channel regulator activity	Modulates the activity of a potassium channel.	0.67	0.998	1	0.42	1	1	0.44	0.999	1	1.3	0.0364	1	4.8	4.75e-13	1.07e-10
ENSG00000224389	C4B	MAYO_CER	Comprehensive	M0	2826	2694	474	0.0196375	1	22	0.0081663	0.30137	73	GO:0008081	MF	phosphoric diester hydrolase activity	Catalysis of the hydrolysis of a phosphodiester to give a phosphomonoester and a free hydroxyl group.	0.67	0.998	1	0.42	1	1	0.44	0.999	1	1.3	0.0364	1	4.8	4.75e-13	1.07e-10
ENSG00000224389	C4B	MAYO_CER	Comprehensive	M0	2826	2694	475	0.0196814	1	10	0.00371195	0.384615	26	GO:1901661	BP	quinone metabolic process	The chemical reactions and pathways involving quinone.	0.67	0.998	1	0.42	1	1	0.44	0.999	1	1.3	0.0364	1	4.8	4.75e-13	1.07e-10
ENSG00000224389	C4B	MAYO_CER	Comprehensive	M0	2826	2694	476	0.0196933	1	14	0.00519673	0.341463	41	GO:0031295	BP	T cell costimulation	The process of providing, via surface-bound receptor-ligand pairs, a second, antigen-independent, signal in addition to that provided by the T cell receptor to augment T cell activation.	0.67	0.998	1	0.42	1	1	0.44	0.999	1	1.3	0.0364	1	4.8	4.75e-13	1.07e-10
ENSG00000224389	C4B	MAYO_CER	Comprehensive	M0	2826	2694	477	0.0196933	1	14	0.00519673	0.341463	41	GO:0031663	BP	lipopolysaccharide-mediated signaling pathway	A series of molecular signals initiated by the binding of a lipopolysaccharide (LPS) to a receptor on the surface of a target cell, and ending with regulation of a downstream cellular process, e.g. transcription. Lipopolysaccharides are major components of the outer membrane of Gram-negative bacteria, making them prime targets for recognition by the immune system.	0.67	0.998	1	0.42	1	1	0.44	0.999	1	1.3	0.0364	1	4.8	4.75e-13	1.07e-10
ENSG00000224389	C4B	MAYO_CER	Comprehensive	M0	2826	2694	478	0.019922	1	40	0.0148478	0.266667	150	GO:0043627	BP	response to estrogen	Any process that results in a change in state or activity of a cell or an organism (in terms of movement, secretion, enzyme production, gene expression, etc.) as a result of stimulus by an estrogen, C18 steroid hormones that can stimulate the development of female sexual characteristics.	0.67	0.998	1	0.42	1	1	0.44	0.999	1	1.3	0.0364	1	4.8	4.75e-13	1.07e-10
ENSG00000224389	C4B	MAYO_CER	Comprehensive	M0	2826	2694	479	0.0200731	1	182	0.0675575	0.223862	813	GO:0009725	BP	response to hormone	Any process that results in a change in state or activity of a cell or an organism (in terms of movement, secretion, enzyme production, gene expression, etc.) as a result of a hormone stimulus.	0.67	0.998	1	0.42	1	1	0.44	0.999	1	1.3	0.0364	1	4.8	4.75e-13	1.07e-10
ENSG00000224389	C4B	MAYO_CER	Comprehensive	M0	2826	2694	480	0.0201899	1	8	0.00296956	0.421053	19	GO:0019835	BP	cytolysis	The rupture of cell membranes and the loss of cytoplasm.	0.67	0.998	1	0.42	1	1	0.44	0.999	1	1.3	0.0364	1	4.8	4.75e-13	1.07e-10
ENSG00000224389	C4B	MAYO_CER	Comprehensive	M0	2826	2694	481	0.0201899	1	8	0.00296956	0.421053	19	GO:0035774	BP	positive regulation of insulin secretion involved in cellular response to glucose stimulus	Any process that increases the frequency, rate or extent of the regulated release of insulin that contributes to the response of a cell to glucose.	0.67	0.998	1	0.42	1	1	0.44	0.999	1	1.3	0.0364	1	4.8	4.75e-13	1.07e-10
ENSG00000224389	C4B	MAYO_CER	Comprehensive	M0	2826	2694	482	0.0201909	1	15	0.00556793	0.333333	45	GO:0035773	BP	insulin secretion involved in cellular response to glucose stimulus	The regulated release of proinsulin from secretory granules (B granules) in the B cells of the pancreas; accompanied by cleavage of proinsulin to form mature insulin, in response to a glucose stimulus.	0.67	0.998	1	0.42	1	1	0.44	0.999	1	1.3	0.0364	1	4.8	4.75e-13	1.07e-10
ENSG00000224389	C4B	MAYO_CER	Comprehensive	M0	2826	2694	483	0.0201909	1	15	0.00556793	0.333333	45	GO:0042446	BP	hormone biosynthetic process	The chemical reactions and pathways resulting in the formation of any hormone, naturally occurring substances secreted by specialized cells that affects the metabolism or behavior of other cells possessing functional receptors for the hormone.	0.67	0.998	1	0.42	1	1	0.44	0.999	1	1.3	0.0364	1	4.8	4.75e-13	1.07e-10
ENSG00000224389	C4B	MAYO_CER	Comprehensive	M0	2826	2694	484	0.0203452	1	452	0.16778	0.21171	2135	GO:0009653	BP	anatomical structure morphogenesis	The process in which anatomical structures are generated and organized. Morphogenesis pertains to the creation of form.	0.67	0.998	1	0.42	1	1	0.44	0.999	1	1.3	0.0364	1	4.8	4.75e-13	1.07e-10
ENSG00000224389	C4B	MAYO_CER	Comprehensive	M0	2826	2694	485	0.0204827	1	16	0.00593912	0.326531	49	GO:0002821	BP	positive regulation of adaptive immune response	Any process that activates or increases the frequency, rate, or extent of an adaptive immune response.	0.67	0.998	1	0.42	1	1	0.44	0.999	1	1.3	0.0364	1	4.8	4.75e-13	1.07e-10
ENSG00000224389	C4B	MAYO_CER	Comprehensive	M0	2826	2694	486	0.0204827	1	16	0.00593912	0.326531	49	GO:0005882	CC	intermediate filament	A cytoskeletal structure that forms a distinct elongated structure, characteristically 10 nm in diameter, that occurs in the cytoplasm of eukaryotic cells. Intermediate filaments form a fibrous system, composed of chemically heterogeneous subunits and involved in mechanically integrating the various components of the cytoplasmic space. Intermediate filaments may be divided into five chemically di…	0.67	0.998	1	0.42	1	1	0.44	0.999	1	1.3	0.0364	1	4.8	4.75e-13	1.07e-10
ENSG00000224389	C4B	MAYO_CER	Comprehensive	M0	2826	2694	487	0.0205519	1	253	0.0939124	0.218669	1157	GO:0042592	BP	homeostatic process	Any biological process involved in the maintenance of an internal steady state.	0.67	0.998	1	0.42	1	1	0.44	0.999	1	1.3	0.0364	1	4.8	4.75e-13	1.07e-10
ENSG00000224389	C4B	MAYO_CER	Comprehensive	M0	2826	2694	488	0.0206069	1	17	0.00631032	0.320755	53	GO:0016101	BP	diterpenoid metabolic process	The chemical reactions and pathways involving diterpenoid compounds, terpenoids with four isoprene units.	0.67	0.998	1	0.42	1	1	0.44	0.999	1	1.3	0.0364	1	4.8	4.75e-13	1.07e-10
ENSG00000224389	C4B	MAYO_CER	Comprehensive	M0	2826	2694	489	0.0211217	1	251	0.09317	0.218641	1148	GO:0006811	BP	ion transport	The directed movement of charged atoms or small charged molecules into, out of or within a cell, or between cells, by means of some agent such as a transporter or pore.	0.67	0.998	1	0.42	1	1	0.44	0.999	1	1.3	0.0364	1	4.8	4.75e-13	1.07e-10
ENSG00000224389	C4B	MAYO_CER	Comprehensive	M0	2826	2694	490	0.0212353	1	74	0.0274684	0.243421	304	GO:0001558	BP	regulation of cell growth	Any process that modulates the frequency, rate, extent or direction of cell growth.	0.67	0.998	1	0.42	1	1	0.44	0.999	1	1.3	0.0364	1	4.8	4.75e-13	1.07e-10
ENSG00000224389	C4B	MAYO_CER	Comprehensive	M0	2826	2694	491	0.0212528	1	58	0.0215293	0.251082	231	GO:0043405	BP	regulation of MAP kinase activity	Any process that modulates the frequency, rate or extent of MAP kinase activity.	0.67	0.998	1	0.42	1	1	0.44	0.999	1	1.3	0.0364	1	4.8	4.75e-13	1.07e-10
ENSG00000224389	C4B	MAYO_CER	Comprehensive	M0	2826	2694	492	0.0213298	1	119	0.0441722	0.231518	514	GO:0005509	MF	calcium ion binding	Interacting selectively and non-covalently with calcium ions (Ca2+).	0.67	0.998	1	0.42	1	1	0.44	0.999	1	1.3	0.0364	1	4.8	4.75e-13	1.07e-10
ENSG00000224389	C4B	MAYO_CER	Comprehensive	M0	2826	2694	493	0.0215232	1	11	0.00408315	0.366667	30	GO:0030815	BP	negative regulation of cAMP metabolic process	Any process that stops, prevents, or reduces the frequency, rate or extent of the chemical reactions and pathways involving the nucleotide cAMP (cyclic AMP, adenosine 3',5'-cyclophosphate).	0.67	0.998	1	0.42	1	1	0.44	0.999	1	1.3	0.0364	1	4.8	4.75e-13	1.07e-10
ENSG00000224389	C4B	MAYO_CER	Comprehensive	M0	2826	2694	494	0.0215232	1	11	0.00408315	0.366667	30	GO:0042531	BP	positive regulation of tyrosine phosphorylation of STAT protein	Any process that activates or increases the frequency, rate or extent of the introduction of a phosphate group to a tyrosine residue of a STAT (Signal Transducer and Activator of Transcription) protein.	0.67	0.998	1	0.42	1	1	0.44	0.999	1	1.3	0.0364	1	4.8	4.75e-13	1.07e-10
ENSG00000224389	C4B	MAYO_CER	Comprehensive	M0	2826	2694	495	0.0215232	1	11	0.00408315	0.366667	30	GO:0045776	BP	negative regulation of blood pressure	Any process in which the force of blood traveling through the circulatory system is decreased.	0.67	0.998	1	0.42	1	1	0.44	0.999	1	1.3	0.0364	1	4.8	4.75e-13	1.07e-10
ENSG00000224389	C4B	MAYO_CER	Comprehensive	M0	2826	2694	496	0.0216235	1	38	0.0141054	0.267606	142	GO:0061138	BP	morphogenesis of a branching epithelium	The process in which the anatomical structures of a branched epithelium are generated and organized.	0.67	0.998	1	0.42	1	1	0.44	0.999	1	1.3	0.0364	1	4.8	4.75e-13	1.07e-10
ENSG00000224389	C4B	MAYO_CER	Comprehensive	M0	2826	2694	497	0.021781	1	148	0.0549369	0.226994	652	GO:0043066	BP	negative regulation of apoptotic process	Any process that stops, prevents, or reduces the frequency, rate or extent of cell death by apoptotic process.	0.67	0.998	1	0.42	1	1	0.44	0.999	1	1.3	0.0364	1	4.8	4.75e-13	1.07e-10
ENSG00000224389	C4B	MAYO_CER	Comprehensive	M0	2826	2694	498	0.0218141	1	110	0.0408315	0.233051	472	GO:0007186	BP	G-protein coupled receptor signaling pathway	A series of molecular signals that proceeds with an activated receptor promoting the exchange of GDP for GTP on the alpha-subunit of an associated heterotrimeric G-protein complex. The GTP-bound activated alpha-G-protein then dissociates from the beta- and gamma-subunits to further transmit the signal within the cell. The pathway begins with receptor-ligand interaction, or for basal GPCR signalin…	0.67	0.998	1	0.42	1	1	0.44	0.999	1	1.3	0.0364	1	4.8	4.75e-13	1.07e-10
ENSG00000224389	C4B	MAYO_CER	Comprehensive	M0	2826	2694	499	0.0221441	1	89	0.0330364	0.237968	374	GO:0009314	BP	response to radiation	Any process that results in a change in state or activity of a cell or an organism (in terms of movement, secretion, enzyme production, gene expression, etc.) as a result of an electromagnetic radiation stimulus. Electromagnetic radiation is a propagating wave in space with electric and magnetic components. These components oscillate at right angles to each other and to the direction of propagati…	0.67	0.998	1	0.42	1	1	0.44	0.999	1	1.3	0.0364	1	4.8	4.75e-13	1.07e-10
ENSG00000224389	C4B	MAYO_CER	Comprehensive	M0	2826	2694	500	0.0221755	1	73	0.0270973	0.243333	300	GO:0001701	BP	in utero embryonic development	The process whose specific outcome is the progression of the embryo in the uterus over time, from formation of the zygote in the oviduct, to birth. An example of this process is found in Mus musculus.	0.67	0.998	1	0.42	1	1	0.44	0.999	1	1.3	0.0364	1	4.8	4.75e-13	1.07e-10
ENSG00000224389	C4B	MAYO_CER	Comprehensive	M0	2826	2694	501	0.0223835	1	342	0.126949	0.21442	1595	GO:0050793	BP	regulation of developmental process	Any process that modulates the frequency, rate or extent of development, the biological process whose specific outcome is the progression of a multicellular organism over time from an initial condition (e.g. a zygote, or a young adult) to a later condition (e.g. a multicellular animal or an aged adult).	0.67	0.998	1	0.42	1	1	0.44	0.999	1	1.3	0.0364	1	4.8	4.75e-13	1.07e-10
ENSG00000224389	C4B	MAYO_CER	Comprehensive	M0	2826	2694	502	0.0223982	1	23	0.00853749	0.294872	78	GO:0001936	BP	regulation of endothelial cell proliferation	Any process that modulates the frequency, rate, or extent of endothelial cell proliferation.	0.67	0.998	1	0.42	1	1	0.44	0.999	1	1.3	0.0364	1	4.8	4.75e-13	1.07e-10
ENSG00000224389	C4B	MAYO_CER	Comprehensive	M0	2826	2694	503	0.0223982	1	23	0.00853749	0.294872	78	GO:0032963	BP	collagen metabolic process	The chemical reactions and pathways involving collagen, any of a group of fibrous proteins of very high tensile strength that form the main component of connective tissue in animals. Collagen is highly enriched in glycine (some regions are 33% glycine) and proline, occurring predominantly as 3-hydroxyproline (about 20%).	0.67	0.998	1	0.42	1	1	0.44	0.999	1	1.3	0.0364	1	4.8	4.75e-13	1.07e-10
ENSG00000224389	C4B	MAYO_CER	Comprehensive	M0	2826	2694	504	0.0234516	1	7	0.00259837	0.4375	16	GO:0006309	BP	apoptotic DNA fragmentation	The cleavage of DNA during apoptosis, which usually occurs in two stages: cleavage into fragments of about 50 kbp followed by cleavage between nucleosomes to yield 200 bp fragments.	0.67	0.998	1	0.42	1	1	0.44	0.999	1	1.3	0.0364	1	4.8	4.75e-13	1.07e-10
ENSG00000224389	C4B	MAYO_CER	Comprehensive	M0	2826	2694	505	0.0234516	1	7	0.00259837	0.4375	16	GO:0031167	BP	rRNA methylation	The posttranscriptional addition of methyl groups to specific residues in an rRNA molecule.	0.67	0.998	1	0.42	1	1	0.44	0.999	1	1.3	0.0364	1	4.8	4.75e-13	1.07e-10
ENSG00000224389	C4B	MAYO_CER	Comprehensive	M0	2826	2694	506	0.0234516	1	7	0.00259837	0.4375	16	GO:0050913	BP	sensory perception of bitter taste	The series of events required to receive a bitter taste stimulus, convert it to a molecular signal, and recognize and characterize the signal. This is a neurological process.	0.67	0.998	1	0.42	1	1	0.44	0.999	1	1.3	0.0364	1	4.8	4.75e-13	1.07e-10
ENSG00000224389	C4B	MAYO_CER	Comprehensive	M0	2826	2694	507	0.0234516	1	7	0.00259837	0.4375	16	GO:0071624	BP	positive regulation of granulocyte chemotaxis	Any process that increases the rate, frequency or extent of granulocyte chemotaxis. Granulocyte chemotaxis is the movement of a granulocyte in response to an external stimulus.	0.67	0.998	1	0.42	1	1	0.44	0.999	1	1.3	0.0364	1	4.8	4.75e-13	1.07e-10
ENSG00000224389	C4B	MAYO_CER	Comprehensive	M0	2826	2694	508	0.0235016	1	9	0.00334076	0.391304	23	GO:0006958	BP	complement activation, classical pathway	Any process involved in the activation of any of the steps of the classical pathway of the complement cascade which allows for the direct killing of microbes, the disposal of immune complexes, and the regulation of other immune processes.	0.67	0.998	1	0.42	1	1	0.44	0.999	1	1.3	0.0364	1	4.8	4.75e-13	1.07e-10
ENSG00000224389	C4B	MAYO_CER	Comprehensive	M0	2826	2694	509	0.0235016	1	9	0.00334076	0.391304	23	GO:0045601	BP	regulation of endothelial cell differentiation	Any process that modulates the frequency, rate or extent of endothelial cell differentiation.	0.67	0.998	1	0.42	1	1	0.44	0.999	1	1.3	0.0364	1	4.8	4.75e-13	1.07e-10
ENSG00000224389	C4B	MAYO_CER	Comprehensive	M0	2826	2694	510	0.0235016	1	9	0.00334076	0.391304	23	GO:0046006	BP	regulation of activated T cell proliferation	Any process that modulates the frequency, rate or extent of activated T cell proliferation.	0.67	0.998	1	0.42	1	1	0.44	0.999	1	1.3	0.0364	1	4.8	4.75e-13	1.07e-10
ENSG00000224389	C4B	MAYO_CER	Comprehensive	M0	2826	2694	511	0.0235016	1	9	0.00334076	0.391304	23	GO:0050829	BP	defense response to Gram-negative bacterium	Reactions triggered in response to the presence of a Gram-negative bacterium that act to protect the cell or organism.	0.67	0.998	1	0.42	1	1	0.44	0.999	1	1.3	0.0364	1	4.8	4.75e-13	1.07e-10
ENSG00000224389	C4B	MAYO_CER	Comprehensive	M0	2826	2694	512	0.0235016	1	9	0.00334076	0.391304	23	GO:0070888	MF	E-box binding	Interacting selectively and non-covalently with an E-box, a DNA motif with the consensus sequence CANNTG that is found in the promoters of a wide array of genes expressed in neurons, muscle and other tissues.	0.67	0.998	1	0.42	1	1	0.44	0.999	1	1.3	0.0364	1	4.8	4.75e-13	1.07e-10
ENSG00000224389	C4B	MAYO_CER	Comprehensive	M0	2826	2694	513	0.0236917	1	26	0.00965108	0.285714	91	GO:0042542	BP	response to hydrogen peroxide	Any process that results in a change in state or activity of a cell or an organism (in terms of movement, secretion, enzyme production, gene expression, etc.) as a result of a hydrogen peroxide (H2O2) stimulus.	0.67	0.998	1	0.42	1	1	0.44	0.999	1	1.3	0.0364	1	4.8	4.75e-13	1.07e-10
ENSG00000224389	C4B	MAYO_CER	Comprehensive	M0	2826	2694	514	0.023882	1	20	0.0074239	0.30303	66	GO:0019233	BP	sensory perception of pain	The series of events required for an organism to receive a painful stimulus, convert it to a molecular signal, and recognize and characterize the signal. Pain is medically defined as the physical sensation of discomfort or distress caused by injury or illness, so can hence be described as a harmful stimulus which signals current (or impending) tissue damage. Pain may come from extremes of tempera…	0.67	0.998	1	0.42	1	1	0.44	0.999	1	1.3	0.0364	1	4.8	4.75e-13	1.07e-10
ENSG00000224389	C4B	MAYO_CER	Comprehensive	M0	2826	2694	515	0.0242613	1	149	0.0553081	0.2261	659	GO:0043069	BP	negative regulation of programmed cell death	Any process that stops, prevents, or reduces the frequency, rate or extent of programmed cell death, cell death resulting from activation of endogenous cellular processes.	0.67	0.998	1	0.42	1	1	0.44	0.999	1	1.3	0.0364	1	4.8	4.75e-13	1.07e-10
ENSG00000224389	C4B	MAYO_CER	Comprehensive	M0	2826	2694	516	0.0243586	1	29	0.0107647	0.278846	104	GO:0046058	BP	cAMP metabolic process	The chemical reactions and pathways involving the nucleotide cAMP (cyclic AMP, adenosine 3',5'-cyclophosphate).	0.67	0.998	1	0.42	1	1	0.44	0.999	1	1.3	0.0364	1	4.8	4.75e-13	1.07e-10
ENSG00000224389	C4B	MAYO_CER	Comprehensive	M0	2826	2694	517	0.0243721	1	14	0.00519673	0.333333	42	GO:0050830	BP	defense response to Gram-positive bacterium	Reactions triggered in response to the presence of a Gram-positive bacterium that act to protect the cell or organism.	0.67	0.998	1	0.42	1	1	0.44	0.999	1	1.3	0.0364	1	4.8	4.75e-13	1.07e-10
ENSG00000224389	C4B	MAYO_CER	Comprehensive	M0	2826	2694	518	0.0244434	1	25	0.00927988	0.287356	87	GO:0001959	BP	regulation of cytokine-mediated signaling pathway	Any process that modulates the frequency, rate or extent of the cytokine mediated signaling pathway.	0.67	0.998	1	0.42	1	1	0.44	0.999	1	1.3	0.0364	1	4.8	4.75e-13	1.07e-10
ENSG00000224389	C4B	MAYO_CER	Comprehensive	M0	2826	2694	519	0.0245394	1	137	0.0508537	0.227575	602	GO:0030162	BP	regulation of proteolysis	Any process that modulates the frequency, rate or extent of the hydrolysis of a peptide bond or bonds within a protein.	0.67	0.998	1	0.42	1	1	0.44	0.999	1	1.3	0.0364	1	4.8	4.75e-13	1.07e-10
ENSG00000224389	C4B	MAYO_CER	Comprehensive	M0	2826	2694	520	0.024563	1	18	0.00668151	0.310345	58	GO:1901888	BP	regulation of cell junction assembly	Any process that modulates the frequency, rate or extent of cell junction assembly.	0.67	0.998	1	0.42	1	1	0.44	0.999	1	1.3	0.0364	1	4.8	4.75e-13	1.07e-10
ENSG00000224389	C4B	MAYO_CER	Comprehensive	M0	2826	2694	521	0.0245648	1	32	0.0118782	0.273504	117	GO:0071241	BP	cellular response to inorganic substance	Any process that results in a change in state or activity of a cell (in terms of movement, secretion, enzyme production, gene expression, etc.) as a result of an inorganic substance stimulus.	0.67	0.998	1	0.42	1	1	0.44	0.999	1	1.3	0.0364	1	4.8	4.75e-13	1.07e-10
ENSG00000224389	C4B	MAYO_CER	Comprehensive	M0	2826	2694	522	0.0246978	1	15	0.00556793	0.326087	46	GO:0030134	CC	ER to Golgi transport vesicle	A vesicle that mediates transport from the endoplasmic reticulum to the Golgi complex; bears a coat formed of the COPII coat complex proteins; such vesicles found associated with endoplasmic reticulum (ER) membranes at steady state, and are involved in ER to Golgi (anterograde) vesicle transport.	0.67	0.998	1	0.42	1	1	0.44	0.999	1	1.3	0.0364	1	4.8	4.75e-13	1.07e-10
ENSG00000224389	C4B	MAYO_CER	Comprehensive	M0	2826	2694	523	0.0251903	1	24	0.00890869	0.289157	83	GO:0030814	BP	regulation of cAMP metabolic process	Any process that modulates the frequency, rate or extent of the chemical reactions and pathways involving the nucleotide cAMP (cyclic AMP, adenosine 3',5'-cyclophosphate).	0.67	0.998	1	0.42	1	1	0.44	0.999	1	1.3	0.0364	1	4.8	4.75e-13	1.07e-10
ENSG00000224389	C4B	MAYO_CER	Comprehensive	M0	2826	2694	524	0.0251903	1	24	0.00890869	0.289157	83	GO:0071333	BP	cellular response to glucose stimulus	Any process that results in a change in state or activity of a cell (in terms of movement, secretion, enzyme production, gene expression, etc.) as a result of a glucose stimulus.	0.67	0.998	1	0.42	1	1	0.44	0.999	1	1.3	0.0364	1	4.8	4.75e-13	1.07e-10
ENSG00000224389	C4B	MAYO_CER	Comprehensive	M0	2826	2694	525	0.0253881	1	3	0.00111359	0.75	4	GO:0001768	BP	establishment of T cell polarity	The directed orientation of T cell signaling molecules and associated membrane rafts towards a chemokine gradient or a contact point with antigen presenting cell.	0.67	0.998	1	0.42	1	1	0.44	0.999	1	1.3	0.0364	1	4.8	4.75e-13	1.07e-10
ENSG00000224389	C4B	MAYO_CER	Comprehensive	M0	2826	2694	526	0.0253881	1	3	0.00111359	0.75	4	GO:0003097	BP	renal water transport	The directed movement of water (H2O) by the kidney.	0.67	0.998	1	0.42	1	1	0.44	0.999	1	1.3	0.0364	1	4.8	4.75e-13	1.07e-10
ENSG00000224389	C4B	MAYO_CER	Comprehensive	M0	2826	2694	527	0.0253881	1	3	0.00111359	0.75	4	GO:0006663	BP	platelet activating factor biosynthetic process	The chemical reactions and pathways resulting in the formation of platelet activating factor, 1-O-alkyl-2-acetyl-sn-glycerol 3-phosphocholine, where alkyl = hexadecyl or octadecyl. Platelet activating factor is an inflammatory mediator released from a variety of cells in response to various stimuli.	0.67	0.998	1	0.42	1	1	0.44	0.999	1	1.3	0.0364	1	4.8	4.75e-13	1.07e-10
ENSG00000224389	C4B	MAYO_CER	Comprehensive	M0	2826	2694	528	0.0253881	1	3	0.00111359	0.75	4	GO:0010536	BP	positive regulation of activation of Janus kinase activity	Any process that increases the frequency or rate of activation of JAK protein. The activation of JAK protein is the process of introducing a phosphate group to a tyrosine residue of a JAK (Janus Activated Kinase) protein, thereby activating it.	0.67	0.998	1	0.42	1	1	0.44	0.999	1	1.3	0.0364	1	4.8	4.75e-13	1.07e-10
ENSG00000224389	C4B	MAYO_CER	Comprehensive	M0	2826	2694	529	0.0253881	1	3	0.00111359	0.75	4	GO:0015746	BP	citrate transport	The directed movement of citrate, 2-hydroxy-1,2,3-propanetricarboyxlate, into, out of or within a cell, or between cells, by means of some agent such as a transporter or pore.	0.67	0.998	1	0.42	1	1	0.44	0.999	1	1.3	0.0364	1	4.8	4.75e-13	1.07e-10
ENSG00000224389	C4B	MAYO_CER	Comprehensive	M0	2826	2694	530	0.0253881	1	3	0.00111359	0.75	4	GO:0015801	BP	aromatic amino acid transport	The directed movement of aromatic amino acids, amino acids with aromatic ring, into, out of or within a cell, or between cells, by means of some agent such as a transporter or pore.	0.67	0.998	1	0.42	1	1	0.44	0.999	1	1.3	0.0364	1	4.8	4.75e-13	1.07e-10
ENSG00000224389	C4B	MAYO_CER	Comprehensive	M0	2826	2694	531	0.0253881	1	3	0.00111359	0.75	4	GO:0018243	BP	protein O-linked glycosylation via threonine	The glycosylation of protein via the O3 atom of peptidyl-threonine, forming O3-glycosyl-L-threonine; the most common forms are N-acetylgalactosaminyl, mannosyl, and galactosyl threonine.	0.67	0.998	1	0.42	1	1	0.44	0.999	1	1.3	0.0364	1	4.8	4.75e-13	1.07e-10
ENSG00000224389	C4B	MAYO_CER	Comprehensive	M0	2826	2694	532	0.0253881	1	3	0.00111359	0.75	4	GO:0032417	BP	positive regulation of sodium:proton antiporter activity	Any process that activates or increases the activity of a sodium:hydrogen antiporter, which catalyzes the reaction: Na+(out) + H+(in) = Na+(in) + H+(out).	0.67	0.998	1	0.42	1	1	0.44	0.999	1	1.3	0.0364	1	4.8	4.75e-13	1.07e-10
ENSG00000224389	C4B	MAYO_CER	Comprehensive	M0	2826	2694	533	0.0253881	1	3	0.00111359	0.75	4	GO:0035624	BP	receptor transactivation	The process in which a receptor is activated by another receptor. Receptor transactivation can occur through different mechanisms and includes cross-talk between signaling pathways where one receptor activates a receptor for a different ligand, and also activation of subunits within a receptor oligomer.	0.67	0.998	1	0.42	1	1	0.44	0.999	1	1.3	0.0364	1	4.8	4.75e-13	1.07e-10
ENSG00000224389	C4B	MAYO_CER	Comprehensive	M0	2826	2694	534	0.0253881	1	3	0.00111359	0.75	4	GO:0050861	BP	positive regulation of B cell receptor signaling pathway	Any process that activates or increases the frequency, rate or extent of signaling pathways initiated by the cross-linking of an antigen receptor on a B cell.	0.67	0.998	1	0.42	1	1	0.44	0.999	1	1.3	0.0364	1	4.8	4.75e-13	1.07e-10
ENSG00000224389	C4B	MAYO_CER	Comprehensive	M0	2826	2694	535	0.0253881	1	3	0.00111359	0.75	4	GO:0051414	BP	response to cortisol	Any process that results in a change in state or activity of a cell or an organism (in terms of movement, secretion, enzyme production, gene expression, etc.) as a result of a cortisol stimulus. Cortisol is the major natural glucocorticoid synthesized in the zona fasciculata of the adrenal cortex; it affects the metabolism of glucose, protein, and fats and has appreciable mineralocorticoid activi…	0.67	0.998	1	0.42	1	1	0.44	0.999	1	1.3	0.0364	1	4.8	4.75e-13	1.07e-10
ENSG00000224389	C4B	MAYO_CER	Comprehensive	M0	2826	2694	536	0.0253881	1	3	0.00111359	0.75	4	GO:0051902	BP	negative regulation of mitochondrial depolarization	Any process that stops, prevents, or reduces the frequency, rate or extent of the change in the membrane potential of the mitochondria from negative to positive.	0.67	0.998	1	0.42	1	1	0.44	0.999	1	1.3	0.0364	1	4.8	4.75e-13	1.07e-10
ENSG00000224389	C4B	MAYO_CER	Comprehensive	M0	2826	2694	537	0.0253881	1	3	0.00111359	0.75	4	GO:0060923	BP	cardiac muscle cell fate commitment	The commitment of cells to specific cardiac muscle cell fates and their capacity to differentiate into cardiac muscle cells. Cardiac muscle cells are striated muscle cells that are responsible for heart contraction.	0.67	0.998	1	0.42	1	1	0.44	0.999	1	1.3	0.0364	1	4.8	4.75e-13	1.07e-10
ENSG00000224389	C4B	MAYO_CER	Comprehensive	M0	2826	2694	538	0.0253881	1	3	0.00111359	0.75	4	GO:0071603	BP	endothelial cell-cell adhesion	The attachment of an endothelial cell to another endothelial cell via adhesion molecules.	0.67	0.998	1	0.42	1	1	0.44	0.999	1	1.3	0.0364	1	4.8	4.75e-13	1.07e-10
ENSG00000224389	C4B	MAYO_CER	Comprehensive	M0	2826	2694	539	0.0253881	1	3	0.00111359	0.75	4	GO:0072672	BP	neutrophil extravasation	The migration of a neutrophil from the blood vessels into the surrounding tissue.	0.67	0.998	1	0.42	1	1	0.44	0.999	1	1.3	0.0364	1	4.8	4.75e-13	1.07e-10
ENSG00000224389	C4B	MAYO_CER	Comprehensive	M0	2826	2694	540	0.0253881	1	3	0.00111359	0.75	4	GO:0090188	BP	negative regulation of pancreatic juice secretion	Any process that decreases the rate, frequency or extent of pancreatic juice secretion, the regulated release of pancreatic juice by the exocrine pancreas into the upper part of the intestine.	0.67	0.998	1	0.42	1	1	0.44	0.999	1	1.3	0.0364	1	4.8	4.75e-13	1.07e-10
ENSG00000224389	C4B	MAYO_CER	Comprehensive	M0	2826	2694	541	0.0253881	1	3	0.00111359	0.75	4	GO:2000623	BP	negative regulation of nuclear-transcribed mRNA catabolic process, nonsense-mediated decay	Any process that stops, prevents or reduces the frequency, rate or extent of nuclear-transcribed mRNA catabolic process, nonsense-mediated decay.	0.67	0.998	1	0.42	1	1	0.44	0.999	1	1.3	0.0364	1	4.8	4.75e-13	1.07e-10
ENSG00000224389	C4B	MAYO_CER	Comprehensive	M0	2826	2694	542	0.0253881	1	3	0.00111359	0.75	4	GO:0004311	MF	farnesyltranstransferase activity	Catalysis of the reaction: 2-trans,6-trans-farnesyl diphosphate + isopentenyl diphosphate = diphosphate + geranylgeranyl diphosphate.	0.67	0.998	1	0.42	1	1	0.44	0.999	1	1.3	0.0364	1	4.8	4.75e-13	1.07e-10
ENSG00000224389	C4B	MAYO_CER	Comprehensive	M0	2826	2694	543	0.0253881	1	3	0.00111359	0.75	4	GO:0004908	MF	interleukin-1 receptor activity	Combining with interleukin-1 to initiate a change in cell activity. Interleukin-1 is produced mainly by activated macrophages and is involved in the inflammatory response.	0.67	0.998	1	0.42	1	1	0.44	0.999	1	1.3	0.0364	1	4.8	4.75e-13	1.07e-10
ENSG00000224389	C4B	MAYO_CER	Comprehensive	M0	2826	2694	544	0.0253881	1	3	0.00111359	0.75	4	GO:0015137	MF	citrate transmembrane transporter activity	Enables the transfer of citrate, 2-hydroxy-1,2,3-propanetricarboyxlate, from one side of the membrane to the other.	0.67	0.998	1	0.42	1	1	0.44	0.999	1	1.3	0.0364	1	4.8	4.75e-13	1.07e-10
ENSG00000224389	C4B	MAYO_CER	Comprehensive	M0	2826	2694	545	0.0253881	1	3	0.00111359	0.75	4	GO:0047115	MF	trans-1,2-dihydrobenzene-1,2-diol dehydrogenase activity	Catalysis of the reaction: NADP+ + trans-1,2-dihydrobenzene-1,2-diol = NADPH + catechol.	0.67	0.998	1	0.42	1	1	0.44	0.999	1	1.3	0.0364	1	4.8	4.75e-13	1.07e-10
ENSG00000224389	C4B	MAYO_CER	Comprehensive	M0	2826	2694	546	0.0255328	1	31	0.0115071	0.274336	113	GO:0005057	MF	receptor signaling protein activity	Conveys a signal from an upstream receptor or intracellular signal transducer, converting the signal into a form where it can ultimately trigger a change in the state or activity of a cell.	0.67	0.998	1	0.42	1	1	0.44	0.999	1	1.3	0.0364	1	4.8	4.75e-13	1.07e-10
ENSG00000224389	C4B	MAYO_CER	Comprehensive	M0	2826	2694	547	0.0259211	1	10	0.00371195	0.37037	27	GO:0010165	BP	response to X-ray	Any process that results in a change in state or activity of a cell or an organism (in terms of movement, secretion, enzyme production, gene expression, etc.) as a result of X-ray radiation. An X-ray is a form of electromagnetic radiation with a wavelength in the range of 10 nanometers to 100 picometers (corresponding to frequencies in the range 30 PHz to 3 EHz).	0.67	0.998	1	0.42	1	1	0.44	0.999	1	1.3	0.0364	1	4.8	4.75e-13	1.07e-10
ENSG00000224389	C4B	MAYO_CER	Comprehensive	M0	2826	2694	548	0.0259211	1	10	0.00371195	0.37037	27	GO:0031343	BP	positive regulation of cell killing	Any process that activates or increases the frequency, rate or extent of cell killing.	0.67	0.998	1	0.42	1	1	0.44	0.999	1	1.3	0.0364	1	4.8	4.75e-13	1.07e-10
ENSG00000224389	C4B	MAYO_CER	Comprehensive	M0	2826	2694	549	0.0259211	1	10	0.00371195	0.37037	27	GO:0048384	BP	retinoic acid receptor signaling pathway	The series of molecular signals generated as a consequence of a retinoic acid receptor binding to one of its physiological ligands.	0.67	0.998	1	0.42	1	1	0.44	0.999	1	1.3	0.0364	1	4.8	4.75e-13	1.07e-10
ENSG00000224389	C4B	MAYO_CER	Comprehensive	M0	2826	2694	550	0.0259211	1	10	0.00371195	0.37037	27	GO:0050909	BP	sensory perception of taste	The series of events required for an organism to receive a gustatory stimulus, convert it to a molecular signal, and recognize and characterize the signal. Gustation involves the direct detection of chemical composition, usually through contact with chemoreceptor cells. This is a neurological process.	0.67	0.998	1	0.42	1	1	0.44	0.999	1	1.3	0.0364	1	4.8	4.75e-13	1.07e-10
ENSG00000224389	C4B	MAYO_CER	Comprehensive	M0	2826	2694	551	0.0259758	1	59	0.0219005	0.247899	238	GO:0004857	MF	enzyme inhibitor activity	Binds to and stops, prevents or reduces the activity of an enzyme.	0.67	0.998	1	0.42	1	1	0.44	0.999	1	1.3	0.0364	1	4.8	4.75e-13	1.07e-10
ENSG00000224389	C4B	MAYO_CER	Comprehensive	M0	2826	2694	552	0.0260013	1	212	0.0786934	0.219917	964	GO:1903507	BP	negative regulation of nucleic acid-templated transcription	Any process that stops, prevents or reduces the frequency, rate or extent of nucleic acid-templated transcription.	0.67	0.998	1	0.42	1	1	0.44	0.999	1	1.3	0.0364	1	4.8	4.75e-13	1.07e-10
ENSG00000224389	C4B	MAYO_CER	Comprehensive	M0	2826	2694	553	0.0260069	1	339	0.125835	0.21388	1585	GO:0006366	BP	transcription from RNA polymerase II promoter	The synthesis of RNA from a DNA template by RNA polymerase II, originating at an RNA polymerase II promoter. Includes transcription of messenger RNA (mRNA) and certain small nuclear RNAs (snRNAs).	0.67	0.998	1	0.42	1	1	0.44	0.999	1	1.3	0.0364	1	4.8	4.75e-13	1.07e-10
ENSG00000224389	C4B	MAYO_CER	Comprehensive	M0	2826	2694	554	0.0261502	1	27	0.0100223	0.28125	96	GO:0001678	BP	cellular glucose homeostasis	A cellular homeostatic process involved in the maintenance of an internal steady state of glucose within a cell or between a cell and its external environment.	0.67	0.998	1	0.42	1	1	0.44	0.999	1	1.3	0.0364	1	4.8	4.75e-13	1.07e-10
ENSG00000224389	C4B	MAYO_CER	Comprehensive	M0	2826	2694	555	0.026152	1	36	0.013363	0.266667	135	GO:0051048	BP	negative regulation of secretion	Any process that stops, prevents, or reduces the frequency, rate or extent of the controlled release of a substance from a cell or a tissue.	0.67	0.998	1	0.42	1	1	0.44	0.999	1	1.3	0.0364	1	4.8	4.75e-13	1.07e-10
ENSG00000224389	C4B	MAYO_CER	Comprehensive	M0	2826	2694	556	0.0262146	1	85	0.0315516	0.23743	358	GO:0009306	BP	protein secretion	The controlled release of proteins from a cell.	0.67	0.998	1	0.42	1	1	0.44	0.999	1	1.3	0.0364	1	4.8	4.75e-13	1.07e-10
ENSG00000224389	C4B	MAYO_CER	Comprehensive	M0	2826	2694	557	0.0262243	1	91	0.0337788	0.235751	386	GO:0016049	BP	cell growth	The process in which a cell irreversibly increases in size over time by accretion and biosynthetic production of matter similar to that already present.	0.67	0.998	1	0.42	1	1	0.44	0.999	1	1.3	0.0364	1	4.8	4.75e-13	1.07e-10
ENSG00000224389	C4B	MAYO_CER	Comprehensive	M0	2826	2694	558	0.0263097	1	214	0.0794358	0.219713	974	GO:1902679	BP	negative regulation of RNA biosynthetic process	Any process that stops, prevents or reduces the frequency, rate or extent of RNA biosynthetic process.	0.67	0.998	1	0.42	1	1	0.44	0.999	1	1.3	0.0364	1	4.8	4.75e-13	1.07e-10
ENSG00000224389	C4B	MAYO_CER	Comprehensive	M0	2826	2694	559	0.026668	1	112	0.0415739	0.230928	485	GO:0055082	BP	cellular chemical homeostasis	Any biological process involved in the maintenance of an internal steady state of a chemical at the level of the cell.	0.67	0.998	1	0.42	1	1	0.44	0.999	1	1.3	0.0364	1	4.8	4.75e-13	1.07e-10
ENSG00000224389	C4B	MAYO_CER	Comprehensive	M0	2826	2694	560	0.0267085	1	38	0.0141054	0.263889	144	GO:0034284	BP	response to monosaccharide	Any process that results in a change in state or activity of a cell or an organism (in terms of movement, secretion, enzyme production, gene expression, etc.) as a result of a monosaccharide stimulus.	0.67	0.998	1	0.42	1	1	0.44	0.999	1	1.3	0.0364	1	4.8	4.75e-13	1.07e-10
ENSG00000224389	C4B	MAYO_CER	Comprehensive	M0	2826	2694	561	0.0268051	1	6	0.00222717	0.461538	13	GO:0001914	BP	regulation of T cell mediated cytotoxicity	Any process that modulates the frequency, rate, or extent of T cell mediated cytotoxicity.	0.67	0.998	1	0.42	1	1	0.44	0.999	1	1.3	0.0364	1	4.8	4.75e-13	1.07e-10
ENSG00000224389	C4B	MAYO_CER	Comprehensive	M0	2826	2694	562	0.0268051	1	6	0.00222717	0.461538	13	GO:0016137	BP	glycoside metabolic process	The chemical reactions and pathways involving glycosides, compounds in which a glycosyl group is substituted into a hydroxyl, thiol or selenol group in another compound.	0.67	0.998	1	0.42	1	1	0.44	0.999	1	1.3	0.0364	1	4.8	4.75e-13	1.07e-10
ENSG00000224389	C4B	MAYO_CER	Comprehensive	M0	2826	2694	563	0.0268051	1	6	0.00222717	0.461538	13	GO:0021542	BP	dentate gyrus development	The process whose specific outcome is the progression of the dentate gyrus over time, from its formation to the mature structure. The dentate gyrus is one of two interlocking gyri of the hippocampus. It contains granule cells, which project to the pyramidal cells and interneurons of the CA3 region of the ammon gyrus.	0.67	0.998	1	0.42	1	1	0.44	0.999	1	1.3	0.0364	1	4.8	4.75e-13	1.07e-10
ENSG00000224389	C4B	MAYO_CER	Comprehensive	M0	2826	2694	564	0.0268051	1	6	0.00222717	0.461538	13	GO:0044342	BP	type B pancreatic cell proliferation	The multiplication or reproduction of pancreatic B cells, resulting in the expansion of an pancreatic B cell population. Pancreatic B cell are cells of the pancreas that secrete insulin.	0.67	0.998	1	0.42	1	1	0.44	0.999	1	1.3	0.0364	1	4.8	4.75e-13	1.07e-10
ENSG00000224389	C4B	MAYO_CER	Comprehensive	M0	2826	2694	565	0.0268051	1	6	0.00222717	0.461538	13	GO:0045603	BP	positive regulation of endothelial cell differentiation	Any process that activates or increases the frequency, rate or extent of endothelial cell differentiation.	0.67	0.998	1	0.42	1	1	0.44	0.999	1	1.3	0.0364	1	4.8	4.75e-13	1.07e-10
ENSG00000224389	C4B	MAYO_CER	Comprehensive	M0	2826	2694	566	0.0268051	1	6	0.00222717	0.461538	13	GO:0060055	BP	angiogenesis involved in wound healing	Blood vessel formation when new vessels emerge from the proliferation of pre-existing blood vessels and contribute to the series of events that restore integrity to a damaged tissue, following an injury.	0.67	0.998	1	0.42	1	1	0.44	0.999	1	1.3	0.0364	1	4.8	4.75e-13	1.07e-10
ENSG00000224389	C4B	MAYO_CER	Comprehensive	M0	2826	2694	567	0.0268051	1	6	0.00222717	0.461538	13	GO:1904294	BP	positive regulation of ERAD pathway	Any process that activates or increases the frequency, rate or extent of ERAD pathway.	0.67	0.998	1	0.42	1	1	0.44	0.999	1	1.3	0.0364	1	4.8	4.75e-13	1.07e-10
ENSG00000224389	C4B	MAYO_CER	Comprehensive	M0	2826	2694	568	0.0268051	1	6	0.00222717	0.461538	13	GO:0005184	MF	neuropeptide hormone activity	The action characteristic of a neuropeptide hormone, any peptide hormone that acts in the central nervous system. A neuropeptide is any of several types of molecules found in brain tissue, composed of short chains of amino acids; they include endorphins, enkephalins, vasopressin, and others. They are often localized in axon terminals at synapses and are classified as putative neurotransmitters, a…	0.67	0.998	1	0.42	1	1	0.44	0.999	1	1.3	0.0364	1	4.8	4.75e-13	1.07e-10
ENSG00000224389	C4B	MAYO_CER	Comprehensive	M0	2826	2694	569	0.0268051	1	6	0.00222717	0.461538	13	GO:0008649	MF	rRNA methyltransferase activity	Catalysis of the transfer of a methyl group from S-adenosyl-L-methionine to a nucleoside residue in an rRNA molecule.	0.67	0.998	1	0.42	1	1	0.44	0.999	1	1.3	0.0364	1	4.8	4.75e-13	1.07e-10
ENSG00000224389	C4B	MAYO_CER	Comprehensive	M0	2826	2694	570	0.0273308	1	21	0.0077951	0.295775	71	GO:0004252	MF	serine-type endopeptidase activity	Catalysis of the hydrolysis of internal, alpha-peptide bonds in a polypeptide chain by a catalytic mechanism that involves a catalytic triad consisting of a serine nucleophile that is activated by a proton relay involving an acidic residue (e.g. aspartate or glutamate) and a basic residue (usually histidine).	0.67	0.998	1	0.42	1	1	0.44	0.999	1	1.3	0.0364	1	4.8	4.75e-13	1.07e-10
ENSG00000224389	C4B	MAYO_CER	Comprehensive	M0	2826	2694	571	0.0274829	1	63	0.0233853	0.245136	257	GO:0042886	BP	amide transport	The directed movement of an amide, any compound containing one, two, or three acyl groups attached to a nitrogen atom, into, out of or within a cell, or between cells, by means of some agent such as a transporter or pore.	0.67	0.998	1	0.42	1	1	0.44	0.999	1	1.3	0.0364	1	4.8	4.75e-13	1.07e-10
ENSG00000224389	C4B	MAYO_CER	Comprehensive	M0	2826	2694	572	0.0275782	1	32	0.0118782	0.271186	118	GO:0043433	BP	negative regulation of sequence-specific DNA binding transcription factor activity	Any process that stops, prevents, or reduces the frequency, rate or extent of the activity of a transcription factor, any factor involved in the initiation or regulation of transcription.	0.67	0.998	1	0.42	1	1	0.44	0.999	1	1.3	0.0364	1	4.8	4.75e-13	1.07e-10
ENSG00000224389	C4B	MAYO_CER	Comprehensive	M0	2826	2694	573	0.0275782	1	32	0.0118782	0.271186	118	GO:0048754	BP	branching morphogenesis of an epithelial tube	The process in which the anatomical structures of branches in an epithelial tube are generated and organized. A tube is a long hollow cylinder.	0.67	0.998	1	0.42	1	1	0.44	0.999	1	1.3	0.0364	1	4.8	4.75e-13	1.07e-10
ENSG00000224389	C4B	MAYO_CER	Comprehensive	M0	2826	2694	574	0.0276267	1	11	0.00408315	0.354839	31	GO:0001960	BP	negative regulation of cytokine-mediated signaling pathway	Any process that stops, prevents, or reduces the frequency, rate or extent of the cytokine mediated signaling pathway.	0.67	0.998	1	0.42	1	1	0.44	0.999	1	1.3	0.0364	1	4.8	4.75e-13	1.07e-10
ENSG00000224389	C4B	MAYO_CER	Comprehensive	M0	2826	2694	575	0.0276267	1	11	0.00408315	0.354839	31	GO:0033003	BP	regulation of mast cell activation	Any process that modulates the frequency, rate, or extent of mast cell activation.	0.67	0.998	1	0.42	1	1	0.44	0.999	1	1.3	0.0364	1	4.8	4.75e-13	1.07e-10
ENSG00000224389	C4B	MAYO_CER	Comprehensive	M0	2826	2694	576	0.0276267	1	11	0.00408315	0.354839	31	GO:2000351	BP	regulation of endothelial cell apoptotic process	Any process that modulates the frequency, rate or extent of endothelial cell apoptotic process.	0.67	0.998	1	0.42	1	1	0.44	0.999	1	1.3	0.0364	1	4.8	4.75e-13	1.07e-10
ENSG00000224389	C4B	MAYO_CER	Comprehensive	M0	2826	2694	577	0.0280181	1	8	0.00296956	0.4	20	GO:0060561	BP	apoptotic process involved in morphogenesis	Any apoptotic process that contributes to the shaping of an anatomical structure.	0.67	0.998	1	0.42	1	1	0.44	0.999	1	1.3	0.0364	1	4.8	4.75e-13	1.07e-10
ENSG00000224389	C4B	MAYO_CER	Comprehensive	M0	2826	2694	578	0.0280181	1	8	0.00296956	0.4	20	GO:1903307	BP	positive regulation of regulated secretory pathway	Any process that activates or increases the frequency, rate or extent of regulated secretory pathway.	0.67	0.998	1	0.42	1	1	0.44	0.999	1	1.3	0.0364	1	4.8	4.75e-13	1.07e-10
ENSG00000224389	C4B	MAYO_CER	Comprehensive	M0	2826	2694	579	0.0280181	1	8	0.00296956	0.4	20	GO:0015026	MF	coreceptor activity	Combining with an extracellular or intracellular messenger, and in cooperation with a nearby primary receptor, initiating a change in cell activity.	0.67	0.998	1	0.42	1	1	0.44	0.999	1	1.3	0.0364	1	4.8	4.75e-13	1.07e-10
ENSG00000224389	C4B	MAYO_CER	Comprehensive	M0	2826	2694	580	0.028226	1	206	0.0764662	0.219851	937	GO:0045892	BP	negative regulation of transcription, DNA-templated	Any process that stops, prevents, or reduces the frequency, rate or extent of cellular DNA-templated transcription.	0.67	0.998	1	0.42	1	1	0.44	0.999	1	1.3	0.0364	1	4.8	4.75e-13	1.07e-10
ENSG00000224389	C4B	MAYO_CER	Comprehensive	M0	2826	2694	581	0.0287697	1	12	0.00445434	0.342857	35	GO:0051055	BP	negative regulation of lipid biosynthetic process	Any process that stops, prevents, or reduces the frequency, rate or extent of the chemical reactions and pathways resulting in the formation of lipids.	0.67	0.998	1	0.42	1	1	0.44	0.999	1	1.3	0.0364	1	4.8	4.75e-13	1.07e-10
ENSG00000224389	C4B	MAYO_CER	Comprehensive	M0	2826	2694	582	0.0287697	1	12	0.00445434	0.342857	35	GO:0060761	BP	negative regulation of response to cytokine stimulus	Any process that decreases the rate, frequency, or extent of a response to cytokine stimulus.	0.67	0.998	1	0.42	1	1	0.44	0.999	1	1.3	0.0364	1	4.8	4.75e-13	1.07e-10
ENSG00000224389	C4B	MAYO_CER	Comprehensive	M0	2826	2694	583	0.0287697	1	12	0.00445434	0.342857	35	GO:0072577	BP	endothelial cell apoptotic process	Any apoptotic process in an endothelial cell. An endothelial cell comprises the outermost layer or lining of anatomical structures and can be squamous or cuboidal.	0.67	0.998	1	0.42	1	1	0.44	0.999	1	1.3	0.0364	1	4.8	4.75e-13	1.07e-10
ENSG00000224389	C4B	MAYO_CER	Comprehensive	M0	2826	2694	584	0.0287697	1	12	0.00445434	0.342857	35	GO:1903305	BP	regulation of regulated secretory pathway	Any process that modulates the frequency, rate or extent of regulated secretory pathway.	0.67	0.998	1	0.42	1	1	0.44	0.999	1	1.3	0.0364	1	4.8	4.75e-13	1.07e-10
ENSG00000224389	C4B	MAYO_CER	Comprehensive	M0	2826	2694	585	0.0287902	1	67	0.0248701	0.242754	276	GO:0001503	BP	ossification	The formation of bone or of a bony substance, or the conversion of fibrous tissue or of cartilage into bone or a bony substance.	0.67	0.998	1	0.42	1	1	0.44	0.999	1	1.3	0.0364	1	4.8	4.75e-13	1.07e-10
ENSG00000224389	C4B	MAYO_CER	Comprehensive	M0	2826	2694	586	0.0290374	1	49	0.0181886	0.252577	194	GO:0034329	BP	cell junction assembly	A cellular process that results in the aggregation, arrangement and bonding together of a set of components to form a cell junction.	0.67	0.998	1	0.42	1	1	0.44	0.999	1	1.3	0.0364	1	4.8	4.75e-13	1.07e-10
ENSG00000224389	C4B	MAYO_CER	Comprehensive	M0	2826	2694	587	0.0290774	1	36	0.013363	0.264706	136	GO:0009749	BP	response to glucose	Any process that results in a change in state or activity of a cell or an organism (in terms of movement, secretion, enzyme production, gene expression, etc.) as a result of a glucose stimulus.	0.67	0.998	1	0.42	1	1	0.44	0.999	1	1.3	0.0364	1	4.8	4.75e-13	1.07e-10
ENSG00000224389	C4B	MAYO_CER	Comprehensive	M0	2826	2694	588	0.0290834	1	18	0.00668151	0.305085	59	GO:0005581	CC	collagen trimer	A protein complex consisting of three collagen chains assembled into a left-handed triple helix. These trimers typically assemble into higher order structures.	0.67	0.998	1	0.42	1	1	0.44	0.999	1	1.3	0.0364	1	4.8	4.75e-13	1.07e-10
ENSG00000224389	C4B	MAYO_CER	Comprehensive	M0	2826	2694	589	0.0294716	1	13	0.00482554	0.333333	39	GO:0002448	BP	mast cell mediated immunity	Any process involved in the carrying out of an immune response by a mast cell.	0.67	0.998	1	0.42	1	1	0.44	0.999	1	1.3	0.0364	1	4.8	4.75e-13	1.07e-10
ENSG00000224389	C4B	MAYO_CER	Comprehensive	M0	2826	2694	590	0.0294716	1	13	0.00482554	0.333333	39	GO:0032480	BP	negative regulation of type I interferon production	Any process that stops, prevents, or reduces the frequency, rate, or extent of type I interferon production. Type I interferons include the interferon-alpha, beta, delta, episilon, zeta, kappa, tau, and omega gene families.	0.67	0.998	1	0.42	1	1	0.44	0.999	1	1.3	0.0364	1	4.8	4.75e-13	1.07e-10
ENSG00000224389	C4B	MAYO_CER	Comprehensive	M0	2826	2694	591	0.0294716	1	13	0.00482554	0.333333	39	GO:0032648	BP	regulation of interferon-beta production	Any process that modulates the frequency, rate, or extent of interferon-beta production.	0.67	0.998	1	0.42	1	1	0.44	0.999	1	1.3	0.0364	1	4.8	4.75e-13	1.07e-10
ENSG00000224389	C4B	MAYO_CER	Comprehensive	M0	2826	2694	592	0.0294716	1	13	0.00482554	0.333333	39	GO:0050918	BP	positive chemotaxis	The directed movement of a motile cell or organism towards a higher concentration of a chemical.	0.67	0.998	1	0.42	1	1	0.44	0.999	1	1.3	0.0364	1	4.8	4.75e-13	1.07e-10
ENSG00000224389	C4B	MAYO_CER	Comprehensive	M0	2826	2694	593	0.0295005	1	17	0.00631032	0.309091	55	GO:0001669	CC	acrosomal vesicle	A structure in the head of a spermatozoon that contains acid hydrolases, and is concerned with the breakdown of the outer membrane of the ovum during fertilization. It lies just beneath the plasma membrane and is derived from the lysosome.	0.67	0.998	1	0.42	1	1	0.44	0.999	1	1.3	0.0364	1	4.8	4.75e-13	1.07e-10
ENSG00000224389	C4B	MAYO_CER	Comprehensive	M0	2826	2694	594	0.0296953	1	27	0.0100223	0.278351	97	GO:0008630	BP	intrinsic apoptotic signaling pathway in response to DNA damage	A series of molecular signals in which an intracellular signal is conveyed to trigger the apoptotic death of a cell. The pathway is induced by the detection of DNA damage, and ends when the execution phase of apoptosis is triggered.	0.67	0.998	1	0.42	1	1	0.44	0.999	1	1.3	0.0364	1	4.8	4.75e-13	1.07e-10
ENSG00000224389	C4B	MAYO_CER	Comprehensive	M0	2826	2694	595	0.0296955	1	5	0.00185598	0.5	10	GO:0002551	BP	mast cell chemotaxis	The movement of a mast cell in response to an external stimulus.	0.67	0.998	1	0.42	1	1	0.44	0.999	1	1.3	0.0364	1	4.8	4.75e-13	1.07e-10
ENSG00000224389	C4B	MAYO_CER	Comprehensive	M0	2826	2694	596	0.0296955	1	5	0.00185598	0.5	10	GO:0002691	BP	regulation of cellular extravasation	Any process that modulates the frequency, rate, or extent of cellular extravasation.	0.67	0.998	1	0.42	1	1	0.44	0.999	1	1.3	0.0364	1	4.8	4.75e-13	1.07e-10
ENSG00000224389	C4B	MAYO_CER	Comprehensive	M0	2826	2694	597	0.0296955	1	5	0.00185598	0.5	10	GO:0010155	BP	regulation of proton transport	Any process that modulates the frequency, rate or extent of proton transport into, out of or within a cell, or between cells, by means of some agent such as a transporter or pore.	0.67	0.998	1	0.42	1	1	0.44	0.999	1	1.3	0.0364	1	4.8	4.75e-13	1.07e-10
ENSG00000224389	C4B	MAYO_CER	Comprehensive	M0	2826	2694	598	0.0296955	1	5	0.00185598	0.5	10	GO:0015939	BP	pantothenate metabolic process	The chemical reactions and pathways involving pantothenate, the anion of pantothenic acid, the amide of beta-alanine and pantoic acid. It is a B complex vitamin that is a constituent of coenzyme A and is distributed ubiquitously in foods.	0.67	0.998	1	0.42	1	1	0.44	0.999	1	1.3	0.0364	1	4.8	4.75e-13	1.07e-10
ENSG00000224389	C4B	MAYO_CER	Comprehensive	M0	2826	2694	599	0.0296955	1	5	0.00185598	0.5	10	GO:0019885	BP	antigen processing and presentation of endogenous peptide antigen via MHC class I	The process in which an antigen-presenting cell expresses a peptide antigen of endogenous origin on its cell surface in association with an MHC class I protein complex. The peptide antigen is typically, but not always, processed from a whole protein. Class I here refers to classical class I molecules.	0.67	0.998	1	0.42	1	1	0.44	0.999	1	1.3	0.0364	1	4.8	4.75e-13	1.07e-10
ENSG00000224389	C4B	MAYO_CER	Comprehensive	M0	2826	2694	600	0.0296955	1	5	0.00185598	0.5	10	GO:0034505	BP	tooth mineralization	The process in which calcium salts are deposited into calcareous tooth structures such as dental enamel, dentin and cementum.	0.67	0.998	1	0.42	1	1	0.44	0.999	1	1.3	0.0364	1	4.8	4.75e-13	1.07e-10
ENSG00000224389	C4B	MAYO_CER	Comprehensive	M0	2826	2694	601	0.0296955	1	5	0.00185598	0.5	10	GO:0042510	BP	regulation of tyrosine phosphorylation of Stat1 protein	Any process that modulates the frequency, rate or extent of introducing a phosphate group to a tyrosine residue of a Stat1 protein.	0.67	0.998	1	0.42	1	1	0.44	0.999	1	1.3	0.0364	1	4.8	4.75e-13	1.07e-10
ENSG00000224389	C4B	MAYO_CER	Comprehensive	M0	2826	2694	602	0.0296955	1	5	0.00185598	0.5	10	GO:0042573	BP	retinoic acid metabolic process	The chemical reactions and pathways involving retinoic acid, one of the three components that makes up vitamin A.	0.67	0.998	1	0.42	1	1	0.44	0.999	1	1.3	0.0364	1	4.8	4.75e-13	1.07e-10
ENSG00000224389	C4B	MAYO_CER	Comprehensive	M0	2826	2694	603	0.0296955	1	5	0.00185598	0.5	10	GO:0051023	BP	regulation of immunoglobulin secretion	Any process that modulates the frequency, rate or extent of the regulated release of immunoglobulins from a cell.	0.67	0.998	1	0.42	1	1	0.44	0.999	1	1.3	0.0364	1	4.8	4.75e-13	1.07e-10
ENSG00000224389	C4B	MAYO_CER	Comprehensive	M0	2826	2694	604	0.0296955	1	5	0.00185598	0.5	10	GO:0086011	BP	membrane repolarization during action potential	The process in which ions are transported across a membrane such that the membrane potential changes in the direction from the positive membrane potential at the peak of the action potential towards the negative resting potential.	0.67	0.998	1	0.42	1	1	0.44	0.999	1	1.3	0.0364	1	4.8	4.75e-13	1.07e-10
ENSG00000224389	C4B	MAYO_CER	Comprehensive	M0	2826	2694	605	0.0296955	1	5	0.00185598	0.5	10	GO:2000188	BP	regulation of cholesterol homeostasis	Any process that modulates the frequency, rate or extent of cholesterol homeostasis.	0.67	0.998	1	0.42	1	1	0.44	0.999	1	1.3	0.0364	1	4.8	4.75e-13	1.07e-10
ENSG00000224389	C4B	MAYO_CER	Comprehensive	M0	2826	2694	606	0.0296955	1	5	0.00185598	0.5	10	GO:0001931	CC	uropod	A membrane projection with related cytoskeletal components at the trailing edge of a cell in the process of migrating or being activated, found on the opposite side of the cell from the leading edge or immunological synapse, respectively.	0.67	0.998	1	0.42	1	1	0.44	0.999	1	1.3	0.0364	1	4.8	4.75e-13	1.07e-10
ENSG00000224389	C4B	MAYO_CER	Comprehensive	M0	2826	2694	607	0.0296955	1	5	0.00185598	0.5	10	GO:0005172	MF	vascular endothelial growth factor receptor binding	Interacting selectively and non-covalently with any vascular endothelial growth factor receptor.	0.67	0.998	1	0.42	1	1	0.44	0.999	1	1.3	0.0364	1	4.8	4.75e-13	1.07e-10
ENSG00000224389	C4B	MAYO_CER	Comprehensive	M0	2826	2694	608	0.0297898	1	16	0.00593912	0.313725	51	GO:0032508	BP	DNA duplex unwinding	The process in which interchain hydrogen bonds between two strands of DNA are broken or 'melted', generating a region of unpaired single strands.	0.67	0.998	1	0.42	1	1	0.44	0.999	1	1.3	0.0364	1	4.8	4.75e-13	1.07e-10
ENSG00000224389	C4B	MAYO_CER	Comprehensive	M0	2826	2694	609	0.0297898	1	16	0.00593912	0.313725	51	GO:0050729	BP	positive regulation of inflammatory response	Any process that activates or increases the frequency, rate or extent of the inflammatory response.	0.67	0.998	1	0.42	1	1	0.44	0.999	1	1.3	0.0364	1	4.8	4.75e-13	1.07e-10
ENSG00000224389	C4B	MAYO_CER	Comprehensive	M0	2826	2694	610	0.0298281	1	14	0.00519673	0.325581	43	GO:0030858	BP	positive regulation of epithelial cell differentiation	Any process that activates or increases the frequency, rate or extent of epithelial cell differentiation.	0.67	0.998	1	0.42	1	1	0.44	0.999	1	1.3	0.0364	1	4.8	4.75e-13	1.07e-10
ENSG00000224389	C4B	MAYO_CER	Comprehensive	M0	2826	2694	611	0.0298281	1	14	0.00519673	0.325581	43	GO:0048661	BP	positive regulation of smooth muscle cell proliferation	Any process that activates or increases the rate or extent of smooth muscle cell proliferation.	0.67	0.998	1	0.42	1	1	0.44	0.999	1	1.3	0.0364	1	4.8	4.75e-13	1.07e-10
ENSG00000224389	C4B	MAYO_CER	Comprehensive	M0	2826	2694	612	0.0299145	1	15	0.00556793	0.319149	47	GO:0001725	CC	stress fiber	A contractile actin filament bundle that consists of short actin filaments with alternating polarity, cross-linked by alpha-actinin and possibly other actin bundling proteins, and with myosin present in a periodic distribution along the fiber.	0.67	0.998	1	0.42	1	1	0.44	0.999	1	1.3	0.0364	1	4.8	4.75e-13	1.07e-10
ENSG00000224389	C4B	MAYO_CER	Comprehensive	M0	2826	2694	613	0.0299145	1	15	0.00556793	0.319149	47	GO:0005518	MF	collagen binding	Interacting selectively and non-covalently with collagen, a group of fibrous proteins of very high tensile strength that form the main component of connective tissue in animals. Collagen is highly enriched in glycine (some regions are 33% glycine) and proline, occurring predominantly as 3-hydroxyproline (about 20%).	0.67	0.998	1	0.42	1	1	0.44	0.999	1	1.3	0.0364	1	4.8	4.75e-13	1.07e-10
ENSG00000224389	C4B	MAYO_CER	Comprehensive	M0	2826	2694	614	0.0299437	1	40	0.0148478	0.25974	154	GO:0042113	BP	B cell activation	The change in morphology and behavior of a mature or immature B cell resulting from exposure to a mitogen, cytokine, chemokine, cellular ligand, or an antigen for which it is specific.	0.67	0.998	1	0.42	1	1	0.44	0.999	1	1.3	0.0364	1	4.8	4.75e-13	1.07e-10
ENSG00000224389	C4B	MAYO_CER	Comprehensive	M0	2826	2694	615	0.0302147	1	121	0.0449146	0.228302	530	GO:0030097	BP	hemopoiesis	The process whose specific outcome is the progression of the myeloid and lymphoid derived organ/tissue systems of the blood and other parts of the body over time, from formation to the mature structure. The site of hemopoiesis is variable during development, but occurs primarily in bone marrow or kidney in many adult vertebrates.	0.67	0.998	1	0.42	1	1	0.44	0.999	1	1.3	0.0364	1	4.8	4.75e-13	1.07e-10
ENSG00000224389	C4B	MAYO_CER	Comprehensive	M0	2826	2694	616	0.0306464	1	4	0.00148478	0.571429	7	GO:0001820	BP	serotonin secretion	The regulated release of serotonin by a cell. Serotonin (5-hydroxytryptamine, or 5-HT) is a monoamine synthesised in serotonergic neurons in the central nervous system, enterochromaffin cells in the gastrointestinal tract and some immune system cells.	0.67	0.998	1	0.42	1	1	0.44	0.999	1	1.3	0.0364	1	4.8	4.75e-13	1.07e-10
ENSG00000224389	C4B	MAYO_CER	Comprehensive	M0	2826	2694	617	0.0306464	1	4	0.00148478	0.571429	7	GO:0002674	BP	negative regulation of acute inflammatory response	Any process that stops, prevents, or reduces the frequency, rate, or extent of an acute inflammatory response.	0.67	0.998	1	0.42	1	1	0.44	0.999	1	1.3	0.0364	1	4.8	4.75e-13	1.07e-10
ENSG00000224389	C4B	MAYO_CER	Comprehensive	M0	2826	2694	618	0.0306464	1	4	0.00148478	0.571429	7	GO:0002676	BP	regulation of chronic inflammatory response	Any process that modulates the frequency, rate, or extent of a chronic inflammatory response.	0.67	0.998	1	0.42	1	1	0.44	0.999	1	1.3	0.0364	1	4.8	4.75e-13	1.07e-10
ENSG00000224389	C4B	MAYO_CER	Comprehensive	M0	2826	2694	619	0.0306464	1	4	0.00148478	0.571429	7	GO:0010819	BP	regulation of T cell chemotaxis	Any process that modulates the rate, frequency or extent of T cell chemotaxis. T cell chemotaxis is the directed movement of a T cell in response to an external stimulus.	0.67	0.998	1	0.42	1	1	0.44	0.999	1	1.3	0.0364	1	4.8	4.75e-13	1.07e-10
ENSG00000224389	C4B	MAYO_CER	Comprehensive	M0	2826	2694	620	0.0306464	1	4	0.00148478	0.571429	7	GO:0010820	BP	positive regulation of T cell chemotaxis	Any process that increases the rate, frequency or extent of T cell chemotaxis. T cell chemotaxis is the directed movement of a T cell in response to an external stimulus.	0.67	0.998	1	0.42	1	1	0.44	0.999	1	1.3	0.0364	1	4.8	4.75e-13	1.07e-10
ENSG00000224389	C4B	MAYO_CER	Comprehensive	M0	2826	2694	621	0.0306464	1	4	0.00148478	0.571429	7	GO:0015677	BP	copper ion import	The directed movement of copper ions into a cell or organelle.	0.67	0.998	1	0.42	1	1	0.44	0.999	1	1.3	0.0364	1	4.8	4.75e-13	1.07e-10
ENSG00000224389	C4B	MAYO_CER	Comprehensive	M0	2826	2694	622	0.0306464	1	4	0.00148478	0.571429	7	GO:0031665	BP	negative regulation of lipopolysaccharide-mediated signaling pathway	Any process that stops, prevents, or reduces the frequency, rate or extent of signaling in response to detection of lipopolysaccharide.	0.67	0.998	1	0.42	1	1	0.44	0.999	1	1.3	0.0364	1	4.8	4.75e-13	1.07e-10
ENSG00000224389	C4B	MAYO_CER	Comprehensive	M0	2826	2694	623	0.0306464	1	4	0.00148478	0.571429	7	GO:0032691	BP	negative regulation of interleukin-1 beta production	Any process that stops, prevents, or reduces the frequency, rate, or extent of interleukin-1 beta production.	0.67	0.998	1	0.42	1	1	0.44	0.999	1	1.3	0.0364	1	4.8	4.75e-13	1.07e-10
ENSG00000224389	C4B	MAYO_CER	Comprehensive	M0	2826	2694	624	0.0306464	1	4	0.00148478	0.571429	7	GO:0032725	BP	positive regulation of granulocyte macrophage colony-stimulating factor production	Any process that activates or increases the frequency, rate, or extent of granulocyte macrophage colony-stimulating factor production.	0.67	0.998	1	0.42	1	1	0.44	0.999	1	1.3	0.0364	1	4.8	4.75e-13	1.07e-10
ENSG00000224389	C4B	MAYO_CER	Comprehensive	M0	2826	2694	625	0.0306464	1	4	0.00148478	0.571429	7	GO:0035810	BP	positive regulation of urine volume	Any process that increases the amount of urine excreted from the body over a unit of time.	0.67	0.998	1	0.42	1	1	0.44	0.999	1	1.3	0.0364	1	4.8	4.75e-13	1.07e-10
ENSG00000224389	C4B	MAYO_CER	Comprehensive	M0	2826	2694	626	0.0306464	1	4	0.00148478	0.571429	7	GO:0042693	BP	muscle cell fate commitment	The process in which the cellular identity of muscle cells is acquired and determined.	0.67	0.998	1	0.42	1	1	0.44	0.999	1	1.3	0.0364	1	4.8	4.75e-13	1.07e-10
ENSG00000224389	C4B	MAYO_CER	Comprehensive	M0	2826	2694	627	0.0306464	1	4	0.00148478	0.571429	7	GO:0044406	BP	adhesion of symbiont to host	The attachment of a symbiont to its host via adhesion molecules, general stickiness etc., either directly or indirectly. The host is defined as the larger of the organisms involved in a symbiotic interaction.	0.67	0.998	1	0.42	1	1	0.44	0.999	1	1.3	0.0364	1	4.8	4.75e-13	1.07e-10
ENSG00000224389	C4B	MAYO_CER	Comprehensive	M0	2826	2694	628	0.0306464	1	4	0.00148478	0.571429	7	GO:0045714	BP	regulation of low-density lipoprotein particle receptor biosynthetic process	Any process that modulates the frequency, rate or extent of the chemical reactions and pathways resulting in the formation of low-density lipoprotein particle receptors.	0.67	0.998	1	0.42	1	1	0.44	0.999	1	1.3	0.0364	1	4.8	4.75e-13	1.07e-10
ENSG00000224389	C4B	MAYO_CER	Comprehensive	M0	2826	2694	629	0.0306464	1	4	0.00148478	0.571429	7	GO:0048251	BP	elastic fiber assembly	Assembly of the extracellular matrix fibers that enables the matrix to recoil after transient stretching.	0.67	0.998	1	0.42	1	1	0.44	0.999	1	1.3	0.0364	1	4.8	4.75e-13	1.07e-10
ENSG00000224389	C4B	MAYO_CER	Comprehensive	M0	2826	2694	630	0.0306464	1	4	0.00148478	0.571429	7	GO:0048703	BP	embryonic viscerocranium morphogenesis	The process in which the anatomical structures of the viscerocranium are generated and organized during the embryonic phase. The viscerocranium is the part of the skull comprising the facial bones.	0.67	0.998	1	0.42	1	1	0.44	0.999	1	1.3	0.0364	1	4.8	4.75e-13	1.07e-10
ENSG00000224389	C4B	MAYO_CER	Comprehensive	M0	2826	2694	631	0.0306464	1	4	0.00148478	0.571429	7	GO:0050857	BP	positive regulation of antigen receptor-mediated signaling pathway	Any process that activates or increases the frequency, rate or extent of signaling pathways initiated by the cross-linking of an antigen receptor on a B- or T cell.	0.67	0.998	1	0.42	1	1	0.44	0.999	1	1.3	0.0364	1	4.8	4.75e-13	1.07e-10
ENSG00000224389	C4B	MAYO_CER	Comprehensive	M0	2826	2694	632	0.0306464	1	4	0.00148478	0.571429	7	GO:0060056	BP	mammary gland involution	The tissue remodeling that removes differentiated mammary epithelia during weaning.	0.67	0.998	1	0.42	1	1	0.44	0.999	1	1.3	0.0364	1	4.8	4.75e-13	1.07e-10
ENSG00000224389	C4B	MAYO_CER	Comprehensive	M0	2826	2694	633	0.0306464	1	4	0.00148478	0.571429	7	GO:0060453	BP	regulation of gastric acid secretion	Any process that modulates the rate frequency or extent of gastric secretion. Gastric secretion is the regulated release of gastric acid (hydrochloric acid) by parietal or oxyntic cells during digestion.	0.67	0.998	1	0.42	1	1	0.44	0.999	1	1.3	0.0364	1	4.8	4.75e-13	1.07e-10
ENSG00000224389	C4B	MAYO_CER	Comprehensive	M0	2826	2694	634	0.0306464	1	4	0.00148478	0.571429	7	GO:0060753	BP	regulation of mast cell chemotaxis	Any process that modulates the rate, frequency or extent of mast cell chemotaxis. Mast cell chemotaxis is the movement of a mast cell in response to an external stimulus.	0.67	0.998	1	0.42	1	1	0.44	0.999	1	1.3	0.0364	1	4.8	4.75e-13	1.07e-10
ENSG00000224389	C4B	MAYO_CER	Comprehensive	M0	2826	2694	635	0.0306464	1	4	0.00148478	0.571429	7	GO:0070166	BP	enamel mineralization	The process in which calcium salts, mainly carbonated hydroxyapatite, are deposited in tooth enamel.	0.67	0.998	1	0.42	1	1	0.44	0.999	1	1.3	0.0364	1	4.8	4.75e-13	1.07e-10
ENSG00000224389	C4B	MAYO_CER	Comprehensive	M0	2826	2694	636	0.0306464	1	4	0.00148478	0.571429	7	GO:0071372	BP	cellular response to follicle-stimulating hormone stimulus	Any process that results in a change in state or activity of a cell (in terms of movement, secretion, enzyme production, gene expression, etc.) as a result of a follicle-stimulating hormone stimulus.	0.67	0.998	1	0.42	1	1	0.44	0.999	1	1.3	0.0364	1	4.8	4.75e-13	1.07e-10
ENSG00000224389	C4B	MAYO_CER	Comprehensive	M0	2826	2694	637	0.0306464	1	4	0.00148478	0.571429	7	GO:0086103	BP	G-protein coupled receptor signaling pathway involved in heart process	An G-protein coupled receptor signaling pathway which contributes to a circulatory system process carried out by the heart.	0.67	0.998	1	0.42	1	1	0.44	0.999	1	1.3	0.0364	1	4.8	4.75e-13	1.07e-10
ENSG00000224389	C4B	MAYO_CER	Comprehensive	M0	2826	2694	638	0.0306464	1	4	0.00148478	0.571429	7	GO:0098911	BP	regulation of ventricular cardiac muscle cell action potential	Any process that modulates the frequency, rate or extent of action potential creation, propagation or termination in a ventricular cardiac muscle cell contributing to the regulation of its contraction. This typically occurs via modulation of the activity or expression of voltage-gated ion channels.	0.67	0.998	1	0.42	1	1	0.44	0.999	1	1.3	0.0364	1	4.8	4.75e-13	1.07e-10
ENSG00000224389	C4B	MAYO_CER	Comprehensive	M0	2826	2694	639	0.0306464	1	4	0.00148478	0.571429	7	GO:0001222	MF	transcription corepressor binding	Interacting selectively and non-covalently with a transcription corepressor, any protein involved in negative regulation of transcription via protein-protein interactions with transcription factors and other proteins that negatively regulate transcription. Transcription corepressors do not bind DNA directly, but rather mediate protein-protein interactions between repressing transcription factors …	0.67	0.998	1	0.42	1	1	0.44	0.999	1	1.3	0.0364	1	4.8	4.75e-13	1.07e-10
ENSG00000224389	C4B	MAYO_CER	Comprehensive	M0	2826	2694	640	0.0306464	1	4	0.00148478	0.571429	7	GO:0046977	MF	TAP binding	Interacting selectively and non-covalently with TAP protein, transporter associated with antigen processing protein. TAP protein is a heterodimeric peptide transporter consisting of the subunits TAP1 and TAP2.	0.67	0.998	1	0.42	1	1	0.44	0.999	1	1.3	0.0364	1	4.8	4.75e-13	1.07e-10
ENSG00000224389	C4B	MAYO_CER	Comprehensive	M0	2826	2694	641	0.0306875	1	207	0.0768374	0.21928	944	GO:0023057	BP	negative regulation of signaling	Any process that stops, prevents, or reduces the frequency, rate or extent of a signaling process.	0.67	0.998	1	0.42	1	1	0.44	0.999	1	1.3	0.0364	1	4.8	4.75e-13	1.07e-10
ENSG00000224389	C4B	MAYO_CER	Comprehensive	M0	2826	2694	642	0.0312509	1	9	0.00334076	0.375	24	GO:0001912	BP	positive regulation of leukocyte mediated cytotoxicity	Any process that activates or increases the frequency, rate or extent of leukocyte mediated cytotoxicity.	0.67	0.998	1	0.42	1	1	0.44	0.999	1	1.3	0.0364	1	4.8	4.75e-13	1.07e-10
ENSG00000224389	C4B	MAYO_CER	Comprehensive	M0	2826	2694	643	0.0312509	1	9	0.00334076	0.375	24	GO:0007271	BP	synaptic transmission, cholinergic	The process of communication from a neuron to a target (neuron, muscle, or secretory cell) across a synapse using the neurotransmitter acetylcholine.	0.67	0.998	1	0.42	1	1	0.44	0.999	1	1.3	0.0364	1	4.8	4.75e-13	1.07e-10
ENSG00000224389	C4B	MAYO_CER	Comprehensive	M0	2826	2694	644	0.0312509	1	9	0.00334076	0.375	24	GO:0019730	BP	antimicrobial humoral response	An immune response against microbes mediated through a body fluid. Examples of this process are seen in the antimicrobial humoral response of Drosophila melanogaster and Mus musculus.	0.67	0.998	1	0.42	1	1	0.44	0.999	1	1.3	0.0364	1	4.8	4.75e-13	1.07e-10
ENSG00000224389	C4B	MAYO_CER	Comprehensive	M0	2826	2694	645	0.0312509	1	9	0.00334076	0.375	24	GO:0030449	BP	regulation of complement activation	Any process that modulates the frequency, rate or extent of complement activation.	0.67	0.998	1	0.42	1	1	0.44	0.999	1	1.3	0.0364	1	4.8	4.75e-13	1.07e-10
ENSG00000224389	C4B	MAYO_CER	Comprehensive	M0	2826	2694	646	0.0312509	1	9	0.00334076	0.375	24	GO:0043304	BP	regulation of mast cell degranulation	Any process that modulates the frequency, rate, or extent of mast cell degranulation.	0.67	0.998	1	0.42	1	1	0.44	0.999	1	1.3	0.0364	1	4.8	4.75e-13	1.07e-10
ENSG00000224389	C4B	MAYO_CER	Comprehensive	M0	2826	2694	647	0.0312509	1	9	0.00334076	0.375	24	GO:0071622	BP	regulation of granulocyte chemotaxis	Any process that modulates the rate, frequency or extent of granulocyte chemotaxis. Granulocyte chemotaxis is the movement of a granulocyte in response to an external stimulus.	0.67	0.998	1	0.42	1	1	0.44	0.999	1	1.3	0.0364	1	4.8	4.75e-13	1.07e-10
ENSG00000224389	C4B	MAYO_CER	Comprehensive	M0	2826	2694	648	0.0319308	1	25	0.00927988	0.280899	89	GO:0003158	BP	endothelium development	The process whose specific outcome is the progression of an endothelium over time, from its formation to the mature structure. Endothelium refers to the layer of cells lining blood vessels, lymphatics, the heart, and serous cavities, and is derived from bone marrow or mesoderm. Corneal endothelium is a special case, derived from neural crest cells.	0.67	0.998	1	0.42	1	1	0.44	0.999	1	1.3	0.0364	1	4.8	4.75e-13	1.07e-10
ENSG00000224389	C4B	MAYO_CER	Comprehensive	M0	2826	2694	649	0.0319308	1	25	0.00927988	0.280899	89	GO:0043271	BP	negative regulation of ion transport	Any process that stops, prevents, or reduces the frequency, rate or extent of the directed movement of charged atoms or small charged molecules into, out of or within a cell, or between cells, by means of some agent such as a transporter or pore.	0.67	0.998	1	0.42	1	1	0.44	0.999	1	1.3	0.0364	1	4.8	4.75e-13	1.07e-10
ENSG00000224389	C4B	MAYO_CER	Comprehensive	M0	2826	2694	650	0.0321055	1	56	0.0207869	0.246696	227	GO:0031253	CC	cell projection membrane	The portion of the plasma membrane surrounding a cell surface projection.	0.67	0.998	1	0.42	1	1	0.44	0.999	1	1.3	0.0364	1	4.8	4.75e-13	1.07e-10
ENSG00000224389	C4B	MAYO_CER	Comprehensive	M0	2826	2694	651	0.0331929	1	57	0.0211581	0.24569	232	GO:0070997	BP	neuron death	The process of cell death in a neuron.	0.67	0.998	1	0.42	1	1	0.44	0.999	1	1.3	0.0364	1	4.8	4.75e-13	1.07e-10
ENSG00000224389	C4B	MAYO_CER	Comprehensive	M0	2826	2694	652	0.0332966	1	7	0.00259837	0.411765	17	GO:0034695	BP	response to prostaglandin E	Any process that results in a change in state or activity of a cell or an organism (in terms of movement, secretion, enzyme production, gene expression, etc.) as a result of a prostagladin E stimulus.	0.67	0.998	1	0.42	1	1	0.44	0.999	1	1.3	0.0364	1	4.8	4.75e-13	1.07e-10
ENSG00000224389	C4B	MAYO_CER	Comprehensive	M0	2826	2694	653	0.0332966	1	7	0.00259837	0.411765	17	GO:0034698	BP	response to gonadotropin	Any process that results in a change in state or activity of a cell or an organism (in terms of movement, secretion, enzyme production, gene expression, etc.) as a result of a gonadotropin stimulus.	0.67	0.998	1	0.42	1	1	0.44	0.999	1	1.3	0.0364	1	4.8	4.75e-13	1.07e-10
ENSG00000224389	C4B	MAYO_CER	Comprehensive	M0	2826	2694	654	0.0332966	1	7	0.00259837	0.411765	17	GO:0044550	BP	secondary metabolite biosynthetic process	The chemical reactions and pathways resulting in the formation of secondary metabolites, the compounds that are not necessarily required for growth and maintenance of cells, and are often unique to a taxon.	0.67	0.998	1	0.42	1	1	0.44	0.999	1	1.3	0.0364	1	4.8	4.75e-13	1.07e-10
ENSG00000224389	C4B	MAYO_CER	Comprehensive	M0	2826	2694	655	0.0332966	1	7	0.00259837	0.411765	17	GO:0051882	BP	mitochondrial depolarization	The process in which the potential difference across the mitochondrial membrane is reduced from its steady state level.	0.67	0.998	1	0.42	1	1	0.44	0.999	1	1.3	0.0364	1	4.8	4.75e-13	1.07e-10
ENSG00000224389	C4B	MAYO_CER	Comprehensive	M0	2826	2694	656	0.0332966	1	7	0.00259837	0.411765	17	GO:0060397	BP	JAK-STAT cascade involved in growth hormone signaling pathway	The process in which STAT proteins (Signal Transducers and Activators of Transcription) are activated by members of the JAK (janus activated kinase) family of tyrosine kinases, following the binding of physiological ligands to the growth hormone receptor. Once activated, STATs dimerize and translocate to the nucleus and modulate the expression of target genes.	0.67	0.998	1	0.42	1	1	0.44	0.999	1	1.3	0.0364	1	4.8	4.75e-13	1.07e-10
ENSG00000224389	C4B	MAYO_CER	Comprehensive	M0	2826	2694	657	0.0332966	1	7	0.00259837	0.411765	17	GO:0086005	BP	ventricular cardiac muscle cell action potential	An action potential that occurs in a ventricular cardiac muscle cell.	0.67	0.998	1	0.42	1	1	0.44	0.999	1	1.3	0.0364	1	4.8	4.75e-13	1.07e-10
ENSG00000224389	C4B	MAYO_CER	Comprehensive	M0	2826	2694	658	0.0333322	1	62	0.0230141	0.243137	255	GO:0022407	BP	regulation of cell-cell adhesion	Any process that modulates the frequency, rate or extent of attachment of a cell to another cell.	0.67	0.998	1	0.42	1	1	0.44	0.999	1	1.3	0.0364	1	4.8	4.75e-13	1.07e-10
ENSG00000224389	C4B	MAYO_CER	Comprehensive	M0	2826	2694	659	0.0334194	1	19	0.00705271	0.296875	64	GO:0043266	BP	regulation of potassium ion transport	Any process that modulates the frequency, rate or extent of the directed movement of potassium ions (K+) into, out of or within a cell, or between cells, by means of some agent such as a transporter or pore.	0.67	0.998	1	0.42	1	1	0.44	0.999	1	1.3	0.0364	1	4.8	4.75e-13	1.07e-10
ENSG00000224389	C4B	MAYO_CER	Comprehensive	M0	2826	2694	660	0.0334565	1	10	0.00371195	0.357143	28	GO:0031952	BP	regulation of protein autophosphorylation	Any process that modulates the frequency, rate or extent of addition of the phosphorylation by a protein of one or more of its own residues.	0.67	0.998	1	0.42	1	1	0.44	0.999	1	1.3	0.0364	1	4.8	4.75e-13	1.07e-10
ENSG00000224389	C4B	MAYO_CER	Comprehensive	M0	2826	2694	661	0.0334565	1	10	0.00371195	0.357143	28	GO:0070206	BP	protein trimerization	The formation of a protein trimer, a macromolecular structure consisting of three noncovalently associated identical or nonidentical subunits.	0.67	0.998	1	0.42	1	1	0.44	0.999	1	1.3	0.0364	1	4.8	4.75e-13	1.07e-10
ENSG00000224389	C4B	MAYO_CER	Comprehensive	M0	2826	2694	662	0.0334565	1	10	0.00371195	0.357143	28	GO:0016709	MF	oxidoreductase activity, acting on paired donors, with incorporation or reduction of molecular oxygen, NAD(P)H as one donor, and incorporation of one atom of oxygen	Catalysis of an oxidation-reduction (redox) reaction in which hydrogen or electrons are transferred from NADH or NADPH and one other donor, and one atom of oxygen is incorporated into one donor.	0.67	0.998	1	0.42	1	1	0.44	0.999	1	1.3	0.0364	1	4.8	4.75e-13	1.07e-10
ENSG00000224389	C4B	MAYO_CER	Comprehensive	M0	2826	2694	663	0.0334565	1	10	0.00371195	0.357143	28	GO:0031492	MF	nucleosomal DNA binding	Interacting selectively and non-covalently with the DNA portion of a nucleosome.	0.67	0.998	1	0.42	1	1	0.44	0.999	1	1.3	0.0364	1	4.8	4.75e-13	1.07e-10
ENSG00000224389	C4B	MAYO_CER	Comprehensive	M0	2826	2694	664	0.0334565	1	10	0.00371195	0.357143	28	GO:0045296	MF	cadherin binding	Interacting selectively and non-covalently with cadherin, a type I membrane protein involved in cell adhesion.	0.67	0.998	1	0.42	1	1	0.44	0.999	1	1.3	0.0364	1	4.8	4.75e-13	1.07e-10
ENSG00000224389	C4B	MAYO_CER	Comprehensive	M0	2826	2694	665	0.033761	1	82	0.030438	0.235632	348	GO:0001501	BP	skeletal system development	The process whose specific outcome is the progression of the skeleton over time, from its formation to the mature structure. The skeleton is the bony framework of the body in vertebrates (endoskeleton) or the hard outer envelope of insects (exoskeleton or dermoskeleton).	0.67	0.998	1	0.42	1	1	0.44	0.999	1	1.3	0.0364	1	4.8	4.75e-13	1.07e-10
ENSG00000224389	C4B	MAYO_CER	Comprehensive	M0	2826	2694	666	0.0341968	1	18	0.00668151	0.3	60	GO:0007338	BP	single fertilization	The union of male and female gametes to form a zygote.	0.67	0.998	1	0.42	1	1	0.44	0.999	1	1.3	0.0364	1	4.8	4.75e-13	1.07e-10
ENSG00000224389	C4B	MAYO_CER	Comprehensive	M0	2826	2694	667	0.0341968	1	18	0.00668151	0.3	60	GO:0050728	BP	negative regulation of inflammatory response	Any process that stops, prevents, or reduces the frequency, rate or extent of the inflammatory response.	0.67	0.998	1	0.42	1	1	0.44	0.999	1	1.3	0.0364	1	4.8	4.75e-13	1.07e-10
ENSG00000224389	C4B	MAYO_CER	Comprehensive	M0	2826	2694	668	0.034304	1	63	0.0233853	0.242308	260	GO:0009165	BP	nucleotide biosynthetic process	The chemical reactions and pathways resulting in the formation of nucleotides, any nucleoside that is esterified with (ortho)phosphate or an oligophosphate at any hydroxyl group on the glycose moiety; may be mono-, di- or triphosphate; this definition includes cyclic-nucleotides (nucleoside cyclic phosphates).	0.67	0.998	1	0.42	1	1	0.44	0.999	1	1.3	0.0364	1	4.8	4.75e-13	1.07e-10
ENSG00000224389	C4B	MAYO_CER	Comprehensive	M0	2826	2694	669	0.0344554	1	32	0.0118782	0.266667	120	GO:1903531	BP	negative regulation of secretion by cell	Any process that stops, prevents or reduces the frequency, rate or extent of secretion by cell.	0.67	0.998	1	0.42	1	1	0.44	0.999	1	1.3	0.0364	1	4.8	4.75e-13	1.07e-10
ENSG00000224389	C4B	MAYO_CER	Comprehensive	M0	2826	2694	670	0.0346577	1	41	0.015219	0.25625	160	GO:0009743	BP	response to carbohydrate	Any process that results in a change in state or activity of a cell or an organism (in terms of movement, secretion, enzyme production, gene expression, etc.) as a result of a carbohydrate stimulus.	0.67	0.998	1	0.42	1	1	0.44	0.999	1	1.3	0.0364	1	4.8	4.75e-13	1.07e-10
ENSG00000224389	C4B	MAYO_CER	Comprehensive	M0	2826	2694	671	0.0348807	1	11	0.00408315	0.34375	32	GO:0032655	BP	regulation of interleukin-12 production	Any process that modulates the frequency, rate, or extent of interleukin-12 production.	0.67	0.998	1	0.42	1	1	0.44	0.999	1	1.3	0.0364	1	4.8	4.75e-13	1.07e-10
ENSG00000224389	C4B	MAYO_CER	Comprehensive	M0	2826	2694	672	0.0348807	1	11	0.00408315	0.34375	32	GO:0050432	BP	catecholamine secretion	The regulated release of catecholamines by a cell. The catecholamines are a group of physiologically important biogenic amines that possess a catechol (3,4-dihydroxyphenyl) nucleus and are derivatives of 3,4-dihydroxyphenylethylamine.	0.67	0.998	1	0.42	1	1	0.44	0.999	1	1.3	0.0364	1	4.8	4.75e-13	1.07e-10
ENSG00000224389	C4B	MAYO_CER	Comprehensive	M0	2826	2694	673	0.0348807	1	11	0.00408315	0.34375	32	GO:0050819	BP	negative regulation of coagulation	Any process that stops, prevents, or reduces the frequency, rate or extent of coagulation.	0.67	0.998	1	0.42	1	1	0.44	0.999	1	1.3	0.0364	1	4.8	4.75e-13	1.07e-10
ENSG00000224389	C4B	MAYO_CER	Comprehensive	M0	2826	2694	674	0.0348807	1	11	0.00408315	0.34375	32	GO:0016504	MF	peptidase activator activity	Binds to and increases the activity of a peptidase, any enzyme that catalyzes the hydrolysis peptide bonds.	0.67	0.998	1	0.42	1	1	0.44	0.999	1	1.3	0.0364	1	4.8	4.75e-13	1.07e-10
ENSG00000224389	C4B	MAYO_CER	Comprehensive	M0	2826	2694	675	0.0348899	1	17	0.00631032	0.303571	56	GO:0032649	BP	regulation of interferon-gamma production	Any process that modulates the frequency, rate, or extent of interferon-gamma production. Interferon-gamma is also known as type II interferon.	0.67	0.998	1	0.42	1	1	0.44	0.999	1	1.3	0.0364	1	4.8	4.75e-13	1.07e-10
ENSG00000224389	C4B	MAYO_CER	Comprehensive	M0	2826	2694	676	0.0349171	1	29	0.0107647	0.271028	107	GO:0035725	BP	sodium ion transmembrane transport	A process in which a sodium ion is transported from one side of a membrane to the other by means of some agent such as a transporter or pore.	0.67	0.998	1	0.42	1	1	0.44	0.999	1	1.3	0.0364	1	4.8	4.75e-13	1.07e-10
ENSG00000224389	C4B	MAYO_CER	Comprehensive	M0	2826	2694	677	0.0354049	1	22	0.0081663	0.285714	77	GO:0003014	BP	renal system process	A organ system process carried out by any of the organs or tissues of the renal system. The renal system maintains fluid balance, and contributes to electrolyte balance, acid/base balance, and disposal of nitrogenous waste products. In humans, the renal system comprises a pair of kidneys, a pair of ureters, urinary bladder, urethra, sphincter muscle and associated blood vessels; in other species,…	0.67	0.998	1	0.42	1	1	0.44	0.999	1	1.3	0.0364	1	4.8	4.75e-13	1.07e-10
ENSG00000224389	C4B	MAYO_CER	Comprehensive	M0	2826	2694	678	0.0354692	1	16	0.00593912	0.307692	52	GO:0002456	BP	T cell mediated immunity	Any process involved in the carrying out of an immune response by a T cell.	0.67	0.998	1	0.42	1	1	0.44	0.999	1	1.3	0.0364	1	4.8	4.75e-13	1.07e-10
ENSG00000224389	C4B	MAYO_CER	Comprehensive	M0	2826	2694	679	0.0354692	1	16	0.00593912	0.307692	52	GO:0006970	BP	response to osmotic stress	Any process that results in a change in state or activity of a cell or an organism (in terms of movement, secretion, enzyme production, gene expression, etc.) as a result of a stimulus indicating an increase or decrease in the concentration of solutes outside the organism or cell.	0.67	0.998	1	0.42	1	1	0.44	0.999	1	1.3	0.0364	1	4.8	4.75e-13	1.07e-10
ENSG00000224389	C4B	MAYO_CER	Comprehensive	M0	2826	2694	680	0.0354692	1	16	0.00593912	0.307692	52	GO:0032922	BP	circadian regulation of gene expression	Any process that modulates the frequency, rate or extent of gene expression such that an expression pattern recurs with a regularity of approximately 24 hours.	0.67	0.998	1	0.42	1	1	0.44	0.999	1	1.3	0.0364	1	4.8	4.75e-13	1.07e-10
ENSG00000224389	C4B	MAYO_CER	Comprehensive	M0	2826	2694	681	0.0354692	1	16	0.00593912	0.307692	52	GO:0032432	CC	actin filament bundle	An assembly of actin filaments that are on the same axis but may be oriented with the same or opposite polarities and may be packed with different levels of tightness.	0.67	0.998	1	0.42	1	1	0.44	0.999	1	1.3	0.0364	1	4.8	4.75e-13	1.07e-10
ENSG00000224389	C4B	MAYO_CER	Comprehensive	M0	2826	2694	682	0.0357113	1	12	0.00445434	0.333333	36	GO:0012507	CC	ER to Golgi transport vesicle membrane	The lipid bilayer surrounding a vesicle transporting substances from the endoplasmic reticulum to the Golgi.	0.67	0.998	1	0.42	1	1	0.44	0.999	1	1.3	0.0364	1	4.8	4.75e-13	1.07e-10
ENSG00000224389	C4B	MAYO_CER	Comprehensive	M0	2826	2694	683	0.035897	1	15	0.00556793	0.3125	48	GO:1990266	BP	neutrophil migration	The movement of an neutrophil within or between different tissues and organs of the body.	0.67	0.998	1	0.42	1	1	0.44	0.999	1	1.3	0.0364	1	4.8	4.75e-13	1.07e-10
ENSG00000224389	C4B	MAYO_CER	Comprehensive	M0	2826	2694	684	0.0361249	1	14	0.00519673	0.318182	44	GO:0043401	BP	steroid hormone mediated signaling pathway	A series of molecular signals mediated by a steroid hormone binding to a receptor.	0.67	0.998	1	0.42	1	1	0.44	0.999	1	1.3	0.0364	1	4.8	4.75e-13	1.07e-10
ENSG00000224389	C4B	MAYO_CER	Comprehensive	M0	2826	2694	685	0.0361249	1	14	0.00519673	0.318182	44	GO:0045576	BP	mast cell activation	The change in morphology and behavior of a mast cell resulting from exposure to a cytokine, chemokine, soluble factor, or to (at least in mammals) an antigen which the mast cell has specifically bound via IgE bound to Fc-epsilonRI receptors.	0.67	0.998	1	0.42	1	1	0.44	0.999	1	1.3	0.0364	1	4.8	4.75e-13	1.07e-10
ENSG00000224389	C4B	MAYO_CER	Comprehensive	M0	2826	2694	686	0.0361249	1	14	0.00519673	0.318182	44	GO:0030173	CC	integral component of Golgi membrane	The component of the Golgi membrane consisting of the gene products and protein complexes having at least some part of their peptide sequence embedded in the hydrophobic region of the membrane.	0.67	0.998	1	0.42	1	1	0.44	0.999	1	1.3	0.0364	1	4.8	4.75e-13	1.07e-10
ENSG00000224389	C4B	MAYO_CER	Comprehensive	M0	2826	2694	687	0.0363007	1	733	0.272086	0.205668	3564	GO:0016021	CC	integral component of membrane	The component of a membrane consisting of the gene products and protein complexes having at least some part of their peptide sequence embedded in the hydrophobic region of the membrane.	0.67	0.998	1	0.42	1	1	0.44	0.999	1	1.3	0.0364	1	4.8	4.75e-13	1.07e-10
ENSG00000224389	C4B	MAYO_CER	Comprehensive	M0	2826	2694	688	0.0363684	1	28	0.0103935	0.271845	103	GO:0009913	BP	epidermal cell differentiation	The process in which a relatively unspecialized cell acquires specialized features of an epidermal cell, any of the cells making up the epidermis.	0.67	0.998	1	0.42	1	1	0.44	0.999	1	1.3	0.0364	1	4.8	4.75e-13	1.07e-10
ENSG00000224389	C4B	MAYO_CER	Comprehensive	M0	2826	2694	689	0.0365709	1	21	0.0077951	0.287671	73	GO:0002028	BP	regulation of sodium ion transport	Any process that modulates the frequency, rate or extent of the directed movement of sodium ions (Na+) into, out of or within a cell, or between cells, by means of some agent such as a transporter or pore.	0.67	0.998	1	0.42	1	1	0.44	0.999	1	1.3	0.0364	1	4.8	4.75e-13	1.07e-10
ENSG00000224389	C4B	MAYO_CER	Comprehensive	M0	2826	2694	690	0.0365709	1	21	0.0077951	0.287671	73	GO:0007044	BP	cell-substrate junction assembly	The aggregation, arrangement and bonding together of a set of components to form a junction between a cell and its substrate.	0.67	0.998	1	0.42	1	1	0.44	0.999	1	1.3	0.0364	1	4.8	4.75e-13	1.07e-10
ENSG00000224389	C4B	MAYO_CER	Comprehensive	M0	2826	2694	691	0.0365709	1	21	0.0077951	0.287671	73	GO:0030817	BP	regulation of cAMP biosynthetic process	Any process that modulates the frequency, rate or extent of the chemical reactions and pathways resulting in the formation of the nucleotide cAMP (cyclic AMP, adenosine 3',5'-cyclophosphate).	0.67	0.998	1	0.42	1	1	0.44	0.999	1	1.3	0.0364	1	4.8	4.75e-13	1.07e-10
ENSG00000224389	C4B	MAYO_CER	Comprehensive	M0	2826	2694	692	0.0367228	1	33	0.0122494	0.264	125	GO:0010212	BP	response to ionizing radiation	Any process that results in a change in state or activity of a cell or an organism (in terms of movement, secretion, enzyme production, gene expression, etc.) as a result of a ionizing radiation stimulus. Ionizing radiation is radiation with sufficient energy to remove electrons from atoms and may arise from spontaneous decay of unstable isotopes, resulting in alpha and beta particles and gamma r…	0.67	0.998	1	0.42	1	1	0.44	0.999	1	1.3	0.0364	1	4.8	4.75e-13	1.07e-10
ENSG00000224389	C4B	MAYO_CER	Comprehensive	M0	2826	2694	693	0.0371542	1	113	0.0419451	0.227823	496	GO:0040008	BP	regulation of growth	Any process that modulates the frequency, rate or extent of the growth of all or part of an organism so that it occurs at its proper speed, either globally or in a specific part of the organism's development.	0.67	0.998	1	0.42	1	1	0.44	0.999	1	1.3	0.0364	1	4.8	4.75e-13	1.07e-10
ENSG00000224389	C4B	MAYO_CER	Comprehensive	M0	2826	2694	694	0.0377138	1	8	0.00296956	0.380952	21	GO:0008209	BP	androgen metabolic process	The chemical reactions and pathways involving androgens, C19 steroid hormones that can stimulate the development of male sexual characteristics.	0.67	0.998	1	0.42	1	1	0.44	0.999	1	1.3	0.0364	1	4.8	4.75e-13	1.07e-10
ENSG00000224389	C4B	MAYO_CER	Comprehensive	M0	2826	2694	695	0.0377138	1	8	0.00296956	0.380952	21	GO:0046688	BP	response to copper ion	Any process that results in a change in state or activity of a cell or an organism (in terms of movement, secretion, enzyme production, gene expression, etc.) as a result of a copper ion stimulus.	0.67	0.998	1	0.42	1	1	0.44	0.999	1	1.3	0.0364	1	4.8	4.75e-13	1.07e-10
ENSG00000224389	C4B	MAYO_CER	Comprehensive	M0	2826	2694	696	0.0377138	1	8	0.00296956	0.380952	21	GO:0005251	MF	delayed rectifier potassium channel activity	Enables the transmembrane transfer of a potassium ion by a delayed rectifying voltage-gated channel. A delayed rectifying current-voltage relation is one where channel activation kinetics are time-dependent, and inactivation is slow.	0.67	0.998	1	0.42	1	1	0.44	0.999	1	1.3	0.0364	1	4.8	4.75e-13	1.07e-10
ENSG00000224389	C4B	MAYO_CER	Comprehensive	M0	2826	2694	697	0.0377138	1	8	0.00296956	0.380952	21	GO:0016628	MF	oxidoreductase activity, acting on the CH-CH group of donors, NAD or NADP as acceptor	Catalysis of an oxidation-reduction (redox) reaction in which a CH-CH group acts as a hydrogen or electron donor and reduces NAD or NADP.	0.67	0.998	1	0.42	1	1	0.44	0.999	1	1.3	0.0364	1	4.8	4.75e-13	1.07e-10
ENSG00000224389	C4B	MAYO_CER	Comprehensive	M0	2826	2694	698	0.0377138	1	8	0.00296956	0.380952	21	GO:0019201	MF	nucleotide kinase activity	Catalysis of the reaction: ATP + nucleoside monophosphate = ADP + nucleoside diphosphate.	0.67	0.998	1	0.42	1	1	0.44	0.999	1	1.3	0.0364	1	4.8	4.75e-13	1.07e-10
ENSG00000224389	C4B	MAYO_CER	Comprehensive	M0	2826	2694	699	0.0377253	1	20	0.0074239	0.289855	69	GO:0004222	MF	metalloendopeptidase activity	Catalysis of the hydrolysis of internal, alpha-peptide bonds in a polypeptide chain by a mechanism in which water acts as a nucleophile, one or two metal ions hold the water molecule in place, and charged amino acid side chains are ligands for the metal ions.	0.67	0.998	1	0.42	1	1	0.44	0.999	1	1.3	0.0364	1	4.8	4.75e-13	1.07e-10
ENSG00000224389	C4B	MAYO_CER	Comprehensive	M0	2826	2694	700	0.0378052	1	211	0.0783222	0.21775	969	GO:0031410	CC	cytoplasmic vesicle	A vesicle formed of membrane or protein, found in the cytoplasm of a cell.	0.67	0.998	1	0.42	1	1	0.44	0.999	1	1.3	0.0364	1	4.8	4.75e-13	1.07e-10
ENSG00000224389	C4B	MAYO_CER	Comprehensive	M0	2826	2694	701	0.0378986	1	39	0.0144766	0.256579	152	GO:0007160	BP	cell-matrix adhesion	The binding of a cell to the extracellular matrix via adhesion molecules.	0.67	0.998	1	0.42	1	1	0.44	0.999	1	1.3	0.0364	1	4.8	4.75e-13	1.07e-10
ENSG00000224389	C4B	MAYO_CER	Comprehensive	M0	2826	2694	702	0.038104	1	2	0.00074239	1	2	GO:0000711	BP	meiotic DNA repair synthesis	During meiosis, the synthesis of DNA proceeding from the broken 3' single-strand DNA end that uses the homologous intact duplex as the template.	0.67	0.998	1	0.42	1	1	0.44	0.999	1	1.3	0.0364	1	4.8	4.75e-13	1.07e-10
ENSG00000224389	C4B	MAYO_CER	Comprehensive	M0	2826	2694	703	0.038104	1	2	0.00074239	1	2	GO:0001575	BP	globoside metabolic process	The chemical reactions and pathways involving globosides, globotetraosylceramides, ceramides containing a core structure of GalNAc-beta-(1->3)-Gal-alpha-(1->4)-Glc(I). Globosides are the major neutral glycosphingolipid in normal kidneys and erythrocytes.	0.67	0.998	1	0.42	1	1	0.44	0.999	1	1.3	0.0364	1	4.8	4.75e-13	1.07e-10
ENSG00000224389	C4B	MAYO_CER	Comprehensive	M0	2826	2694	704	0.038104	1	2	0.00074239	1	2	GO:0002215	BP	defense response to nematode	A response to protect an organism from a directly detected or perceived external threat from a nematode or nematodes, which results in restriction of damage to the organism attacked or prevention/recovery from the infection caused by the attack.	0.67	0.998	1	0.42	1	1	0.44	0.999	1	1.3	0.0364	1	4.8	4.75e-13	1.07e-10
ENSG00000224389	C4B	MAYO_CER	Comprehensive	M0	2826	2694	705	0.038104	1	2	0.00074239	1	2	GO:0002759	BP	regulation of antimicrobial humoral response	Any process that modulates the frequency, rate, or extent of an antimicrobial humoral response.	0.67	0.998	1	0.42	1	1	0.44	0.999	1	1.3	0.0364	1	4.8	4.75e-13	1.07e-10
ENSG00000224389	C4B	MAYO_CER	Comprehensive	M0	2826	2694	706	0.038104	1	2	0.00074239	1	2	GO:0002925	BP	positive regulation of humoral immune response mediated by circulating immunoglobulin	Any process that activates or increases the frequency, rate, or extent of a humoral immune response mediated by circulating immunoglobulin.	0.67	0.998	1	0.42	1	1	0.44	0.999	1	1.3	0.0364	1	4.8	4.75e-13	1.07e-10
ENSG00000224389	C4B	MAYO_CER	Comprehensive	M0	2826	2694	707	0.038104	1	2	0.00074239	1	2	GO:0003366	BP	cell-matrix adhesion involved in ameboidal cell migration	The binding of a cell to the extracellular matrix that contributes to the directed movement of an ameboid cell.	0.67	0.998	1	0.42	1	1	0.44	0.999	1	1.3	0.0364	1	4.8	4.75e-13	1.07e-10
ENSG00000224389	C4B	MAYO_CER	Comprehensive	M0	2826	2694	708	0.038104	1	2	0.00074239	1	2	GO:0009624	BP	response to nematode	Any process that results in a change in state or activity of a cell or an organism (in terms of movement, secretion, enzyme production, gene expression, etc.) as a result of a stimulus from a nematode.	0.67	0.998	1	0.42	1	1	0.44	0.999	1	1.3	0.0364	1	4.8	4.75e-13	1.07e-10
ENSG00000224389	C4B	MAYO_CER	Comprehensive	M0	2826	2694	709	0.038104	1	2	0.00074239	1	2	GO:0010273	BP	detoxification of copper ion	Any process that reduces or removes the toxicity of copper ion. These include transport of copper away from sensitive areas and to compartments or complexes whose purpose is sequestration of copper ion.	0.67	0.998	1	0.42	1	1	0.44	0.999	1	1.3	0.0364	1	4.8	4.75e-13	1.07e-10
ENSG00000224389	C4B	MAYO_CER	Comprehensive	M0	2826	2694	710	0.038104	1	2	0.00074239	1	2	GO:0010966	BP	regulation of phosphate transport	Any process that modulates the frequency, rate or extent of phosphate transport. Phosphate transport is the directed movement of phosphate into, out of or within a cell, or between cells, by means of some agent such as a transporter or pore.	0.67	0.998	1	0.42	1	1	0.44	0.999	1	1.3	0.0364	1	4.8	4.75e-13	1.07e-10
ENSG00000224389	C4B	MAYO_CER	Comprehensive	M0	2826	2694	711	0.038104	1	2	0.00074239	1	2	GO:0014005	BP	microglia development	The process aimed at the progression of a microglial cell over time, from initial commitment of the cell to a specific fate, to the fully functional differentiated cell.	0.67	0.998	1	0.42	1	1	0.44	0.999	1	1.3	0.0364	1	4.8	4.75e-13	1.07e-10
ENSG00000224389	C4B	MAYO_CER	Comprehensive	M0	2826	2694	712	0.038104	1	2	0.00074239	1	2	GO:0014806	BP	smooth muscle hyperplasia	A process, occurring in smooth muscle, in which there is an increase in cell number by cell division, often leading to an increase in the size of an organ.	0.67	0.998	1	0.42	1	1	0.44	0.999	1	1.3	0.0364	1	4.8	4.75e-13	1.07e-10
ENSG00000224389	C4B	MAYO_CER	Comprehensive	M0	2826	2694	713	0.038104	1	2	0.00074239	1	2	GO:0015966	BP	diadenosine tetraphosphate biosynthetic process	The chemical reactions and pathways resulting in the formation of diadenosine tetraphosphate, a derivative of the nucleoside adenosine with four phosphate groups attached.	0.67	0.998	1	0.42	1	1	0.44	0.999	1	1.3	0.0364	1	4.8	4.75e-13	1.07e-10
ENSG00000224389	C4B	MAYO_CER	Comprehensive	M0	2826	2694	714	0.038104	1	2	0.00074239	1	2	GO:0016256	BP	N-glycan processing to lysosome	The modification of high-mannose N-glycans by UDP-N-acetylglucosamine-lysosomal-enzyme N-acetylglucosaminephosphotransferase and the subsequent removal of the N-acetylglucosamine residues yielding mannose-6-P that occurs in the ER-Golgi apparatus to N-glycans destined for the lysosome.	0.67	0.998	1	0.42	1	1	0.44	0.999	1	1.3	0.0364	1	4.8	4.75e-13	1.07e-10
ENSG00000224389	C4B	MAYO_CER	Comprehensive	M0	2826	2694	715	0.038104	1	2	0.00074239	1	2	GO:0017055	BP	negative regulation of RNA polymerase II transcriptional preinitiation complex assembly	Any process that stops, prevents, or reduces the frequency, rate or extent of RNA polymerase II transcriptional preinitiation complex assembly.	0.67	0.998	1	0.42	1	1	0.44	0.999	1	1.3	0.0364	1	4.8	4.75e-13	1.07e-10
ENSG00000224389	C4B	MAYO_CER	Comprehensive	M0	2826	2694	716	0.038104	1	2	0.00074239	1	2	GO:0018879	BP	biphenyl metabolic process	The chemical reactions and pathways involving biphenyl, a toxic aromatic hydrocarbon used as a heat transfer agent, as a fungistat in packaging citrus fruits and in plant disease control. Biphenyl can be chlorinated with 1-10 chlorine molecules to form polychlorinated biphenyls (PCBs).	0.67	0.998	1	0.42	1	1	0.44	0.999	1	1.3	0.0364	1	4.8	4.75e-13	1.07e-10
ENSG00000224389	C4B	MAYO_CER	Comprehensive	M0	2826	2694	717	0.038104	1	2	0.00074239	1	2	GO:0018963	BP	phthalate metabolic process	The chemical reactions and pathways involving phthalate, the anion of phthalic acid. Phthalic acid diesters are used industrially in the production of a variety of household and consumer goods including plastic polymers, lubricating oils, and carriers for perfumes in cosmetics, while phthalic acid itself is used industrially as a plasticizer. Terephthalate is used in the synthesis of polyethylene…	0.67	0.998	1	0.42	1	1	0.44	0.999	1	1.3	0.0364	1	4.8	4.75e-13	1.07e-10
ENSG00000224389	C4B	MAYO_CER	Comprehensive	M0	2826	2694	718	0.038104	1	2	0.00074239	1	2	GO:0019255	BP	glucose 1-phosphate metabolic process	The chemical reactions and pathways involving glucose 1-phosphate, a monophosphorylated derivative of glucose with the phosphate group attached to C-1.	0.67	0.998	1	0.42	1	1	0.44	0.999	1	1.3	0.0364	1	4.8	4.75e-13	1.07e-10
ENSG00000224389	C4B	MAYO_CER	Comprehensive	M0	2826	2694	719	0.038104	1	2	0.00074239	1	2	GO:0021849	BP	neuroblast division in subventricular zone	The division of neuroblasts in the subventricular zone of the forebrain. The interneuron precursors that these cells give rise to include adult olfactory bulb interneurons and migrate tangentially.	0.67	0.998	1	0.42	1	1	0.44	0.999	1	1.3	0.0364	1	4.8	4.75e-13	1.07e-10
ENSG00000224389	C4B	MAYO_CER	Comprehensive	M0	2826	2694	720	0.038104	1	2	0.00074239	1	2	GO:0032621	BP	interleukin-18 production	The appearance of interleukin-18 due to biosynthesis or secretion following a cellular stimulus, resulting in an increase in its intracellular or extracellular levels.	0.67	0.998	1	0.42	1	1	0.44	0.999	1	1.3	0.0364	1	4.8	4.75e-13	1.07e-10
ENSG00000224389	C4B	MAYO_CER	Comprehensive	M0	2826	2694	721	0.038104	1	2	0.00074239	1	2	GO:0032741	BP	positive regulation of interleukin-18 production	Any process that activates or increases the frequency, rate, or extent of interleukin-18 production.	0.67	0.998	1	0.42	1	1	0.44	0.999	1	1.3	0.0364	1	4.8	4.75e-13	1.07e-10
ENSG00000224389	C4B	MAYO_CER	Comprehensive	M0	2826	2694	722	0.038104	1	2	0.00074239	1	2	GO:0032911	BP	negative regulation of transforming growth factor beta1 production	Any process that stops, prevents, or reduces the frequency, rate, or extent of production of transforming growth factor-beta1.	0.67	0.998	1	0.42	1	1	0.44	0.999	1	1.3	0.0364	1	4.8	4.75e-13	1.07e-10
ENSG00000224389	C4B	MAYO_CER	Comprehensive	M0	2826	2694	723	0.038104	1	2	0.00074239	1	2	GO:0032929	BP	negative regulation of superoxide anion generation	Any process that stops, prevents, or reduces the frequency, rate or extent of enzymatic generation of superoxide by a cell.	0.67	0.998	1	0.42	1	1	0.44	0.999	1	1.3	0.0364	1	4.8	4.75e-13	1.07e-10
ENSG00000224389	C4B	MAYO_CER	Comprehensive	M0	2826	2694	724	0.038104	1	2	0.00074239	1	2	GO:0034136	BP	negative regulation of toll-like receptor 2 signaling pathway	Any process that stops, prevents, or reduces the frequency, rate, or extent of toll-like receptor 2 signaling pathway.	0.67	0.998	1	0.42	1	1	0.44	0.999	1	1.3	0.0364	1	4.8	4.75e-13	1.07e-10
ENSG00000224389	C4B	MAYO_CER	Comprehensive	M0	2826	2694	725	0.038104	1	2	0.00074239	1	2	GO:0034653	BP	retinoic acid catabolic process	The chemical reactions and pathways resulting in the breakdown of retinoic acid, one of the three components that makes up vitamin A.	0.67	0.998	1	0.42	1	1	0.44	0.999	1	1.3	0.0364	1	4.8	4.75e-13	1.07e-10
ENSG00000224389	C4B	MAYO_CER	Comprehensive	M0	2826	2694	726	0.038104	1	2	0.00074239	1	2	GO:0035407	BP	histone H3-T11 phosphorylation	The modification of histone H3 by the addition of an phosphate group to a threonine residue at position 11 of the histone.	0.67	0.998	1	0.42	1	1	0.44	0.999	1	1.3	0.0364	1	4.8	4.75e-13	1.07e-10
ENSG00000224389	C4B	MAYO_CER	Comprehensive	M0	2826	2694	727	0.038104	1	2	0.00074239	1	2	GO:0036292	BP	DNA rewinding	The process in which interchain hydrogen bonds between two single-stranded DNA (ssDNA) are reformed to regenerate double-stranded DNA (dsDNA). ssDNA is often bound and stabilized by proteins such as replication protein A (RPA) to form ssDNA bubbles. The bubbles can be rewound by ATP-dependent motors to reform base pairs between strands and thus dsDNA.	0.67	0.998	1	0.42	1	1	0.44	0.999	1	1.3	0.0364	1	4.8	4.75e-13	1.07e-10
ENSG00000224389	C4B	MAYO_CER	Comprehensive	M0	2826	2694	728	0.038104	1	2	0.00074239	1	2	GO:0036486	BP	ventral trunk neural crest cell migration	The movement of trunk neural crest cells from the neural tube, travelling ventrally through the anterior half of each sclerotome. Trunk neural crest cells that remain in the sclerotome form the dorsal root ganglia containing the sensory neurons. Trunk neural crest cells that continue more ventrally form the sympathetic ganglia, the adrenal medulla, and the nerve clusters surrounding the aorta.	0.67	0.998	1	0.42	1	1	0.44	0.999	1	1.3	0.0364	1	4.8	4.75e-13	1.07e-10
ENSG00000224389	C4B	MAYO_CER	Comprehensive	M0	2826	2694	729	0.038104	1	2	0.00074239	1	2	GO:0042414	BP	epinephrine metabolic process	The chemical reactions and pathways involving epinephrine, a hormone produced by the medulla of the adrenal glands that increases heart activity, improves the power and prolongs the action of muscles, and increases the rate and depth of breathing. It is synthesized by the methylation of norepinephrine.	0.67	0.998	1	0.42	1	1	0.44	0.999	1	1.3	0.0364	1	4.8	4.75e-13	1.07e-10
ENSG00000224389	C4B	MAYO_CER	Comprehensive	M0	2826	2694	730	0.038104	1	2	0.00074239	1	2	GO:0042488	BP	positive regulation of odontogenesis of dentin-containing tooth	Any process that activates or increases the frequency, rate or extent of the formation and development of teeth, the hard, bony appendages that are borne on the jaws, or on other bones in the walls of the mouth or pharynx of most vertebrates.	0.67	0.998	1	0.42	1	1	0.44	0.999	1	1.3	0.0364	1	4.8	4.75e-13	1.07e-10
ENSG00000224389	C4B	MAYO_CER	Comprehensive	M0	2826	2694	731	0.038104	1	2	0.00074239	1	2	GO:0042520	BP	positive regulation of tyrosine phosphorylation of Stat4 protein	Any process that activates or increases the frequency, rate or extent of the introduction of a phosphate group to a tyrosine residue of a Stat4 protein.	0.67	0.998	1	0.42	1	1	0.44	0.999	1	1.3	0.0364	1	4.8	4.75e-13	1.07e-10
ENSG00000224389	C4B	MAYO_CER	Comprehensive	M0	2826	2694	732	0.038104	1	2	0.00074239	1	2	GO:0042538	BP	hyperosmotic salinity response	Any process that results in a change in state or activity of a cell or an organism (in terms of movement, secretion, enzyme production, gene expression, etc.) as a result of detection of, or exposure to, an increase in the concentration of salt (particularly but not exclusively sodium and chloride ions) in the environment.	0.67	0.998	1	0.42	1	1	0.44	0.999	1	1.3	0.0364	1	4.8	4.75e-13	1.07e-10
ENSG00000224389	C4B	MAYO_CER	Comprehensive	M0	2826	2694	733	0.038104	1	2	0.00074239	1	2	GO:0043134	BP	regulation of hindgut contraction	Any process that modulates the frequency, rate or extent of muscle contraction of the hindgut, the posterior part of the alimentary canal, including the rectum, and the large intestine.	0.67	0.998	1	0.42	1	1	0.44	0.999	1	1.3	0.0364	1	4.8	4.75e-13	1.07e-10
ENSG00000224389	C4B	MAYO_CER	Comprehensive	M0	2826	2694	734	0.038104	1	2	0.00074239	1	2	GO:0045590	BP	negative regulation of regulatory T cell differentiation	Any process that stops, prevents, or reduces the rate of differentiation of regulatory T cells.	0.67	0.998	1	0.42	1	1	0.44	0.999	1	1.3	0.0364	1	4.8	4.75e-13	1.07e-10
ENSG00000224389	C4B	MAYO_CER	Comprehensive	M0	2826	2694	735	0.038104	1	2	0.00074239	1	2	GO:0048304	BP	positive regulation of isotype switching to IgG isotypes	Any process that activates or increases the frequency, rate or extent of isotype switching to IgG isotypes.	0.67	0.998	1	0.42	1	1	0.44	0.999	1	1.3	0.0364	1	4.8	4.75e-13	1.07e-10
ENSG00000224389	C4B	MAYO_CER	Comprehensive	M0	2826	2694	736	0.038104	1	2	0.00074239	1	2	GO:0060450	BP	positive regulation of hindgut contraction	Any process that increases the frequency, rate or extent of muscle contraction of the hindgut, the posterior part of the alimentary canal, including the rectum, and the large intestine.	0.67	0.998	1	0.42	1	1	0.44	0.999	1	1.3	0.0364	1	4.8	4.75e-13	1.07e-10
ENSG00000224389	C4B	MAYO_CER	Comprehensive	M0	2826	2694	737	0.038104	1	2	0.00074239	1	2	GO:0060486	BP	Clara cell differentiation	The process in which a relatively unspecialized cell acquires specialized features of a Clara cell. A Clara cell is an unciliated epithelial cell found in the respiratory and terminal bronchioles.	0.67	0.998	1	0.42	1	1	0.44	0.999	1	1.3	0.0364	1	4.8	4.75e-13	1.07e-10
ENSG00000224389	C4B	MAYO_CER	Comprehensive	M0	2826	2694	738	0.038104	1	2	0.00074239	1	2	GO:0060730	BP	regulation of intestinal epithelial structure maintenance	Any process that modulates the rate, frequency, or extent of intestinal epithelial structure maintenance, a tissue homeostatic process required for the maintenance of the structure of the intestinal epithelium.	0.67	0.998	1	0.42	1	1	0.44	0.999	1	1.3	0.0364	1	4.8	4.75e-13	1.07e-10
ENSG00000224389	C4B	MAYO_CER	Comprehensive	M0	2826	2694	739	0.038104	1	2	0.00074239	1	2	GO:0060847	BP	endothelial cell fate specification	The process involved in the specification of identity of an endothelial cell. Once specification has taken place, a cell will be committed to differentiate down a specific pathway if left in its normal environment.	0.67	0.998	1	0.42	1	1	0.44	0.999	1	1.3	0.0364	1	4.8	4.75e-13	1.07e-10
ENSG00000224389	C4B	MAYO_CER	Comprehensive	M0	2826	2694	740	0.038104	1	2	0.00074239	1	2	GO:0061043	BP	regulation of vascular wound healing	Any process that modulates the rate, frequency, or extent of blood vessel formation when new vessels emerge from the proliferation of pre-existing blood vessels and contribute to the series of events that restore integrity to damaged vasculature.	0.67	0.998	1	0.42	1	1	0.44	0.999	1	1.3	0.0364	1	4.8	4.75e-13	1.07e-10
ENSG00000224389	C4B	MAYO_CER	Comprehensive	M0	2826	2694	741	0.038104	1	2	0.00074239	1	2	GO:0061153	BP	trachea gland development	The progression of a trachea gland over time, from its formation to the mature structure. Trachea glands are found under the mucus of the trachea and secrete mucus, and agents that help protect the lung from injury and infection.	0.67	0.998	1	0.42	1	1	0.44	0.999	1	1.3	0.0364	1	4.8	4.75e-13	1.07e-10
ENSG00000224389	C4B	MAYO_CER	Comprehensive	M0	2826	2694	742	0.038104	1	2	0.00074239	1	2	GO:0061364	BP	apoptotic process involved in luteolysis	The apoptotic process that contributes to luteolysis.	0.67	0.998	1	0.42	1	1	0.44	0.999	1	1.3	0.0364	1	4.8	4.75e-13	1.07e-10
ENSG00000224389	C4B	MAYO_CER	Comprehensive	M0	2826	2694	743	0.038104	1	2	0.00074239	1	2	GO:0070295	BP	renal water absorption	A renal system process in which water is taken up from the collecting ducts and proximal and distal loops of the nephron. In non-mammalian species, absorption may occur in related structures.	0.67	0.998	1	0.42	1	1	0.44	0.999	1	1.3	0.0364	1	4.8	4.75e-13	1.07e-10
ENSG00000224389	C4B	MAYO_CER	Comprehensive	M0	2826	2694	744	0.038104	1	2	0.00074239	1	2	GO:0070473	BP	negative regulation of uterine smooth muscle contraction	Any process that modulates the frequency, rate or extent of uterine smooth muscle contraction.	0.67	0.998	1	0.42	1	1	0.44	0.999	1	1.3	0.0364	1	4.8	4.75e-13	1.07e-10
ENSG00000224389	C4B	MAYO_CER	Comprehensive	M0	2826	2694	745	0.038104	1	2	0.00074239	1	2	GO:0071306	BP	cellular response to vitamin E	Any process that results in a change in state or activity of a cell (in terms of movement, secretion, enzyme production, gene expression, etc.) as a result of a vitamin E stimulus.	0.67	0.998	1	0.42	1	1	0.44	0.999	1	1.3	0.0364	1	4.8	4.75e-13	1.07e-10
ENSG00000224389	C4B	MAYO_CER	Comprehensive	M0	2826	2694	746	0.038104	1	2	0.00074239	1	2	GO:0071422	BP	succinate transmembrane transport	A process in which a succinate ion is transported from one side of a membrane to the other by means of some agent such as a transporter or pore.	0.67	0.998	1	0.42	1	1	0.44	0.999	1	1.3	0.0364	1	4.8	4.75e-13	1.07e-10
ENSG00000224389	C4B	MAYO_CER	Comprehensive	M0	2826	2694	747	0.038104	1	2	0.00074239	1	2	GO:0071799	BP	cellular response to prostaglandin D stimulus	Any process that results in a change in state or activity of a cell (in terms of movement, secretion, enzyme production, gene expression, etc.) as a result of a prostagladin D stimulus.	0.67	0.998	1	0.42	1	1	0.44	0.999	1	1.3	0.0364	1	4.8	4.75e-13	1.07e-10
ENSG00000224389	C4B	MAYO_CER	Comprehensive	M0	2826	2694	748	0.038104	1	2	0.00074239	1	2	GO:0071881	BP	adenylate cyclase-inhibiting adrenergic receptor signaling pathway	The series of molecular signals generated as a consequence of an adrenergic receptor binding to its physiological ligand, where the pathway proceeds with inhibition of adenylyl cyclase and a subsequent decrease in the concentration of cyclic AMP (cAMP).	0.67	0.998	1	0.42	1	1	0.44	0.999	1	1.3	0.0364	1	4.8	4.75e-13	1.07e-10
ENSG00000224389	C4B	MAYO_CER	Comprehensive	M0	2826	2694	749	0.038104	1	2	0.00074239	1	2	GO:0071883	BP	activation of MAPK activity by adrenergic receptor signaling pathway	The series of molecular signals generated as a consequence of an adrenergic receptor binding to its physiological ligand, followed by the activation of a MAP kinase.	0.67	0.998	1	0.42	1	1	0.44	0.999	1	1.3	0.0364	1	4.8	4.75e-13	1.07e-10
ENSG00000224389	C4B	MAYO_CER	Comprehensive	M0	2826	2694	750	0.038104	1	2	0.00074239	1	2	GO:0071895	BP	odontoblast differentiation	The process in which a relatively unspecialized cell of neural crest origin acquires the specialized features of an odontoblast, a cell on the outer surface of the dental pulp whose biological function is the creation of dentin.	0.67	0.998	1	0.42	1	1	0.44	0.999	1	1.3	0.0364	1	4.8	4.75e-13	1.07e-10
ENSG00000224389	C4B	MAYO_CER	Comprehensive	M0	2826	2694	751	0.038104	1	2	0.00074239	1	2	GO:0071899	BP	negative regulation of estrogen receptor binding	Any process that stops, prevents, or reduces the frequency, rate or extent of estrogen receptor binding, interacting selectively with an estrogen receptor.	0.67	0.998	1	0.42	1	1	0.44	0.999	1	1.3	0.0364	1	4.8	4.75e-13	1.07e-10
ENSG00000224389	C4B	MAYO_CER	Comprehensive	M0	2826	2694	752	0.038104	1	2	0.00074239	1	2	GO:0071934	BP	thiamine transmembrane transport	The directed movement of thiamine across a membrane into, out of or within a cell, or between cells, by means of some agent such as a transporter or pore. Thiamine is vitamin B1, a water soluble vitamin present in fresh vegetables and meats, especially liver.	0.67	0.998	1	0.42	1	1	0.44	0.999	1	1.3	0.0364	1	4.8	4.75e-13	1.07e-10
ENSG00000224389	C4B	MAYO_CER	Comprehensive	M0	2826	2694	753	0.038104	1	2	0.00074239	1	2	GO:0086098	BP	angiotensin-activated signaling pathway involved in heart process	An angiotensin receptor signaling pathway which contributes to a circulatory system process carried out by the heart.	0.67	0.998	1	0.42	1	1	0.44	0.999	1	1.3	0.0364	1	4.8	4.75e-13	1.07e-10
ENSG00000224389	C4B	MAYO_CER	Comprehensive	M0	2826	2694	754	0.038104	1	2	0.00074239	1	2	GO:0090271	BP	positive regulation of fibroblast growth factor production	Any process that increases the rate, frequency or extent of the appearance of a fibroblast growth factor due to biosynthesis or secretion following a cellular stimulus, resulting in an increase in its intracellular or extracellular levels.	0.67	0.998	1	0.42	1	1	0.44	0.999	1	1.3	0.0364	1	4.8	4.75e-13	1.07e-10
ENSG00000224389	C4B	MAYO_CER	Comprehensive	M0	2826	2694	755	0.038104	1	2	0.00074239	1	2	GO:0090273	BP	regulation of somatostatin secretion	Any process that modulates the rate, frequency, extent of the regulated release of somatostatin from secretory granules in the D cells of the pancreas.	0.67	0.998	1	0.42	1	1	0.44	0.999	1	1.3	0.0364	1	4.8	4.75e-13	1.07e-10
ENSG00000224389	C4B	MAYO_CER	Comprehensive	M0	2826	2694	756	0.038104	1	2	0.00074239	1	2	GO:0097101	BP	blood vessel endothelial cell fate specification	The process involved in the specification of identity of a blood vessel endothelial cell. Once specification has taken place, a cell will be committed to differentiate down a specific pathway if left in its normal environment. A blood vessel endothelial cell is an endothelial cell of the vascular tree, which includes blood vessels and lymphatic vessels.	0.67	0.998	1	0.42	1	1	0.44	0.999	1	1.3	0.0364	1	4.8	4.75e-13	1.07e-10
ENSG00000224389	C4B	MAYO_CER	Comprehensive	M0	2826	2694	757	0.038104	1	2	0.00074239	1	2	GO:1901166	BP	neural crest cell migration involved in autonomic nervous system development	Any neural crest cell migration that is involved in autonomic nervous system development.	0.67	0.998	1	0.42	1	1	0.44	0.999	1	1.3	0.0364	1	4.8	4.75e-13	1.07e-10
ENSG00000224389	C4B	MAYO_CER	Comprehensive	M0	2826	2694	758	0.038104	1	2	0.00074239	1	2	GO:1901895	BP	negative regulation of calcium-transporting ATPase activity	Any process that stops, prevents or reduces the frequency, rate or extent of calcium-transporting ATPase activity.	0.67	0.998	1	0.42	1	1	0.44	0.999	1	1.3	0.0364	1	4.8	4.75e-13	1.07e-10
ENSG00000224389	C4B	MAYO_CER	Comprehensive	M0	2826	2694	759	0.038104	1	2	0.00074239	1	2	GO:1901979	BP	regulation of inward rectifier potassium channel activity	Any process that modulates the frequency, rate or extent of inward rectifier potassium channel activity.	0.67	0.998	1	0.42	1	1	0.44	0.999	1	1.3	0.0364	1	4.8	4.75e-13	1.07e-10
ENSG00000224389	C4B	MAYO_CER	Comprehensive	M0	2826	2694	760	0.038104	1	2	0.00074239	1	2	GO:1903238	BP	positive regulation of leukocyte tethering or rolling	Any process that activates or increases the frequency, rate or extent of leukocyte tethering or rolling.	0.67	0.998	1	0.42	1	1	0.44	0.999	1	1.3	0.0364	1	4.8	4.75e-13	1.07e-10
ENSG00000224389	C4B	MAYO_CER	Comprehensive	M0	2826	2694	761	0.038104	1	2	0.00074239	1	2	GO:2000118	BP	regulation of sodium-dependent phosphate transport	Any process that modulates the frequency, rate or extent of sodium-dependent phosphate transport.	0.67	0.998	1	0.42	1	1	0.44	0.999	1	1.3	0.0364	1	4.8	4.75e-13	1.07e-10
ENSG00000224389	C4B	MAYO_CER	Comprehensive	M0	2826	2694	762	0.038104	1	2	0.00074239	1	2	GO:2000391	BP	positive regulation of neutrophil extravasation	Any process that activates or increases the frequency, rate or extent of neutrophil extravasation.	0.67	0.998	1	0.42	1	1	0.44	0.999	1	1.3	0.0364	1	4.8	4.75e-13	1.07e-10
ENSG00000224389	C4B	MAYO_CER	Comprehensive	M0	2826	2694	763	0.038104	1	2	0.00074239	1	2	GO:2000418	BP	positive regulation of eosinophil migration	Any process that activates or increases the frequency, rate or extent of eosinophil migration.	0.67	0.998	1	0.42	1	1	0.44	0.999	1	1.3	0.0364	1	4.8	4.75e-13	1.07e-10
ENSG00000224389	C4B	MAYO_CER	Comprehensive	M0	2826	2694	764	0.038104	1	2	0.00074239	1	2	GO:0005674	CC	transcription factor TFIIF complex	A general transcription initiation factor which in humans consists of a heterodimer of an alpha and a beta subunit. Helps recruit RNA polymerase II to the initiation complex and promotes translation elongation.	0.67	0.998	1	0.42	1	1	0.44	0.999	1	1.3	0.0364	1	4.8	4.75e-13	1.07e-10
ENSG00000224389	C4B	MAYO_CER	Comprehensive	M0	2826	2694	765	0.038104	1	2	0.00074239	1	2	GO:0008623	CC	CHRAC	An ISWI complex that contains an ATPase subunit of the ISWI family (SNF2H in mammals, Isw2 in S. cerevisiae), an ACF1 homolog, and additional small histone fold subunits (generally two of these, but Xenopus has only one and some additional non-conserved subunits). CHRAC plays roles in the regulation of RNA polymerase II transcription and in DNA replication and repair.	0.67	0.998	1	0.42	1	1	0.44	0.999	1	1.3	0.0364	1	4.8	4.75e-13	1.07e-10
ENSG00000224389	C4B	MAYO_CER	Comprehensive	M0	2826	2694	766	0.038104	1	2	0.00074239	1	2	GO:0031436	CC	BRCA1-BARD1 complex	A heterodimeric complex comprising BRCA1 and BARD1, which possesses ubiquitin ligase activity and is involved in genome maintenance, possibly by functioning in surveillance for DNA damage.	0.67	0.998	1	0.42	1	1	0.44	0.999	1	1.3	0.0364	1	4.8	4.75e-13	1.07e-10
ENSG00000224389	C4B	MAYO_CER	Comprehensive	M0	2826	2694	767	0.038104	1	2	0.00074239	1	2	GO:0034669	CC	integrin alpha4-beta7 complex	An integrin complex that comprises one alpha4 subunit and one beta7 subunit.	0.67	0.998	1	0.42	1	1	0.44	0.999	1	1.3	0.0364	1	4.8	4.75e-13	1.07e-10
ENSG00000224389	C4B	MAYO_CER	Comprehensive	M0	2826	2694	768	0.038104	1	2	0.00074239	1	2	GO:0036117	CC	hyaluranon cable	A cable structure, surrounding some cell types (e.g. proximal or bronchial tubular epithelial cells), and composed of hyaluranon (HA), a ubiquitous connective tissue glycosaminoglycan.	0.67	0.998	1	0.42	1	1	0.44	0.999	1	1.3	0.0364	1	4.8	4.75e-13	1.07e-10
ENSG00000224389	C4B	MAYO_CER	Comprehensive	M0	2826	2694	769	0.038104	1	2	0.00074239	1	2	GO:0042406	CC	extrinsic component of endoplasmic reticulum membrane	The component of the endoplasmic reticulum membrane consisting of gene products and protein complexes that are loosely bound to one of its surfaces, but not integrated into the hydrophobic region.	0.67	0.998	1	0.42	1	1	0.44	0.999	1	1.3	0.0364	1	4.8	4.75e-13	1.07e-10
ENSG00000224389	C4B	MAYO_CER	Comprehensive	M0	2826	2694	770	0.038104	1	2	0.00074239	1	2	GO:0045098	CC	type III intermediate filament	A type of intermediate filament, typically made up of one or more of the proteins vimentin, desmin, glial fibrillary acidic protein (GFAP), and peripherin. Unlike the keratins, the type III proteins can form both homo- and heteropolymeric IF filaments.	0.67	0.998	1	0.42	1	1	0.44	0.999	1	1.3	0.0364	1	4.8	4.75e-13	1.07e-10
ENSG00000224389	C4B	MAYO_CER	Comprehensive	M0	2826	2694	771	0.038104	1	2	0.00074239	1	2	GO:1990666	CC	PCSK9-LDLR complex	A protein complex consisting of the serine protease PCSK9 (Proprotein convertase subtilisin/kexin-9) and a low-density lipoprotein receptor (LDLR). Interaction typically occurs through the epidermal growth factor-like repeat A (EGF-A) domain of the LDLR, and complex formation promotes degradation of the LDLR through the endosome/lysosome pathway.	0.67	0.998	1	0.42	1	1	0.44	0.999	1	1.3	0.0364	1	4.8	4.75e-13	1.07e-10
ENSG00000224389	C4B	MAYO_CER	Comprehensive	M0	2826	2694	772	0.038104	1	2	0.00074239	1	2	GO:0001179	MF	RNA polymerase I transcription factor binding	Interacting selectively and non-covalently with an RNA polymerase I transcription factor, any protein required to initiate or regulate transcription by RNA polymerase I.	0.67	0.998	1	0.42	1	1	0.44	0.999	1	1.3	0.0364	1	4.8	4.75e-13	1.07e-10
ENSG00000224389	C4B	MAYO_CER	Comprehensive	M0	2826	2694	773	0.038104	1	2	0.00074239	1	2	GO:0003875	MF	ADP-ribosylarginine hydrolase activity	Catalysis of the reaction: N2-(ADP-D-ribosyl)-L-arginine + H2O = L-arginine + ADP-ribose.	0.67	0.998	1	0.42	1	1	0.44	0.999	1	1.3	0.0364	1	4.8	4.75e-13	1.07e-10
ENSG00000224389	C4B	MAYO_CER	Comprehensive	M0	2826	2694	774	0.038104	1	2	0.00074239	1	2	GO:0003976	MF	UDP-N-acetylglucosamine-lysosomal-enzyme N-acetylglucosaminephosphotransferase activity	Catalysis of the reaction: UDP-N-acetyl-D-glucosamine + lysosomal-enzyme D-mannose = UMP + lysosomal-enzyme N-acetyl-D-glucosaminyl-phospho-D-mannose.	0.67	0.998	1	0.42	1	1	0.44	0.999	1	1.3	0.0364	1	4.8	4.75e-13	1.07e-10
ENSG00000224389	C4B	MAYO_CER	Comprehensive	M0	2826	2694	775	0.038104	1	2	0.00074239	1	2	GO:0004938	MF	alpha2-adrenergic receptor activity	Combining with epinephrine or norepinephrine to initiate a change in cell activity via activation of a G protein, with pharmacological characteristics of alpha2-adrenergic receptors; the activity involves transmitting the signal to the Gi alpha subunit of a heterotrimeric G protein.	0.67	0.998	1	0.42	1	1	0.44	0.999	1	1.3	0.0364	1	4.8	4.75e-13	1.07e-10
ENSG00000224389	C4B	MAYO_CER	Comprehensive	M0	2826	2694	776	0.038104	1	2	0.00074239	1	2	GO:0004947	MF	bradykinin receptor activity	Combining with bradykinin to initiate a change in cell activity.	0.67	0.998	1	0.42	1	1	0.44	0.999	1	1.3	0.0364	1	4.8	4.75e-13	1.07e-10
ENSG00000224389	C4B	MAYO_CER	Comprehensive	M0	2826	2694	777	0.038104	1	2	0.00074239	1	2	GO:0004969	MF	histamine receptor activity	Combining with histamine to initiate a change in cell activity. Histamine is a physiologically active amine, found in plant and animal tissue and released from mast cells as part of an allergic reaction in humans.	0.67	0.998	1	0.42	1	1	0.44	0.999	1	1.3	0.0364	1	4.8	4.75e-13	1.07e-10
ENSG00000224389	C4B	MAYO_CER	Comprehensive	M0	2826	2694	778	0.038104	1	2	0.00074239	1	2	GO:0004980	MF	melanocyte-stimulating hormone receptor activity	Combining with melanocyte-stimulating hormone to initiate a change in cell activity.	0.67	0.998	1	0.42	1	1	0.44	0.999	1	1.3	0.0364	1	4.8	4.75e-13	1.07e-10
ENSG00000224389	C4B	MAYO_CER	Comprehensive	M0	2826	2694	779	0.038104	1	2	0.00074239	1	2	GO:0005136	MF	interleukin-4 receptor binding	Interacting selectively and non-covalently with the interleukin-4 receptor.	0.67	0.998	1	0.42	1	1	0.44	0.999	1	1.3	0.0364	1	4.8	4.75e-13	1.07e-10
ENSG00000224389	C4B	MAYO_CER	Comprehensive	M0	2826	2694	780	0.038104	1	2	0.00074239	1	2	GO:0005166	MF	neurotrophin p75 receptor binding	Interacting selectively and non-covalently with the neurotrophin p75 receptor.	0.67	0.998	1	0.42	1	1	0.44	0.999	1	1.3	0.0364	1	4.8	4.75e-13	1.07e-10
ENSG00000224389	C4B	MAYO_CER	Comprehensive	M0	2826	2694	781	0.038104	1	2	0.00074239	1	2	GO:0015141	MF	succinate transmembrane transporter activity	Enables the transfer of succinate, the dianion of ethane dicarboxylic acid, from one side of the membrane to the other.	0.67	0.998	1	0.42	1	1	0.44	0.999	1	1.3	0.0364	1	4.8	4.75e-13	1.07e-10
ENSG00000224389	C4B	MAYO_CER	Comprehensive	M0	2826	2694	782	0.038104	1	2	0.00074239	1	2	GO:0015196	MF	L-tryptophan transmembrane transporter activity	Enables the transfer of L-tryptophan from one side of a membrane to the other. Tryptophan is 2-amino-3-(1H-indol-3-yl)propanoic acid.	0.67	0.998	1	0.42	1	1	0.44	0.999	1	1.3	0.0364	1	4.8	4.75e-13	1.07e-10
ENSG00000224389	C4B	MAYO_CER	Comprehensive	M0	2826	2694	783	0.038104	1	2	0.00074239	1	2	GO:0015234	MF	thiamine transmembrane transporter activity	Enables the transfer of thiamine from one side of the membrane to the other. Thiamine is vitamin B1, a water soluble vitamin present in fresh vegetables and meats, especially liver.	0.67	0.998	1	0.42	1	1	0.44	0.999	1	1.3	0.0364	1	4.8	4.75e-13	1.07e-10
ENSG00000224389	C4B	MAYO_CER	Comprehensive	M0	2826	2694	784	0.038104	1	2	0.00074239	1	2	GO:0015403	MF	thiamine uptake transmembrane transporter activity	Enables the transfer of thiamine from the outside of a cell to the inside across a membrane.	0.67	0.998	1	0.42	1	1	0.44	0.999	1	1.3	0.0364	1	4.8	4.75e-13	1.07e-10
ENSG00000224389	C4B	MAYO_CER	Comprehensive	M0	2826	2694	785	0.038104	1	2	0.00074239	1	2	GO:0030492	MF	hemoglobin binding	Interacting selectively and non-covalently with hemoglobin, an oxygen carrying, conjugated protein containing four heme groups and globin.	0.67	0.998	1	0.42	1	1	0.44	0.999	1	1.3	0.0364	1	4.8	4.75e-13	1.07e-10
ENSG00000224389	C4B	MAYO_CER	Comprehensive	M0	2826	2694	786	0.038104	1	2	0.00074239	1	2	GO:0034584	MF	piRNA binding	Interacting selectively and non-covalently with a piRNA, a Piwi-associated RNA, a 24- to 30-nucleotide RNA derived from repeat or complex DNA sequence elements and processed by a Dicer-independent mechanism.	0.67	0.998	1	0.42	1	1	0.44	0.999	1	1.3	0.0364	1	4.8	4.75e-13	1.07e-10
ENSG00000224389	C4B	MAYO_CER	Comprehensive	M0	2826	2694	787	0.038104	1	2	0.00074239	1	2	GO:0035402	MF	histone kinase activity (H3-T11 specific)	Catalysis of the transfer of a phosphate group to the threonine-11 residue of the N-terminal tail of histone H3.	0.67	0.998	1	0.42	1	1	0.44	0.999	1	1.3	0.0364	1	4.8	4.75e-13	1.07e-10
ENSG00000224389	C4B	MAYO_CER	Comprehensive	M0	2826	2694	788	0.038104	1	2	0.00074239	1	2	GO:0043141	MF	ATP-dependent 5'-3' DNA helicase activity	Catalysis of the reaction: ATP + H2O = ADP + phosphate; drives the unwinding of the DNA helix in the direction 5' to 3'.	0.67	0.998	1	0.42	1	1	0.44	0.999	1	1.3	0.0364	1	4.8	4.75e-13	1.07e-10
ENSG00000224389	C4B	MAYO_CER	Comprehensive	M0	2826	2694	789	0.038104	1	2	0.00074239	1	2	GO:0047023	MF	androsterone dehydrogenase activity	Catalysis of the reaction: NAD(P)+ + androsterone = NAD(P)H + H+ + 5-alpha-androstane-3,17-dione.	0.67	0.998	1	0.42	1	1	0.44	0.999	1	1.3	0.0364	1	4.8	4.75e-13	1.07e-10
ENSG00000224389	C4B	MAYO_CER	Comprehensive	M0	2826	2694	790	0.038104	1	2	0.00074239	1	2	GO:0047718	MF	indanol dehydrogenase activity	Catalysis of the reaction: indan-1-ol + NAD(P)+ = indanone + NAD(P)H + H+.	0.67	0.998	1	0.42	1	1	0.44	0.999	1	1.3	0.0364	1	4.8	4.75e-13	1.07e-10
ENSG00000224389	C4B	MAYO_CER	Comprehensive	M0	2826	2694	791	0.038104	1	2	0.00074239	1	2	GO:0047756	MF	chondroitin 4-sulfotransferase activity	Catalysis of the reaction: 3'-phosphoadenosine 5'-phosphosulfate + chondroitin = adenosine 3',5'-bisphosphate + chondroitin 4'-sulfate.	0.67	0.998	1	0.42	1	1	0.44	0.999	1	1.3	0.0364	1	4.8	4.75e-13	1.07e-10
ENSG00000224389	C4B	MAYO_CER	Comprehensive	M0	2826	2694	792	0.038104	1	2	0.00074239	1	2	GO:0071568	MF	UFM1 transferase activity	Catalysis of the transfer of UFM1 from one protein to another via the reaction X-UFM1 + Y --> Y-UFM1 + X, where both X-UFM1 and Y-UFM1 are covalent linkages.	0.67	0.998	1	0.42	1	1	0.44	0.999	1	1.3	0.0364	1	4.8	4.75e-13	1.07e-10
ENSG00000224389	C4B	MAYO_CER	Comprehensive	M0	2826	2694	793	0.0388942	1	83	0.0308092	0.233803	355	GO:0051051	BP	negative regulation of transport	Any process that stops, prevents, or reduces the frequency, rate or extent of the directed movement of substances (such as macromolecules, small molecules, ions) into, out of or within a cell, or between cells, by means of some agent such as a transporter or pore.	0.67	0.998	1	0.42	1	1	0.44	0.999	1	1.3	0.0364	1	4.8	4.75e-13	1.07e-10
ENSG00000224389	C4B	MAYO_CER	Comprehensive	M0	2826	2694	794	0.038967	1	34	0.0126206	0.261538	130	GO:0005244	MF	voltage-gated ion channel activity	Enables the transmembrane transfer of an ion by a voltage-gated channel. An ion is an atom or group of atoms carrying an electric charge by virtue of having gained or lost one or more electrons. A voltage-gated channel is a channel whose open state is dependent on the voltage across the membrane in which it is embedded.	0.67	0.998	1	0.42	1	1	0.44	0.999	1	1.3	0.0364	1	4.8	4.75e-13	1.07e-10
ENSG00000224389	C4B	MAYO_CER	Comprehensive	M0	2826	2694	795	0.0393249	1	6	0.00222717	0.428571	14	GO:0003417	BP	growth plate cartilage development	The process whose specific outcome is the progression of the cartilage that will provide a scaffold for mineralization of endochondral bones as they elongate or grow.	0.67	0.998	1	0.42	1	1	0.44	0.999	1	1.3	0.0364	1	4.8	4.75e-13	1.07e-10
ENSG00000224389	C4B	MAYO_CER	Comprehensive	M0	2826	2694	796	0.0393249	1	6	0.00222717	0.428571	14	GO:0009651	BP	response to salt stress	Any process that results in a change in state or activity of a cell or an organism (in terms of movement, secretion, enzyme production, gene expression, etc.) as a result of a stimulus indicating an increase or decrease in the concentration of salt (particularly but not exclusively sodium and chloride ions) in the environment.	0.67	0.998	1	0.42	1	1	0.44	0.999	1	1.3	0.0364	1	4.8	4.75e-13	1.07e-10
ENSG00000224389	C4B	MAYO_CER	Comprehensive	M0	2826	2694	797	0.0393249	1	6	0.00222717	0.428571	14	GO:0018149	BP	peptide cross-linking	The formation of a covalent cross-link between or within protein chains.	0.67	0.998	1	0.42	1	1	0.44	0.999	1	1.3	0.0364	1	4.8	4.75e-13	1.07e-10
ENSG00000224389	C4B	MAYO_CER	Comprehensive	M0	2826	2694	798	0.0393249	1	6	0.00222717	0.428571	14	GO:0030949	BP	positive regulation of vascular endothelial growth factor receptor signaling pathway	Any process that activates or increases the frequency, rate or extent of vascular endothelial growth factor receptor signaling pathway activity.	0.67	0.998	1	0.42	1	1	0.44	0.999	1	1.3	0.0364	1	4.8	4.75e-13	1.07e-10
ENSG00000224389	C4B	MAYO_CER	Comprehensive	M0	2826	2694	799	0.0393249	1	6	0.00222717	0.428571	14	GO:0032607	BP	interferon-alpha production	The appearance of interferon-alpha due to biosynthesis or secretion following a cellular stimulus, resulting in an increase in its intracellular or extracellular levels.	0.67	0.998	1	0.42	1	1	0.44	0.999	1	1.3	0.0364	1	4.8	4.75e-13	1.07e-10
ENSG00000224389	C4B	MAYO_CER	Comprehensive	M0	2826	2694	800	0.0393249	1	6	0.00222717	0.428571	14	GO:0043011	BP	myeloid dendritic cell differentiation	The process in which a monocyte acquires the specialized features of a dendritic cell, an immunocompetent cell of the lymphoid and hemopoietic systems and skin.	0.67	0.998	1	0.42	1	1	0.44	0.999	1	1.3	0.0364	1	4.8	4.75e-13	1.07e-10
ENSG00000224389	C4B	MAYO_CER	Comprehensive	M0	2826	2694	801	0.0393249	1	6	0.00222717	0.428571	14	GO:0043949	BP	regulation of cAMP-mediated signaling	Any process which modulates the frequency, rate or extent of cAMP-mediated signaling, a series of molecular signals in which a cell uses cyclic AMP to convert an extracellular signal into a response.	0.67	0.998	1	0.42	1	1	0.44	0.999	1	1.3	0.0364	1	4.8	4.75e-13	1.07e-10
ENSG00000224389	C4B	MAYO_CER	Comprehensive	M0	2826	2694	802	0.0393249	1	6	0.00222717	0.428571	14	GO:0051900	BP	regulation of mitochondrial depolarization	Any process that modulates the frequency, rate or extent of the change in the membrane potential of the mitochondria from negative to positive.	0.67	0.998	1	0.42	1	1	0.44	0.999	1	1.3	0.0364	1	4.8	4.75e-13	1.07e-10
ENSG00000224389	C4B	MAYO_CER	Comprehensive	M0	2826	2694	803	0.0393249	1	6	0.00222717	0.428571	14	GO:0060143	BP	positive regulation of syncytium formation by plasma membrane fusion	Any process that increases the frequency, rate or extent of the formation of a syncytium, a mass of cytoplasm containing several nuclei enclosed within a single plasma membrane, by the fusion of the plasma membranes of two or more individual cells.	0.67	0.998	1	0.42	1	1	0.44	0.999	1	1.3	0.0364	1	4.8	4.75e-13	1.07e-10
ENSG00000224389	C4B	MAYO_CER	Comprehensive	M0	2826	2694	804	0.0393249	1	6	0.00222717	0.428571	14	GO:0097205	BP	renal filtration	A renal system process in which fluid circulating through the body is filtered through a barrier system.	0.67	0.998	1	0.42	1	1	0.44	0.999	1	1.3	0.0364	1	4.8	4.75e-13	1.07e-10
ENSG00000224389	C4B	MAYO_CER	Comprehensive	M0	2826	2694	805	0.0393249	1	6	0.00222717	0.428571	14	GO:0005326	MF	neurotransmitter transporter activity	Enables the directed movement of a neurotransmitter into, out of or within a cell, or between cells. Neurotransmitters are any chemical substance that is capable of transmitting (or inhibiting the transmission of) a nerve impulse from a neuron to another cell.	0.67	0.998	1	0.42	1	1	0.44	0.999	1	1.3	0.0364	1	4.8	4.75e-13	1.07e-10
ENSG00000224389	C4B	MAYO_CER	Comprehensive	M0	2826	2694	806	0.0393249	1	6	0.00222717	0.428571	14	GO:0008009	MF	chemokine activity	The function of a family of small chemotactic cytokines; their name is derived from their ability to induce directed chemotaxis in nearby responsive cells. All chemokines possess a number of conserved cysteine residues involved in intramolecular disulfide bond formation. Some chemokines are considered pro-inflammatory and can be induced during an immune response to recruit cells of the immune sys…	0.67	0.998	1	0.42	1	1	0.44	0.999	1	1.3	0.0364	1	4.8	4.75e-13	1.07e-10
ENSG00000224389	C4B	MAYO_CER	Comprehensive	M0	2826	2694	807	0.0402379	1	61	0.0226429	0.241107	253	GO:0045785	BP	positive regulation of cell adhesion	Any process that activates or increases the frequency, rate or extent of cell adhesion.	0.67	0.998	1	0.42	1	1	0.44	0.999	1	1.3	0.0364	1	4.8	4.75e-13	1.07e-10
ENSG00000224389	C4B	MAYO_CER	Comprehensive	M0	2826	2694	808	0.0405147	1	22	0.0081663	0.282051	78	GO:0045446	BP	endothelial cell differentiation	The process in which a mesodermal, bone marrow or neural crest cell acquires specialized features of an endothelial cell, a thin flattened cell. A layer of such cells lines the inside surfaces of body cavities, blood vessels, and lymph vessels, making up the endothelium.	0.67	0.998	1	0.42	1	1	0.44	0.999	1	1.3	0.0364	1	4.8	4.75e-13	1.07e-10
ENSG00000224389	C4B	MAYO_CER	Comprehensive	M0	2826	2694	809	0.0406091	1	9	0.00334076	0.36	25	GO:0032728	BP	positive regulation of interferon-beta production	Any process that activates or increases the frequency, rate, or extent of interferon-beta production.	0.67	0.998	1	0.42	1	1	0.44	0.999	1	1.3	0.0364	1	4.8	4.75e-13	1.07e-10
ENSG00000224389	C4B	MAYO_CER	Comprehensive	M0	2826	2694	810	0.0407247	1	33	0.0122494	0.261905	126	GO:0005539	MF	glycosaminoglycan binding	Interacting selectively and non-covalently with any glycan (polysaccharide) containing a substantial proportion of aminomonosaccharide residues.	0.67	0.998	1	0.42	1	1	0.44	0.999	1	1.3	0.0364	1	4.8	4.75e-13	1.07e-10
ENSG00000224389	C4B	MAYO_CER	Comprehensive	M0	2826	2694	811	0.0413644	1	137	0.0508537	0.223491	613	GO:0050877	BP	neurological system process	A organ system process carried out by any of the organs or tissues of neurological system.	0.67	0.998	1	0.42	1	1	0.44	0.999	1	1.3	0.0364	1	4.8	4.75e-13	1.07e-10
ENSG00000224389	C4B	MAYO_CER	Comprehensive	M0	2826	2694	812	0.0416557	1	193	0.0716407	0.218326	884	GO:0016023	CC	cytoplasmic membrane-bounded vesicle	A membrane-bounded vesicle found in the cytoplasm of the cell.	0.67	0.998	1	0.42	1	1	0.44	0.999	1	1.3	0.0364	1	4.8	4.75e-13	1.07e-10
ENSG00000224389	C4B	MAYO_CER	Comprehensive	M0	2826	2694	813	0.0419951	1	50	0.0185598	0.246305	203	GO:0046390	BP	ribose phosphate biosynthetic process	The chemical reactions and pathways resulting in the formation of ribose phosphate, any phosphorylated ribose sugar.	0.67	0.998	1	0.42	1	1	0.44	0.999	1	1.3	0.0364	1	4.8	4.75e-13	1.07e-10
ENSG00000224389	C4B	MAYO_CER	Comprehensive	M0	2826	2694	814	0.0423971	1	10	0.00371195	0.344828	29	GO:0006206	BP	pyrimidine nucleobase metabolic process	The chemical reactions and pathways involving pyrimidine nucleobases, 1,3-diazine, organic nitrogenous bases.	0.67	0.998	1	0.42	1	1	0.44	0.999	1	1.3	0.0364	1	4.8	4.75e-13	1.07e-10
ENSG00000224389	C4B	MAYO_CER	Comprehensive	M0	2826	2694	815	0.0423971	1	10	0.00371195	0.344828	29	GO:0032722	BP	positive regulation of chemokine production	Any process that activates or increases the frequency, rate, or extent of chemokine production.	0.67	0.998	1	0.42	1	1	0.44	0.999	1	1.3	0.0364	1	4.8	4.75e-13	1.07e-10
ENSG00000224389	C4B	MAYO_CER	Comprehensive	M0	2826	2694	816	0.0423971	1	10	0.00371195	0.344828	29	GO:0004003	MF	ATP-dependent DNA helicase activity	Catalysis of the reaction: ATP + H2O = ADP + phosphate; this reaction drives the unwinding of the DNA helix.	0.67	0.998	1	0.42	1	1	0.44	0.999	1	1.3	0.0364	1	4.8	4.75e-13	1.07e-10
ENSG00000224389	C4B	MAYO_CER	Comprehensive	M0	2826	2694	817	0.0426569	1	92	0.03415	0.230576	399	GO:0055065	BP	metal ion homeostasis	Any process involved in the maintenance of an internal steady state of metal ions within an organism or cell.	0.67	0.998	1	0.42	1	1	0.44	0.999	1	1.3	0.0364	1	4.8	4.75e-13	1.07e-10
ENSG00000224389	C4B	MAYO_CER	Comprehensive	M0	2826	2694	818	0.0426974	1	15	0.00556793	0.306122	49	GO:0001510	BP	RNA methylation	Posttranscriptional addition of a methyl group to either a nucleotide or 2'-O ribose in a polyribonucleotide. Usually uses S-adenosylmethionine as a cofactor.	0.67	0.998	1	0.42	1	1	0.44	0.999	1	1.3	0.0364	1	4.8	4.75e-13	1.07e-10
ENSG00000224389	C4B	MAYO_CER	Comprehensive	M0	2826	2694	819	0.0426974	1	15	0.00556793	0.306122	49	GO:0001523	BP	retinoid metabolic process	The chemical reactions and pathways involving retinoids, any member of a class of isoprenoids that contain or are derived from four prenyl groups linked head-to-tail. Retinoids include retinol and retinal and structurally similar natural derivatives or synthetic compounds, but need not have vitamin A activity.	0.67	0.998	1	0.42	1	1	0.44	0.999	1	1.3	0.0364	1	4.8	4.75e-13	1.07e-10
ENSG00000224389	C4B	MAYO_CER	Comprehensive	M0	2826	2694	820	0.0426974	1	15	0.00556793	0.306122	49	GO:0003073	BP	regulation of systemic arterial blood pressure	The process that modulates the force with which blood travels through the systemic arterial circulatory system. The process is controlled by a balance of processes that increase pressure and decrease pressure.	0.67	0.998	1	0.42	1	1	0.44	0.999	1	1.3	0.0364	1	4.8	4.75e-13	1.07e-10
ENSG00000224389	C4B	MAYO_CER	Comprehensive	M0	2826	2694	821	0.0426974	1	15	0.00556793	0.306122	49	GO:0006027	BP	glycosaminoglycan catabolic process	The chemical reactions and pathways resulting in the breakdown of glycosaminoglycans, any one of a group of polysaccharides that contain amino sugars.	0.67	0.998	1	0.42	1	1	0.44	0.999	1	1.3	0.0364	1	4.8	4.75e-13	1.07e-10
ENSG00000224389	C4B	MAYO_CER	Comprehensive	M0	2826	2694	822	0.0426974	1	15	0.00556793	0.306122	49	GO:0042310	BP	vasoconstriction	A decrease in the diameter of blood vessels, especially arteries, usually causing an increase in blood pressure.	0.67	0.998	1	0.42	1	1	0.44	0.999	1	1.3	0.0364	1	4.8	4.75e-13	1.07e-10
ENSG00000224389	C4B	MAYO_CER	Comprehensive	M0	2826	2694	823	0.0427326	1	85	0.0315516	0.23224	366	GO:0010720	BP	positive regulation of cell development	Any process that increases the rate, frequency or extent of the progression of the cell over time, from its formation to the mature structure. Cell development does not include the steps involved in committing a cell to a specific fate.	0.67	0.998	1	0.42	1	1	0.44	0.999	1	1.3	0.0364	1	4.8	4.75e-13	1.07e-10
ENSG00000224389	C4B	MAYO_CER	Comprehensive	M0	2826	2694	824	0.0431709	1	61	0.0226429	0.240157	254	GO:0051249	BP	regulation of lymphocyte activation	Any process that modulates the frequency, rate or extent of lymphocyte activation.	0.67	0.998	1	0.42	1	1	0.44	0.999	1	1.3	0.0364	1	4.8	4.75e-13	1.07e-10
ENSG00000224389	C4B	MAYO_CER	Comprehensive	M0	2826	2694	825	0.0433209	1	14	0.00519673	0.311111	45	GO:0030104	BP	water homeostasis	Any process involved in the maintenance of an internal steady state of water within an organism or cell.	0.67	0.998	1	0.42	1	1	0.44	0.999	1	1.3	0.0364	1	4.8	4.75e-13	1.07e-10
ENSG00000224389	C4B	MAYO_CER	Comprehensive	M0	2826	2694	826	0.0433209	1	14	0.00519673	0.311111	45	GO:1902305	BP	regulation of sodium ion transmembrane transport	Any process that modulates the frequency, rate or extent of sodium ion transmembrane transport.	0.67	0.998	1	0.42	1	1	0.44	0.999	1	1.3	0.0364	1	4.8	4.75e-13	1.07e-10
ENSG00000224389	C4B	MAYO_CER	Comprehensive	M0	2826	2694	827	0.0433758	1	11	0.00408315	0.333333	33	GO:0006509	BP	membrane protein ectodomain proteolysis	The proteolytic cleavage of transmembrane proteins and release of their ectodomain (extracellular domain).	0.67	0.998	1	0.42	1	1	0.44	0.999	1	1.3	0.0364	1	4.8	4.75e-13	1.07e-10
ENSG00000224389	C4B	MAYO_CER	Comprehensive	M0	2826	2694	828	0.0433758	1	11	0.00408315	0.333333	33	GO:0032615	BP	interleukin-12 production	The appearance of interleukin-12 due to biosynthesis or secretion following a cellular stimulus, resulting in an increase in its intracellular or extracellular levels.	0.67	0.998	1	0.42	1	1	0.44	0.999	1	1.3	0.0364	1	4.8	4.75e-13	1.07e-10
ENSG00000224389	C4B	MAYO_CER	Comprehensive	M0	2826	2694	829	0.0433758	1	11	0.00408315	0.333333	33	GO:0042345	BP	regulation of NF-kappaB import into nucleus	Any process that modulates the frequency, rate or extent of the transfer of NF-kappaB, a transcription factor for eukaryotic RNA polymerase II promoters, from the cytoplasm into the nucleus, across the nuclear membrane.	0.67	0.998	1	0.42	1	1	0.44	0.999	1	1.3	0.0364	1	4.8	4.75e-13	1.07e-10
ENSG00000224389	C4B	MAYO_CER	Comprehensive	M0	2826	2694	830	0.0437031	1	13	0.00482554	0.317073	41	GO:0007588	BP	excretion	The elimination by an organism of the waste products that arise as a result of metabolic activity. These products include water, carbon dioxide (CO2), and nitrogenous compounds.	0.67	0.998	1	0.42	1	1	0.44	0.999	1	1.3	0.0364	1	4.8	4.75e-13	1.07e-10
ENSG00000224389	C4B	MAYO_CER	Comprehensive	M0	2826	2694	831	0.0437031	1	13	0.00482554	0.317073	41	GO:0010043	BP	response to zinc ion	Any process that results in a change in state or activity of a cell or an organism (in terms of movement, secretion, enzyme production, gene expression, etc.) as a result of a zinc ion stimulus.	0.67	0.998	1	0.42	1	1	0.44	0.999	1	1.3	0.0364	1	4.8	4.75e-13	1.07e-10
ENSG00000224389	C4B	MAYO_CER	Comprehensive	M0	2826	2694	832	0.0437031	1	13	0.00482554	0.317073	41	GO:0032608	BP	interferon-beta production	The appearance of interferon-beta due to biosynthesis or secretion following a cellular stimulus, resulting in an increase in its intracellular or extracellular levels.	0.67	0.998	1	0.42	1	1	0.44	0.999	1	1.3	0.0364	1	4.8	4.75e-13	1.07e-10
ENSG00000224389	C4B	MAYO_CER	Comprehensive	M0	2826	2694	833	0.0437594	1	12	0.00445434	0.324324	37	GO:0086004	BP	regulation of cardiac muscle cell contraction	Any process that modulates the frequency, rate or extent of cardiac muscle cell contraction.	0.67	0.998	1	0.42	1	1	0.44	0.999	1	1.3	0.0364	1	4.8	4.75e-13	1.07e-10
ENSG00000224389	C4B	MAYO_CER	Comprehensive	M0	2826	2694	834	0.0437594	1	12	0.00445434	0.324324	37	GO:0050840	MF	extracellular matrix binding	Interacting selectively and non-covalently with a component of the extracellular matrix.	0.67	0.998	1	0.42	1	1	0.44	0.999	1	1.3	0.0364	1	4.8	4.75e-13	1.07e-10
ENSG00000224389	C4B	MAYO_CER	Comprehensive	M0	2826	2694	835	0.0449075	1	19	0.00705271	0.287879	66	GO:0002576	BP	platelet degranulation	The regulated exocytosis of secretory granules containing preformed mediators such as histamine and serotonin by a platelet.	0.67	0.998	1	0.42	1	1	0.44	0.999	1	1.3	0.0364	1	4.8	4.75e-13	1.07e-10
ENSG00000224389	C4B	MAYO_CER	Comprehensive	M0	2826	2694	836	0.0449075	1	19	0.00705271	0.287879	66	GO:0030801	BP	positive regulation of cyclic nucleotide metabolic process	Any process that activates or increases the frequency, rate or extent of the chemical reactions and pathways involving cyclic nucleotides.	0.67	0.998	1	0.42	1	1	0.44	0.999	1	1.3	0.0364	1	4.8	4.75e-13	1.07e-10
ENSG00000224389	C4B	MAYO_CER	Comprehensive	M0	2826	2694	837	0.0450752	1	92	0.03415	0.23	400	GO:0098797	CC	plasma membrane protein complex	Any protein complex that is part of the plasma membrane.	0.67	0.998	1	0.42	1	1	0.44	0.999	1	1.3	0.0364	1	4.8	4.75e-13	1.07e-10
ENSG00000224389	C4B	MAYO_CER	Comprehensive	M0	2826	2694	838	0.0450869	1	746	0.276912	0.204945	3640	GO:0031224	CC	intrinsic component of membrane	The component of a membrane consisting of the gene products having some covalently attached portion, for example part of a peptide sequence or some other covalently attached group such as a GPI anchor, which spans or is embedded in one or both leaflets of the membrane.	0.67	0.998	1	0.42	1	1	0.44	0.999	1	1.3	0.0364	1	4.8	4.75e-13	1.07e-10
ENSG00000224389	C4B	MAYO_CER	Comprehensive	M0	2826	2694	839	0.0454075	1	50	0.0185598	0.245098	204	GO:0008202	BP	steroid metabolic process	The chemical reactions and pathways involving steroids, compounds with a 1,2,cyclopentanoperhydrophenanthrene nucleus.	0.67	0.998	1	0.42	1	1	0.44	0.999	1	1.3	0.0364	1	4.8	4.75e-13	1.07e-10
ENSG00000224389	C4B	MAYO_CER	Comprehensive	M0	2826	2694	840	0.0455453	1	7	0.00259837	0.388889	18	GO:0009595	BP	detection of biotic stimulus	The series of events in which a biotic stimulus, one caused or produced by a living organism, is received and converted into a molecular signal.	0.67	0.998	1	0.42	1	1	0.44	0.999	1	1.3	0.0364	1	4.8	4.75e-13	1.07e-10
ENSG00000224389	C4B	MAYO_CER	Comprehensive	M0	2826	2694	841	0.0455453	1	7	0.00259837	0.388889	18	GO:0010869	BP	regulation of receptor biosynthetic process	Any process that modulates the frequency or rate of receptor biosynthesis. Receptor biosynthesis is the collection of chemical reactions and pathways resulting in the formation of a receptor molecule, a macromolecule that undergoes combination with a hormone, neurotransmitter, drug or intracellular messenger to initiate a change in cell function.	0.67	0.998	1	0.42	1	1	0.44	0.999	1	1.3	0.0364	1	4.8	4.75e-13	1.07e-10
ENSG00000224389	C4B	MAYO_CER	Comprehensive	M0	2826	2694	842	0.0455453	1	7	0.00259837	0.388889	18	GO:0032733	BP	positive regulation of interleukin-10 production	Any process that activates or increases the frequency, rate, or extent of interleukin-10 production.	0.67	0.998	1	0.42	1	1	0.44	0.999	1	1.3	0.0364	1	4.8	4.75e-13	1.07e-10
ENSG00000224389	C4B	MAYO_CER	Comprehensive	M0	2826	2694	843	0.0455453	1	7	0.00259837	0.388889	18	GO:0035115	BP	embryonic forelimb morphogenesis	The process, occurring in the embryo, by which the anatomical structures of the forelimb are generated and organized. The forelimbs are the front limbs of an animal, e.g. the arms of a human.	0.67	0.998	1	0.42	1	1	0.44	0.999	1	1.3	0.0364	1	4.8	4.75e-13	1.07e-10
ENSG00000224389	C4B	MAYO_CER	Comprehensive	M0	2826	2694	844	0.0455453	1	7	0.00259837	0.388889	18	GO:0050919	BP	negative chemotaxis	The directed movement of a motile cell or organism towards a lower concentration of a chemical.	0.67	0.998	1	0.42	1	1	0.44	0.999	1	1.3	0.0364	1	4.8	4.75e-13	1.07e-10
ENSG00000224389	C4B	MAYO_CER	Comprehensive	M0	2826	2694	845	0.0455453	1	7	0.00259837	0.388889	18	GO:0060074	BP	synapse maturation	The process that organizes a synapse so that it attains its fully functional state. Synaptic maturation plays a critical role in the establishment of effective synaptic connections in early development.	0.67	0.998	1	0.42	1	1	0.44	0.999	1	1.3	0.0364	1	4.8	4.75e-13	1.07e-10
ENSG00000224389	C4B	MAYO_CER	Comprehensive	M0	2826	2694	846	0.0455453	1	7	0.00259837	0.388889	18	GO:0060351	BP	cartilage development involved in endochondral bone morphogenesis	The process whose specific outcome is the progression of the cartilage that will provide a scaffold for mineralization of endochondral bones.	0.67	0.998	1	0.42	1	1	0.44	0.999	1	1.3	0.0364	1	4.8	4.75e-13	1.07e-10
ENSG00000224389	C4B	MAYO_CER	Comprehensive	M0	2826	2694	847	0.0455453	1	7	0.00259837	0.388889	18	GO:2000352	BP	negative regulation of endothelial cell apoptotic process	Any process that stops, prevents or reduces the frequency, rate or extent of endothelial cell apoptotic process.	0.67	0.998	1	0.42	1	1	0.44	0.999	1	1.3	0.0364	1	4.8	4.75e-13	1.07e-10
ENSG00000224389	C4B	MAYO_CER	Comprehensive	M0	2826	2694	848	0.0455453	1	7	0.00259837	0.388889	18	GO:0031528	CC	microvillus membrane	The portion of the plasma membrane surrounding a microvillus.	0.67	0.998	1	0.42	1	1	0.44	0.999	1	1.3	0.0364	1	4.8	4.75e-13	1.07e-10
ENSG00000224389	C4B	MAYO_CER	Comprehensive	M0	2826	2694	849	0.0455453	1	7	0.00259837	0.388889	18	GO:0031690	MF	adrenergic receptor binding	Interacting selectively and non-covalently with an adrenergic receptor.	0.67	0.998	1	0.42	1	1	0.44	0.999	1	1.3	0.0364	1	4.8	4.75e-13	1.07e-10
ENSG00000224389	C4B	MAYO_CER	Comprehensive	M0	2826	2694	850	0.0458587	1	5	0.00185598	0.454545	11	GO:0002323	BP	natural killer cell activation involved in immune response	The change in morphology and behavior of a natural killer cell resulting from exposure a cytokine, chemokine, cellular ligand, or soluble factor, leading to the initiation or perpetuation of an immune response.	0.67	0.998	1	0.42	1	1	0.44	0.999	1	1.3	0.0364	1	4.8	4.75e-13	1.07e-10
ENSG00000224389	C4B	MAYO_CER	Comprehensive	M0	2826	2694	851	0.0458587	1	5	0.00185598	0.454545	11	GO:0006957	BP	complement activation, alternative pathway	Any process involved in the activation of any of the steps of the alternative pathway of the complement cascade which allows for the direct killing of microbes and the regulation of other immune processes.	0.67	0.998	1	0.42	1	1	0.44	0.999	1	1.3	0.0364	1	4.8	4.75e-13	1.07e-10
ENSG00000224389	C4B	MAYO_CER	Comprehensive	M0	2826	2694	852	0.0458587	1	5	0.00185598	0.454545	11	GO:0008655	BP	pyrimidine-containing compound salvage	Any process that generates a pyrimidine-containing compound, any nucleobase, nucleoside, nucleotide or nucleic acid that contains a pyrimidine base, from derivatives of them without de novo synthesis.	0.67	0.998	1	0.42	1	1	0.44	0.999	1	1.3	0.0364	1	4.8	4.75e-13	1.07e-10
ENSG00000224389	C4B	MAYO_CER	Comprehensive	M0	2826	2694	853	0.0458587	1	5	0.00185598	0.454545	11	GO:0030889	BP	negative regulation of B cell proliferation	Any process that stops, prevents or reduces the rate or extent of B cell proliferation.	0.67	0.998	1	0.42	1	1	0.44	0.999	1	1.3	0.0364	1	4.8	4.75e-13	1.07e-10
ENSG00000224389	C4B	MAYO_CER	Comprehensive	M0	2826	2694	854	0.0458587	1	5	0.00185598	0.454545	11	GO:0031640	BP	killing of cells of other organism	Any process in an organism that results in the killing of cells of another organism, including in some cases the death of the other organism. Killing here refers to the induction of death in one cell by another cell, not cell-autonomous death due to internal or other environmental conditions.	0.67	0.998	1	0.42	1	1	0.44	0.999	1	1.3	0.0364	1	4.8	4.75e-13	1.07e-10
ENSG00000224389	C4B	MAYO_CER	Comprehensive	M0	2826	2694	855	0.0458587	1	5	0.00185598	0.454545	11	GO:0042508	BP	tyrosine phosphorylation of Stat1 protein	The process of introducing a phosphate group to a tyrosine residue of a Stat1 protein.	0.67	0.998	1	0.42	1	1	0.44	0.999	1	1.3	0.0364	1	4.8	4.75e-13	1.07e-10
ENSG00000224389	C4B	MAYO_CER	Comprehensive	M0	2826	2694	856	0.0458587	1	5	0.00185598	0.454545	11	GO:0043097	BP	pyrimidine nucleoside salvage	Any process that generates a pyrimidine nucleoside, one of a family of organic molecules consisting of a pyrimidine base covalently bonded to a sugar ribose, from derivatives of it, without de novo synthesis.	0.67	0.998	1	0.42	1	1	0.44	0.999	1	1.3	0.0364	1	4.8	4.75e-13	1.07e-10
ENSG00000224389	C4B	MAYO_CER	Comprehensive	M0	2826	2694	857	0.0458587	1	5	0.00185598	0.454545	11	GO:0055094	BP	response to lipoprotein particle	Any process that results in a change in state or activity of a cell or an organism (in terms of movement, secretion, enzyme production, gene expression, etc.) as a result of a lipoprotein particle stimulus.	0.67	0.998	1	0.42	1	1	0.44	0.999	1	1.3	0.0364	1	4.8	4.75e-13	1.07e-10
ENSG00000224389	C4B	MAYO_CER	Comprehensive	M0	2826	2694	858	0.0458587	1	5	0.00185598	0.454545	11	GO:0070293	BP	renal absorption	A renal system process in which water, ions, glucose and proteins are taken up from the collecting ducts, glomerulus and proximal and distal loops of the nephron. In non-mammalian species, absorption may occur in related structures (e.g. protein absorption is observed in nephrocytes in Drosophila, see PMID:23264686).	0.67	0.998	1	0.42	1	1	0.44	0.999	1	1.3	0.0364	1	4.8	4.75e-13	1.07e-10
ENSG00000224389	C4B	MAYO_CER	Comprehensive	M0	2826	2694	859	0.0458587	1	5	0.00185598	0.454545	11	GO:0090026	BP	positive regulation of monocyte chemotaxis	Any process that increases the frequency, rate, or extent of monocyte chemotaxis.	0.67	0.998	1	0.42	1	1	0.44	0.999	1	1.3	0.0364	1	4.8	4.75e-13	1.07e-10
ENSG00000224389	C4B	MAYO_CER	Comprehensive	M0	2826	2694	860	0.0458587	1	5	0.00185598	0.454545	11	GO:0097531	BP	mast cell migration	The movement of a mast cell within or between different tissues and organs of the body.	0.67	0.998	1	0.42	1	1	0.44	0.999	1	1.3	0.0364	1	4.8	4.75e-13	1.07e-10
ENSG00000224389	C4B	MAYO_CER	Comprehensive	M0	2826	2694	861	0.0458587	1	5	0.00185598	0.454545	11	GO:0004889	MF	acetylcholine-activated cation-selective channel activity	Enables the transmembrane transfer of a cation by a channel that opens upon binding acetylcholine.	0.67	0.998	1	0.42	1	1	0.44	0.999	1	1.3	0.0364	1	4.8	4.75e-13	1.07e-10
ENSG00000224389	C4B	MAYO_CER	Comprehensive	M0	2826	2694	862	0.0458587	1	5	0.00185598	0.454545	11	GO:0017017	MF	MAP kinase tyrosine/serine/threonine phosphatase activity	Catalysis of the reaction: MAP kinase serine/threonine/tyrosine phosphate + H2O = MAP kinase serine/threonine/tyrosine + phosphate.	0.67	0.998	1	0.42	1	1	0.44	0.999	1	1.3	0.0364	1	4.8	4.75e-13	1.07e-10
ENSG00000224389	C4B	MAYO_CER	Comprehensive	M0	2826	2694	863	0.0458587	1	5	0.00185598	0.454545	11	GO:0048185	MF	activin binding	Interacting selectively and non-covalently with activin, a dimer of inhibin-beta subunits.	0.67	0.998	1	0.42	1	1	0.44	0.999	1	1.3	0.0364	1	4.8	4.75e-13	1.07e-10
ENSG00000224389	C4B	MAYO_CER	Comprehensive	M0	2826	2694	864	0.0462443	1	25	0.00927988	0.271739	92	GO:0071322	BP	cellular response to carbohydrate stimulus	Any process that results in a change in state or activity of a cell (in terms of movement, secretion, enzyme production, gene expression, etc.) as a result of a carbohydrate stimulus.	0.67	0.998	1	0.42	1	1	0.44	0.999	1	1.3	0.0364	1	4.8	4.75e-13	1.07e-10
ENSG00000224389	C4B	MAYO_CER	Comprehensive	M0	2826	2694	865	0.0463557	1	18	0.00668151	0.290323	62	GO:0014013	BP	regulation of gliogenesis	Any process that modulates the frequency, rate or extent of gliogenesis, the formation of mature glia.	0.67	0.998	1	0.42	1	1	0.44	0.999	1	1.3	0.0364	1	4.8	4.75e-13	1.07e-10
ENSG00000224389	C4B	MAYO_CER	Comprehensive	M0	2826	2694	866	0.0463557	1	18	0.00668151	0.290323	62	GO:0032675	BP	regulation of interleukin-6 production	Any process that modulates the frequency, rate, or extent of interleukin-6 production.	0.67	0.998	1	0.42	1	1	0.44	0.999	1	1.3	0.0364	1	4.8	4.75e-13	1.07e-10
ENSG00000224389	C4B	MAYO_CER	Comprehensive	M0	2826	2694	867	0.0463557	1	18	0.00668151	0.290323	62	GO:0031490	MF	chromatin DNA binding	Interacting selectively and non-covalently with DNA that is assembled into chromatin.	0.67	0.998	1	0.42	1	1	0.44	0.999	1	1.3	0.0364	1	4.8	4.75e-13	1.07e-10
ENSG00000224389	C4B	MAYO_CER	Comprehensive	M0	2826	2694	868	0.0465056	1	30	0.0111359	0.263158	114	GO:0042445	BP	hormone metabolic process	The chemical reactions and pathways involving any hormone, naturally occurring substances secreted by specialized cells that affects the metabolism or behavior of other cells possessing functional receptors for the hormone.	0.67	0.998	1	0.42	1	1	0.44	0.999	1	1.3	0.0364	1	4.8	4.75e-13	1.07e-10
ENSG00000224389	C4B	MAYO_CER	Comprehensive	M0	2826	2694	869	0.0486152	1	29	0.0107647	0.263636	110	GO:0070646	BP	protein modification by small protein removal	A protein modification process in which one or more covalently attached groups of a small protein, such as ubiquitin or a ubiquitin-like protein, are removed from a target protein.	0.67	0.998	1	0.42	1	1	0.44	0.999	1	1.3	0.0364	1	4.8	4.75e-13	1.07e-10
ENSG00000224389	C4B	MAYO_CER	Comprehensive	M0	2826	2694	870	0.0490252	1	50	0.0185598	0.243902	205	GO:0051606	BP	detection of stimulus	The series of events in which a stimulus is received by a cell or organism and converted into a molecular signal.	0.67	0.998	1	0.42	1	1	0.44	0.999	1	1.3	0.0364	1	4.8	4.75e-13	1.07e-10
ENSG00000224389	C4B	MAYO_CER	Comprehensive	M0	2826	2694	871	0.0491137	1	16	0.00593912	0.296296	54	GO:0045833	BP	negative regulation of lipid metabolic process	Any process that stops, prevents, or reduces the frequency, rate or extent of the chemical reactions and pathways involving lipids.	0.67	0.998	1	0.42	1	1	0.44	0.999	1	1.3	0.0364	1	4.8	4.75e-13	1.07e-10
ENSG00000224389	C4B	MAYO_CER	Comprehensive	M0	2826	2694	872	0.0492787	1	58	0.0215293	0.239669	242	GO:0010038	BP	response to metal ion	Any process that results in a change in state or activity of a cell or an organism (in terms of movement, secretion, enzyme production, gene expression, etc.) as a result of a metal ion stimulus.	0.67	0.998	1	0.42	1	1	0.44	0.999	1	1.3	0.0364	1	4.8	4.75e-13	1.07e-10
ENSG00000224389	C4B	MAYO_CER	Comprehensive	M0	2826	2694	873	0.049288	1	31	0.0115071	0.260504	119	GO:0043542	BP	endothelial cell migration	The orderly movement of an endothelial cell into the extracellular matrix to form an endothelium.	0.67	0.998	1	0.42	1	1	0.44	0.999	1	1.3	0.0364	1	4.8	4.75e-13	1.07e-10
ENSG00000224389	C4B	MAYO_CER	Comprehensive	M0	2826	2694	874	0.0494221	1	8	0.00296956	0.363636	22	GO:0032735	BP	positive regulation of interleukin-12 production	Any process that activates or increases the frequency, rate, or extent of interleukin-12 production.	0.67	0.998	1	0.42	1	1	0.44	0.999	1	1.3	0.0364	1	4.8	4.75e-13	1.07e-10
ENSG00000224389	C4B	MAYO_CER	Comprehensive	M0	2826	2694	875	0.0494221	1	8	0.00296956	0.363636	22	GO:0005164	MF	tumor necrosis factor receptor binding	Interacting selectively and non-covalently with the tumor necrosis factor receptor.	0.67	0.998	1	0.42	1	1	0.44	0.999	1	1.3	0.0364	1	4.8	4.75e-13	1.07e-10
ENSG00000224389	C4B	MAYO_CER	Comprehensive	M0	2826	2694	876	0.0495241	1	70	0.0259837	0.234899	298	GO:0050769	BP	positive regulation of neurogenesis	Any process that activates or increases the frequency, rate or extent of neurogenesis, the origin and formation of neurons.	0.67	0.998	1	0.42	1	1	0.44	0.999	1	1.3	0.0364	1	4.8	4.75e-13	1.07e-10
ENSG00000224389	C4B	MAYO_CER	Comprehensive	M0	2826	2694	877	0.0499074	1	84	0.0311804	0.230769	364	GO:0010035	BP	response to inorganic substance	Any process that results in a change in state or activity of a cell or an organism (in terms of movement, secretion, enzyme production, gene expression, etc.) as a result of an inorganic substance stimulus.	0.67	0.998	1	0.42	1	1	0.44	0.999	1	1.3	0.0364	1	4.8	4.75e-13	1.07e-10
ENSG00000224389	C4B	MAYO_CER	Simple	M15	244	240	1	1.28988e-16	2.05027e-12	82	0.341667	0.044181	1856	GO:0002376	BP	immune system process	Any process involved in the development or functioning of the immune system, an organismal system for calibrated responses to potential internal or invasive threats.	0	1	1	1.97	0.0751	1	0	1	1	3.4	9.56e-05	0.0268	7.57	2.62e-06	0.000735
ENSG00000224389	C4B	MAYO_CER	Simple	M15	244	240	2	1.60482e-16	2.55087e-12	65	0.270833	0.0524617	1239	GO:0006952	BP	defense response	Reactions, triggered in response to the presence of a foreign body or the occurrence of an injury, which result in restriction of damage to the organism attacked or prevention/recovery from the infection caused by the attack.	0	1	1	1.97	0.0751	1	0	1	1	3.4	9.56e-05	0.0268	7.57	2.62e-06	0.000735
ENSG00000224389	C4B	MAYO_CER	Simple	M15	244	240	3	3.10126e-16	4.92945e-12	110	0.458333	0.0357956	3073	GO:0006950	BP	response to stress	Any process that results in a change in state or activity of a cell or an organism (in terms of movement, secretion, enzyme production, gene expression, etc.) as a result of a disturbance in organismal or cellular homeostasis, usually, but not necessarily, exogenous (e.g. temperature, humidity, ionizing radiation).	0	1	1	1.97	0.0751	1	0	1	1	3.4	9.56e-05	0.0268	7.57	2.62e-06	0.000735
ENSG00000224389	C4B	MAYO_CER	Simple	M15	244	240	4	5.20941e-16	8.28035e-12	81	0.3375	0.043525	1861	GO:0009605	BP	response to external stimulus	Any process that results in a change in state or activity of a cell or an organism (in terms of movement, secretion, enzyme production, gene expression, etc.) as a result of an external stimulus.	0	1	1	1.97	0.0751	1	0	1	1	3.4	9.56e-05	0.0268	7.57	2.62e-06	0.000735
ENSG00000224389	C4B	MAYO_CER	Simple	M15	244	240	5	2.61805e-14	4.16138e-10	58	0.241667	0.0514184	1128	GO:0006955	BP	immune response	Any immune system process that functions in the calibrated response of an organism to a potential internal or invasive threat.	0	1	1	1.97	0.0751	1	0	1	1	3.4	9.56e-05	0.0268	7.57	2.62e-06	0.000735
ENSG00000224389	C4B	MAYO_CER	Simple	M15	244	240	6	6.17164e-14	9.80982e-10	33	0.1375	0.0833333	396	GO:0006954	BP	inflammatory response	The immediate defensive reaction (by vertebrate tissue) to infection or injury caused by chemical or physical agents. The process is characterized by local vasodilation, extravasation of plasma into intercellular spaces and accumulation of white blood cells and macrophages.	0	1	1	1.97	0.0751	1	0	1	1	3.4	9.56e-05	0.0268	7.57	2.62e-06	0.000735
ENSG00000224389	C4B	MAYO_CER	Simple	M15	244	240	7	5.19823e-13	8.26259e-09	159	0.6625	0.0265487	5989	GO:0050896	BP	response to stimulus	Any process that results in a change in state or activity of a cell or an organism (in terms of movement, secretion, enzyme production, gene expression, etc.) as a result of a stimulus. The process begins with detection of the stimulus and ends with a change in state or activity or the cell or organism.	0	1	1	1.97	0.0751	1	0	1	1	3.4	9.56e-05	0.0268	7.57	2.62e-06	0.000735
ENSG00000224389	C4B	MAYO_CER	Simple	M15	244	240	8	7.38212e-13	1.17339e-08	20	0.0833333	0.137931	145	GO:0002460	BP	adaptive immune response based on somatic recombination of immune receptors built from immunoglobulin superfamily domains	An immune response based on directed amplification of specific receptors for antigen produced through a somatic diversification process that includes somatic recombination of germline gene segments encoding immunoglobulin superfamily domains, and allowing for enhanced responses upon subsequent exposures to the same antigen (immunological memory). Recombined receptors for antigen encoded by immuno…	0	1	1	1.97	0.0751	1	0	1	1	3.4	9.56e-05	0.0268	7.57	2.62e-06	0.000735
ENSG00000224389	C4B	MAYO_CER	Simple	M15	244	240	9	1.05393e-12	1.67522e-08	80	0.333333	0.0382958	2089	GO:0007166	BP	cell surface receptor signaling pathway	A series of molecular signals initiated by activation of a receptor on the surface of a cell. The pathway begins with binding of an extracellular ligand to a cell surface receptor, or for receptors that signal in the absence of a ligand, by ligand-withdrawal or the activity of a constitutively active receptor. The pathway ends with regulation of a downstream cellular process, e.g. transcription.	0	1	1	1.97	0.0751	1	0	1	1	3.4	9.56e-05	0.0268	7.57	2.62e-06	0.000735
ENSG00000224389	C4B	MAYO_CER	Simple	M15	244	240	10	2.12926e-12	3.38446e-08	83	0.345833	0.0369875	2244	GO:0010033	BP	response to organic substance	Any process that results in a change in state or activity of a cell or an organism (in terms of movement, secretion, enzyme production, gene expression, etc.) as a result of an organic substance stimulus.	0	1	1	1.97	0.0751	1	0	1	1	3.4	9.56e-05	0.0268	7.57	2.62e-06	0.000735
ENSG00000224389	C4B	MAYO_CER	Simple	M15	244	240	11	6.14873e-12	9.77341e-08	44	0.183333	0.055207	797	GO:0005615	CC	extracellular space	That part of a multicellular organism outside the cells proper, usually taken to be outside the plasma membranes, and occupied by fluid.	0	1	1	1.97	0.0751	1	0	1	1	3.4	9.56e-05	0.0268	7.57	2.62e-06	0.000735
ENSG00000224389	C4B	MAYO_CER	Simple	M15	244	240	12	7.96903e-12	1.26668e-07	37	0.154167	0.0631399	586	GO:0034097	BP	response to cytokine	Any process that results in a change in state or activity of a cell or an organism (in terms of movement, secretion, enzyme production, gene expression, etc.) as a result of a cytokine stimulus.	0	1	1	1.97	0.0751	1	0	1	1	3.4	9.56e-05	0.0268	7.57	2.62e-06	0.000735
ENSG00000224389	C4B	MAYO_CER	Simple	M15	244	240	13	8.6317e-12	1.37201e-07	53	0.220833	0.0476619	1112	GO:0002682	BP	regulation of immune system process	Any process that modulates the frequency, rate, or extent of an immune system process.	0	1	1	1.97	0.0751	1	0	1	1	3.4	9.56e-05	0.0268	7.57	2.62e-06	0.000735
ENSG00000224389	C4B	MAYO_CER	Simple	M15	244	240	14	1.47709e-11	2.34784e-07	105	0.4375	0.0315032	3333	GO:0071944	CC	cell periphery	The part of a cell encompassing the cell cortex, the plasma membrane, and any external encapsulating structures.	0	1	1	1.97	0.0751	1	0	1	1	3.4	9.56e-05	0.0268	7.57	2.62e-06	0.000735
ENSG00000224389	C4B	MAYO_CER	Simple	M15	244	240	15	1.68268e-11	2.67462e-07	39	0.1625	0.0589124	662	GO:0002684	BP	positive regulation of immune system process	Any process that activates or increases the frequency, rate, or extent of an immune system process.	0	1	1	1.97	0.0751	1	0	1	1	3.4	9.56e-05	0.0268	7.57	2.62e-06	0.000735
ENSG00000224389	C4B	MAYO_CER	Simple	M15	244	240	16	5.37006e-11	8.5357e-07	102	0.425	0.0313172	3257	GO:0005886	CC	plasma membrane	The membrane surrounding a cell that separates the cell from its external environment. It consists of a phospholipid bilayer and associated proteins.	0	1	1	1.97	0.0751	1	0	1	1	3.4	9.56e-05	0.0268	7.57	2.62e-06	0.000735
ENSG00000224389	C4B	MAYO_CER	Simple	M15	244	240	17	5.39109e-11	8.56914e-07	21	0.0875	0.103448	203	GO:0002250	BP	adaptive immune response	An immune response based on directed amplification of specific receptors for antigen produced through a somatic diversification process, and allowing for enhanced response to subsequent exposures to the same antigen (immunological memory).	0	1	1	1.97	0.0751	1	0	1	1	3.4	9.56e-05	0.0268	7.57	2.62e-06	0.000735
ENSG00000224389	C4B	MAYO_CER	Simple	M15	244	240	18	1.30578e-10	2.07554e-06	38	0.158333	0.05613	677	GO:0001775	BP	cell activation	A change in the morphology or behavior of a cell resulting from exposure to an activating factor such as a cellular or soluble ligand.	0	1	1	1.97	0.0751	1	0	1	1	3.4	9.56e-05	0.0268	7.57	2.62e-06	0.000735
ENSG00000224389	C4B	MAYO_CER	Simple	M15	244	240	19	1.46243e-10	2.32453e-06	49	0.204167	0.0465337	1053	GO:0007155	BP	cell adhesion	The attachment of a cell, either to another cell or to an underlying substrate such as the extracellular matrix, via cell adhesion molecules.	0	1	1	1.97	0.0751	1	0	1	1	3.4	9.56e-05	0.0268	7.57	2.62e-06	0.000735
ENSG00000224389	C4B	MAYO_CER	Simple	M15	244	240	20	1.87825e-10	2.98548e-06	78	0.325	0.0351035	2222	GO:0048513	BP	organ development	Development of a tissue or tissues that work together to perform a specific function or functions. Development pertains to the process whose specific outcome is the progression of a structure over time, from its formation to the mature structure. Organs are commonly observed as visibly distinct structures, but may also exist as loosely associated clusters of cells that work together to perform a …	0	1	1	1.97	0.0751	1	0	1	1	3.4	9.56e-05	0.0268	7.57	2.62e-06	0.000735
ENSG00000224389	C4B	MAYO_CER	Simple	M15	244	240	21	1.8871e-10	2.99954e-06	32	0.133333	0.063745	502	GO:0071345	BP	cellular response to cytokine stimulus	Any process that results in a change in state or activity of a cell (in terms of movement, secretion, enzyme production, gene expression, etc.) as a result of a cytokine stimulus.	0	1	1	1.97	0.0751	1	0	1	1	3.4	9.56e-05	0.0268	7.57	2.62e-06	0.000735
ENSG00000224389	C4B	MAYO_CER	Simple	M15	244	240	22	3.26099e-10	5.18334e-06	28	0.116667	0.0701754	399	GO:0019221	BP	cytokine-mediated signaling pathway	A series of molecular signals initiated by the binding of a cytokine to a receptor on the surface of a cell, and ending with regulation of a downstream cellular process, e.g. transcription.	0	1	1	1.97	0.0751	1	0	1	1	3.4	9.56e-05	0.0268	7.57	2.62e-06	0.000735
ENSG00000224389	C4B	MAYO_CER	Simple	M15	244	240	23	5.46406e-10	8.68512e-06	115	0.479167	0.0285289	4031	GO:0007165	BP	signal transduction	The cellular process in which a signal is conveyed to trigger a change in the activity or state of a cell. Signal transduction begins with reception of a signal (e.g. a ligand binding to a receptor or receptor activation by a stimulus such as light), or for signal transduction in the absence of ligand, signal-withdrawal or the activity of a constitutively active receptor. Signal transduction ends…	0	1	1	1.97	0.0751	1	0	1	1	3.4	9.56e-05	0.0268	7.57	2.62e-06	0.000735
ENSG00000224389	C4B	MAYO_CER	Simple	M15	244	240	24	7.43425e-10	1.18167e-05	122	0.508333	0.0276581	4411	GO:0023052	BP	signaling	The entirety of a process in which information is transmitted within a biological system. This process begins with an active signal and ends when a cellular response has been triggered.	0	1	1	1.97	0.0751	1	0	1	1	3.4	9.56e-05	0.0268	7.57	2.62e-06	0.000735
ENSG00000224389	C4B	MAYO_CER	Simple	M15	244	240	25	1.00721e-09	1.60096e-05	57	0.2375	0.0401408	1420	GO:0008283	BP	cell proliferation	The multiplication or reproduction of cells, resulting in the expansion of a cell population.	0	1	1	1.97	0.0751	1	0	1	1	3.4	9.56e-05	0.0268	7.57	2.62e-06	0.000735
ENSG00000224389	C4B	MAYO_CER	Simple	M15	244	240	26	1.02346e-09	1.62679e-05	65	0.270833	0.0372706	1744	GO:0071310	BP	cellular response to organic substance	Any process that results in a change in state or activity of a cell (in terms of movement, secretion, enzyme production, gene expression, etc.) as a result of an organic substance stimulus.	0	1	1	1.97	0.0751	1	0	1	1	3.4	9.56e-05	0.0268	7.57	2.62e-06	0.000735
ENSG00000224389	C4B	MAYO_CER	Simple	M15	244	240	27	1.07007e-09	1.70087e-05	125	0.520833	0.0272213	4592	GO:0007154	BP	cell communication	Any process that mediates interactions between a cell and its surroundings. Encompasses interactions such as signaling or attachment between one cell and another cell, between a cell and an extracellular matrix, or between a cell and any other aspect of its environment.	0	1	1	1.97	0.0751	1	0	1	1	3.4	9.56e-05	0.0268	7.57	2.62e-06	0.000735
ENSG00000224389	C4B	MAYO_CER	Simple	M15	244	240	28	1.2818e-09	2.03742e-05	19	0.0791667	0.0974359	195	GO:0002443	BP	leukocyte mediated immunity	Any process involved in the carrying out of an immune response by a leukocyte.	0	1	1	1.97	0.0751	1	0	1	1	3.4	9.56e-05	0.0268	7.57	2.62e-06	0.000735
ENSG00000224389	C4B	MAYO_CER	Simple	M15	244	240	29	1.52103e-09	2.41768e-05	134	0.558333	0.0262848	5098	GO:0051716	BP	cellular response to stimulus	Any process that results in a change in state or activity of a cell (in terms of movement, secretion, enzyme production, gene expression, etc.) as a result of a stimulus. The process begins with detection of the stimulus by a cell and ends with a change in state or activity or the cell.	0	1	1	1.97	0.0751	1	0	1	1	3.4	9.56e-05	0.0268	7.57	2.62e-06	0.000735
ENSG00000224389	C4B	MAYO_CER	Simple	M15	244	240	30	1.77324e-09	2.81857e-05	53	0.220833	0.0412451	1285	GO:0009888	BP	tissue development	The process whose specific outcome is the progression of a tissue over time, from its formation to the mature structure.	0	1	1	1.97	0.0751	1	0	1	1	3.4	9.56e-05	0.0268	7.57	2.62e-06	0.000735
ENSG00000224389	C4B	MAYO_CER	Simple	M15	244	240	31	2.31305e-09	3.6766e-05	30	0.125	0.0607287	494	GO:0009986	CC	cell surface	The external part of the cell wall and/or plasma membrane.	0	1	1	1.97	0.0751	1	0	1	1	3.4	9.56e-05	0.0268	7.57	2.62e-06	0.000735
ENSG00000224389	C4B	MAYO_CER	Simple	M15	244	240	32	2.41636e-09	3.8408e-05	28	0.116667	0.0642202	436	GO:0001816	BP	cytokine production	The appearance of a cytokine due to biosynthesis or secretion following a cellular stimulus, resulting in an increase in its intracellular or extracellular levels.	0	1	1	1.97	0.0751	1	0	1	1	3.4	9.56e-05	0.0268	7.57	2.62e-06	0.000735
ENSG00000224389	C4B	MAYO_CER	Simple	M15	244	240	33	3.49779e-09	5.55974e-05	19	0.0791667	0.0917874	207	GO:0002237	BP	response to molecule of bacterial origin	Any process that results in a change in state or activity of an organism (in terms of movement, secretion, enzyme production, gene expression, etc.) as a result of a stimulus by molecules of bacterial origin such as peptides derived from bacterial flagellin.	0	1	1	1.97	0.0751	1	0	1	1	3.4	9.56e-05	0.0268	7.57	2.62e-06	0.000735
ENSG00000224389	C4B	MAYO_CER	Simple	M15	244	240	34	5.73152e-09	9.11025e-05	33	0.1375	0.0542763	608	GO:0009607	BP	response to biotic stimulus	Any process that results in a change in state or activity of a cell or an organism (in terms of movement, secretion, enzyme production, gene expression, etc.) as a result of a biotic stimulus, a stimulus caused or produced by a living organism.	0	1	1	1.97	0.0751	1	0	1	1	3.4	9.56e-05	0.0268	7.57	2.62e-06	0.000735
ENSG00000224389	C4B	MAYO_CER	Simple	M15	244	240	35	6.47788e-09	0.000102966	32	0.133333	0.0552677	579	GO:0051707	BP	response to other organism	Any process that results in a change in state or activity of a cell or an organism (in terms of movement, secretion, enzyme production, gene expression, etc.) as a result of a stimulus from another living organism.	0	1	1	1.97	0.0751	1	0	1	1	3.4	9.56e-05	0.0268	7.57	2.62e-06	0.000735
ENSG00000224389	C4B	MAYO_CER	Simple	M15	244	240	36	1.33795e-08	0.000212667	38	0.158333	0.0475594	799	GO:0045087	BP	innate immune response	Innate immune responses are defense responses mediated by germline encoded components that directly recognize components of potential pathogens.	0	1	1	1.97	0.0751	1	0	1	1	3.4	9.56e-05	0.0268	7.57	2.62e-06	0.000735
ENSG00000224389	C4B	MAYO_CER	Simple	M15	244	240	37	1.44119e-08	0.000229077	36	0.15	0.0491803	732	GO:0050776	BP	regulation of immune response	Any process that modulates the frequency, rate or extent of the immune response, the immunological reaction of an organism to an immunogenic stimulus.	0	1	1	1.97	0.0751	1	0	1	1	3.4	9.56e-05	0.0268	7.57	2.62e-06	0.000735
ENSG00000224389	C4B	MAYO_CER	Simple	M15	244	240	38	1.82158e-08	0.00028954	29	0.120833	0.0569745	509	GO:0016337	BP	single organismal cell-cell adhesion	The attachment of one cell to another cell via adhesion molecules, where both cells are part of the same organism.	0	1	1	1.97	0.0751	1	0	1	1	3.4	9.56e-05	0.0268	7.57	2.62e-06	0.000735
ENSG00000224389	C4B	MAYO_CER	Simple	M15	244	240	39	2.11566e-08	0.000336284	36	0.15	0.0484522	743	GO:0009611	BP	response to wounding	Any process that results in a change in state or activity of a cell or an organism (in terms of movement, secretion, enzyme production, gene expression, etc.) as a result of a stimulus indicating damage to the organism.	0	1	1	1.97	0.0751	1	0	1	1	3.4	9.56e-05	0.0268	7.57	2.62e-06	0.000735
ENSG00000224389	C4B	MAYO_CER	Simple	M15	244	240	40	2.79666e-08	0.000444529	31	0.129167	0.0531732	583	GO:0033993	BP	response to lipid	Any process that results in a change in state or activity of a cell or an organism (in terms of movement, secretion, enzyme production, gene expression, etc.) as a result of a lipid stimulus.	0	1	1	1.97	0.0751	1	0	1	1	3.4	9.56e-05	0.0268	7.57	2.62e-06	0.000735
ENSG00000224389	C4B	MAYO_CER	Simple	M15	244	240	41	3.30819e-08	0.000525836	25	0.104167	0.0623441	401	GO:0001817	BP	regulation of cytokine production	Any process that modulates the frequency, rate, or extent of production of a cytokine.	0	1	1	1.97	0.0751	1	0	1	1	3.4	9.56e-05	0.0268	7.57	2.62e-06	0.000735
ENSG00000224389	C4B	MAYO_CER	Simple	M15	244	240	42	4.80732e-08	0.000764123	11	0.0458333	0.150685	73	GO:0019724	BP	B cell mediated immunity	Any process involved with the carrying out of an immune response by a B cell, through, for instance, the production of antibodies or cytokines, or antigen presentation to T cells.	0	1	1	1.97	0.0751	1	0	1	1	3.4	9.56e-05	0.0268	7.57	2.62e-06	0.000735
ENSG00000224389	C4B	MAYO_CER	Simple	M15	244	240	43	5.33313e-08	0.000847701	26	0.108333	0.0589569	441	GO:0001944	BP	vasculature development	The process whose specific outcome is the progression of the vasculature over time, from its formation to the mature structure. The vasculature is an interconnected tubular multi-tissue structure that contains fluid that is actively transported around the organism.	0	1	1	1.97	0.0751	1	0	1	1	3.4	9.56e-05	0.0268	7.57	2.62e-06	0.000735
ENSG00000224389	C4B	MAYO_CER	Simple	M15	244	240	44	5.98534e-08	0.00095137	17	0.0708333	0.0862944	197	GO:0032496	BP	response to lipopolysaccharide	Any process that results in a change in state or activity of an organism (in terms of movement, secretion, enzyme production, gene expression, etc.) as a result of a lipopolysaccharide stimulus; lipopolysaccharide is a major component of the cell wall of gram-negative bacteria.	0	1	1	1.97	0.0751	1	0	1	1	3.4	9.56e-05	0.0268	7.57	2.62e-06	0.000735
ENSG00000224389	C4B	MAYO_CER	Simple	M15	244	240	45	6.02288e-08	0.000957337	23	0.0958333	0.0647887	355	GO:0034109	BP	homotypic cell-cell adhesion	The attachment of a cell to a second cell of the identical type via adhesion molecules.	0	1	1	1.97	0.0751	1	0	1	1	3.4	9.56e-05	0.0268	7.57	2.62e-06	0.000735
ENSG00000224389	C4B	MAYO_CER	Simple	M15	244	240	46	7.80806e-08	0.00124109	91	0.379167	0.0288981	3149	GO:0005576	CC	extracellular region	The space external to the outermost structure of a cell. For cells without external protective or external encapsulating structures this refers to space outside of the plasma membrane. This term covers the host cell environment outside an intracellular parasite.	0	1	1	1.97	0.0751	1	0	1	1	3.4	9.56e-05	0.0268	7.57	2.62e-06	0.000735
ENSG00000224389	C4B	MAYO_CER	Simple	M15	244	240	47	8.91463e-08	0.00141698	4	0.0166667	1	4	GO:0004908	MF	interleukin-1 receptor activity	Combining with interleukin-1 to initiate a change in cell activity. Interleukin-1 is produced mainly by activated macrophages and is involved in the inflammatory response.	0	1	1	1.97	0.0751	1	0	1	1	3.4	9.56e-05	0.0268	7.57	2.62e-06	0.000735
ENSG00000224389	C4B	MAYO_CER	Simple	M15	244	240	48	1.00596e-07	0.00159898	186	0.775	0.0218438	8515	GO:0005515	MF	protein binding	Interacting selectively and non-covalently with any protein or protein complex (a complex of two or more proteins that may include other nonprotein molecules).	0	1	1	1.97	0.0751	1	0	1	1	3.4	9.56e-05	0.0268	7.57	2.62e-06	0.000735
ENSG00000224389	C4B	MAYO_CER	Simple	M15	244	240	49	1.40103e-07	0.00222694	9	0.0375	0.183673	49	GO:0004896	MF	cytokine receptor activity	Combining with a cytokine and transmitting the signal from one side of the membrane to the other to initiate a change in cell activity.	0	1	1	1.97	0.0751	1	0	1	1	3.4	9.56e-05	0.0268	7.57	2.62e-06	0.000735
ENSG00000224389	C4B	MAYO_CER	Simple	M15	244	240	50	1.47607e-07	0.00234621	23	0.0958333	0.0616622	373	GO:0030055	CC	cell-substrate junction	A cell junction that forms a connection between a cell and the extracellular matrix.	0	1	1	1.97	0.0751	1	0	1	1	3.4	9.56e-05	0.0268	7.57	2.62e-06	0.000735
ENSG00000224389	C4B	MAYO_CER	Simple	M15	244	240	51	2.05067e-07	0.00325954	31	0.129167	0.0486656	637	GO:0098609	BP	cell-cell adhesion	The attachment of one cell to another cell via adhesion molecules.	0	1	1	1.97	0.0751	1	0	1	1	3.4	9.56e-05	0.0268	7.57	2.62e-06	0.000735
ENSG00000224389	C4B	MAYO_CER	Simple	M15	244	240	52	2.20889e-07	0.00351103	20	0.0833333	0.0677966	295	GO:0009617	BP	response to bacterium	Any process that results in a change in state or activity of a cell or an organism (in terms of movement, secretion, enzyme production, gene expression, etc.) as a result of a stimulus from a bacterium.	0	1	1	1.97	0.0751	1	0	1	1	3.4	9.56e-05	0.0268	7.57	2.62e-06	0.000735
ENSG00000224389	C4B	MAYO_CER	Simple	M15	244	240	53	2.29328e-07	0.00364517	35	0.145833	0.0448143	781	GO:0060429	BP	epithelium development	The process whose specific outcome is the progression of an epithelium over time, from its formation to the mature structure. An epithelium is a tissue that covers the internal or external surfaces of an anatomical structure.	0	1	1	1.97	0.0751	1	0	1	1	3.4	9.56e-05	0.0268	7.57	2.62e-06	0.000735
[truncated: 19,505 more rows]
